# Supplementary material for: Extensive citrullination of human serum albumin is physiological and not inherently immunogenic in rheumatoid arthritis
Source: J Biol Chem. 2025 Jul 1;301(8):110438. doi: 10.1016/j.jbc.2025.110438 (PMC12314391; doi:10.1016/j.jbc.2025.110438)
Supplement: Supplemental data [file mmc1.xlsx]

## Sheet: Patient Characteristics
	Age	Sex	Disease Duration (yrs)	CDAI	CCP	RF	Medications	Additional Notes
RA68(SF)
JIA98A(SF)
RA26A(SF)		F						Pregnant
HC-J(SF)		M	N/A	N/A	N/A	N/A	N/A	SF from knee surgery (torn meniscus)
RA1508	34	F	11	0	>300	36	Mepolizumab 300 mg/month; Azathioprine 150 mg/day; Hydroxychloroquine 300 mg/day
RA1518	58	M	15	1	>1000	403	Tofacitinib 11 mg/day; Methotrexate 20 mg/week
RA1521	63	M	8	14	483.15	859	Etanercept 50mg/week
RA1469	47	F	unknown	1	79.74	10	Golimumab 50 mg/month; Methotrexate 15 mg PO/week
RA1488	49	F	3	42	<25	54	Methotrexate 15 mg/week
RA1	47	F	25	1	<25	0	Etanercept 50mg/week
RA1435	49	F	8	32	71.07	39	Sulfasalazine 1000 mg BID - unclear if patient was actually taking
RA1510				20
RA1513	52	F	11	16	<25	10	Etanercept 50mg/week; Methotrexate 15 mg/week; Hydroxychloroquine 400 mg/day
RA1467	50	F	1	35	320.97	142	Methotrexate 25 mg/week; Hydroxychloroquine 400 mg/day
RA1492	65	M	6	1	<25	10	Methotrexate25 mg/week
RA1505	57	F	7	28	<25	0	Upadacitinib 15 mg/day; Methotrexate 7.5 mg/week
RA1534	71	F	11	0	>1000	14	Methotrexate 10 mg/week
RA1360	68	F	22	48	84.93	24	Hydroxychloroquine 300 mg/day; Prednisolone 2.5mg/day	Joint erosion present; 11 tender/13 swollen joints
HC63			N/A	N/A	N/A	N/A	N/A
HC2	33	F	N/A	N/A	N/A	N/A	N/A
HC60	25	F	N/A	N/A	N/A	N/A	N/A
HC65	22	F	N/A	N/A	N/A	N/A	N/A
HC69	35	M	N/A	N/A	N/A	N/A	N/A

## Sheet: Citrullination Summary
	# R (unmodified) peptides meeting QC
	IgG-depleted synovial fluid (in-solution digest)						HSA band cut-out (in-gel digest)																		Whole serum (in-solution digest)				96% Purified HSA (in-solution digest)					IgG-depleted AB+ Serum (in-solution digest)
residue	RA68-sn1	RA68-AP	RA68-p	JIA26A	RA26A	HC-J	RA1508	RA1518	RA1521	RA1469	RA1488	RA1	RA1435	RA1510	RA1513	RA1467	RA1492	RA1505	RA1534	HC63	HC2	HC60	HC65	HC69	RA1467	RA1435	RA1360	HC65	HSA(no tx)	HSA(+P2)	HSA(+P4)	HSA(+P2/4)	HSA(+RA N)	Serum(no tx)	Serum(+P2)	Serum(+P4)	Serum(+P2/4)
R10	1	4	7	1	0	0	25	20	15	23	31	42	11	21	35	8	11	9	9	14	13	33	9	8	0	6	0	0	1	1	0	0	0	0	6	2	3
R81	47	55	43	68	53	49	70	60	70	48	52	62	50	57	59	82	90	53	62	97	48	75	100	70	55	79	55	44	82	58	61	59	47	44	30	26	25
R98	14	35	28	11	14	12	42	30	29	36	49	44	26	25	45	31	36	20	26	38	37	46	42	28	16	23	15	8	39	10	9	10	12	12	13	13	17
R114	318	532	338	351	325	289	160	244	207	366	385	423	177	211	253	190	172	116	145	283	285	234	221	169	133	256	200	48	437	109	114	110	141	323	193	226	239
R117	307	488	313	314	293	273	107	201	168	319	330	368	152	177	207	157	135	94	116	237	247	187	181	137	119	223	184	38	387	86	99	90	124	307	175	206	213
R144	60	6	23	59	41	26	47	70	63	27	24	45	9	11	9	69	68	42	67	76	20	8	50	32	23	18	22	4	34	1	6	4	3	66	24	11	37
R145	114	62	51	112	102	52	67	82	78	38	36	59	20	22	23	85	85	51	80	104	32	16	63	39	41	21	25	14	128	3	8	6	12	102	35	21	49
R160	114	64	50	111	102	52	68	83	72	41	36	61	22	21	25	94	104	66	93	109	32	21	79	52	41	21	25	14	129	3	8	6	12	96	36	21	49
R186	2	5	0	6	3	2	18	12	8	15	13	19	6	12	12	28	24	16	36	15	13	12	25	15	4	1	4	3	5	1	1	1	0	6	5	4	4
R197	0	0	0	0	0	0	0	0	0	1	0	1	0	0	1	2	2	1	4	0	0	0	3	4	0	0	0	0	0	0	0	0	0	1	0	0	0
R209	0	0	0	0	0	0	2	6	2	9	1	4	2	4	5	17	7	20	21	11	4	3	12	18	0	0	0	0	0	0	0	0	0	0	1	1	0
R218	0	0	0	0	0	0	3	4	1	2	0	1	1	1	2	18	14	22	18	5	1	2	10	24	0	0	0	0	0	0	0	0	0	0	3	0	0
R222	0	3	0	1	1	0	3	2	3	5	2	3	3	3	2	27	28	21	29	9	4	4	19	26	1	0	0	0	4	0	0	0	0	1	5	1	2
R257	397	418	313	576	653	277	93	86	63	97	128	146	46	66	88	78	88	47	68	95	80	81	91	83	136	187	300	69	585	85	106	95	117	650	363	431	491
R336	58	7	47	231	157	100	39	105	100	59	20	72	38	49	31	227	259	117	226	141	23	33	233	99	17	41	30	6	114	13	20	12	22	151	30	33	52
R337	63	14	59	252	171	106	47	120	114	65	25	82	42	54	42	234	263	122	232	151	30	35	237	104	19	46	35	10	135	20	27	18	28	166	37	41	61
R348	54	13	48	186	104	64	34	76	70	30	21	58	30	39	30	66	65	60	81	87	25	23	54	51	14	44	24	10	92	19	26	16	25	111	11	15	20
R410	1	79	20	5	4	1	5	11	10	5	7	11	5	6	7	143	117	61	125	11	4	7	108	53	4	4	1	3	5	2	0	0	0	3	5	7	6
R428	16	16	9	37	26	25	76	64	47	84	76	103	32	88	126	74	73	59	88	60	59	99	78	69	21	17	20	20	65	16	36	21	25	19	21	13	16
R445	79	111	88	132	136	54	34	47	36	37	14	44	16	17	14	198	142	70	147	71	5	21	113	57	19	9	8	1	219	13	11	10	11	109	33	47	40
R472	2	3	2	1	0	1	6	13	10	2	0	0	2	2	1	108	95	47	98	11	2	3	74	42	2	0	2	0	20	2	2	2	1	0	3	8	0
R484	41	90	54	139	135	72	56	76	59	74	70	95	49	99	122	139	175	47	138	98	47	127	147	76	46	48	45	35	189	69	63	69	60	128	99	153	135
R485	38	88	53	138	135	69	52	69	51	69	65	87	47	96	117	139	175	48	137	90	42	122	149	77	42	47	42	33	187	68	63	68	59	127	100	153	136
R521	0	2	0	0	0	0	35	153	148	74	34	36	29	44	53	225	269	103	221	225	22	103	255	156	0	0	0	0	1	0	0	0	0	1	7	10	6
TOTAL	1726	2093	1546	2731	2455	1524	1054	1481	1424	1526	1419	1866	815	1125	1309	2439	2497	1312	2267	2038	1075	1295	2353	1489	753	1091	1037	360	2858	579	660	597	699	2423	1235	1443	1601
	# Citrullinated peptides meeting QC
	IgG-depleted synovial fluid (in-solution digest)						HSA band cut-out (in-gel digest)																		Whole serum (in-solution digest)				96% Purified HSA (in-solution digest)					IgG-depleted AB+ Serum (in-solution digest)
residue	RA68-sn1	RA68-AP	RA68-p	JIA26A	RA26A	HC-J	RA1508	RA1518	RA1521	RA1469	RA1488	RA1	RA1435	RA1510	RA1513	RA1467	RA1492	RA1505	RA1534	HC63	HC2	HC60	HC65	HC69	RA1467	RA1435	RA1360	HC65	HSA(no tx)	HSA(+P2)	HSA(+P4)	HSA(+P2/4)	HSA(+RA N)	Serum(no tx)	Serum(+P2)	Serum(+P4)	Serum(+P2/4)
R10	0	0	0	0	0	0	0	0	0	0	0	0	0	0	0	0	0	0	0	0	0	0	0	0	0	0	0	0	0	0	0	0	0	0	0	0	0
R81	0	1	0	0	2	1	0	0	0	0	0	0	1	2	1	5	1	1	0	0	0	1	3	3	0	2	1	0	1	1	3	2	3	0	7	218	199
R98	7	10	9	2	3	5	2	3	6	12	12	15	10	13	16	5	5	4	5	15	9	10	3	5	4	7	4	2	1	2	1	3	1	1	10	4	9
R114	0	0	0	0	0	0	0	0	0	0	0	0	0	0	0	0	0	0	0	0	0	0	0	0	0	0	0	0	2	0	0	0	0	0	3	1	0
R117	0	1	0	0	0	0	0	2	1	2	0	2	1	2	0	1	1	0	0	1	0	1	1	0	0	0	0	1	2	0	0	0	0	0	4	0	1
R144	0	0	0	0	0	0	0	0	0	0	0	0	0	0	0	0	0	0	0	0	0	0	0	0	0	0	0	0	0	0	0	0	0	0	0	0	0
R145	0	0	0	0	0	0	0	0	0	0	0	0	0	0	0	0	0	0	0	0	0	0	0	0	0	0	0	0	0	0	0	0	0	0	1	0	0
R160	0	0	0	0	0	0	0	0	0	0	0	0	0	0	0	0	0	0	0	0	0	0	0	0	0	0	0	0	0	0	0	0	0	0	0	0	0
R186	0	0	0	0	0	0	0	0	0	0	0	0	0	0	0	0	0	0	0	0	0	0	0	0	0	0	0	0	0	0	0	0	0	0	0	0	0
R197	0	0	0	0	0	0	0	0	0	0	0	0	0	0	0	0	0	0	0	0	0	0	0	0	0	0	0	0	0	0	0	0	0	0	0	0	0
R209	0	0	0	0	0	0	0	0	0	0	0	0	0	0	0	0	0	0	0	0	0	0	0	0	0	0	0	0	0	0	0	0	0	0	0	0	0
R218	0	0	0	0	0	0	0	0	0	0	0	0	0	0	0	0	0	0	0	0	0	0	0	0	0	0	0	0	0	0	0	0	0	0	1	0	0
R222	0	0	0	0	0	0	0	0	0	0	0	0	0	0	0	2	3	0	2	0	0	0	1	1	0	0	0	0	0	0	0	0	0	0	0	0	0
R257	2	2	0	3	1	1	2	1	5	5	3	5	2	2	2	11	4	2	10	2	0	4	10	4	0	1	1	1	2	0	0	0	0	3	3	0	0
R336	0	0	0	0	0	0	0	0	0	0	0	0	0	0	0	0	0	0	0	0	0	0	0	0	0	0	0	0	0	0	0	0	0	0	0	0	0
R337	0	0	0	0	0	0	0	0	0	0	0	0	0	0	0	0	0	0	0	0	0	0	0	0	0	0	0	0	0	0	0	0	0	0	0	0	0
R348	0	0	0	0	0	0	0	0	0	0	0	0	0	0	0	0	0	0	0	0	0	0	0	0	0	0	0	0	0	0	0	0	0	0	0	0	0
R410	0	0	0	0	0	0	0	0	0	0	0	0	0	0	0	0	0	0	0	0	0	0	0	0	0	0	0	0	0	0	0	0	0	0	1	0	0
R428	0	0	0	0	0	1	0	0	0	1	0	0	0	0	0	3	0	1	4	0	0	0	1	2	2	0	0	1	1	0	0	0	0	1	7	3	8
R445	1	0	0	0	0	0	0	0	0	0	0	0	0	0	0	0	1	0	0	0	0	0	0	0	0	0	0	0	0	0	0	0	0	0	0	0	0
R472	0	0	0	0	0	0	0	0	0	0	0	0	0	0	0	1	0	0	0	0	0	0	0	0	0	0	0	0	0	0	0	0	0	0	4	1	2
R484	0	4	0	0	1	0	0	0	0	0	0	0	0	0	0	2	1	1	0	0	0	0	2	1	0	1	0	0	0	0	0	0	0	1	4	1	2
R485	3	6	1	1	1	3	4	7	8	5	5	8	2	3	5	2	1	0	1	8	5	5	0	0	4	2	3	2	2	1	0	1	1	2	3	1	1
R521	0	0	0	0	1	0	0	0	0	0	0	0	0	0	0	0	0	0	0	0	0	0	0	0	0	0	0	0	1	0	0	0	0	0	0	0	0
TOTAL	13	24	10	6	8	11	8	13	20	25	20	30	16	22	24	32	17	9	22	26	14	21	21	16	10	13	9	7	12	4	4	6	5	8	48	229	222
	% Citrullination (# citrullinated peptides/# total peptides)
	IgG-depleted synovial fluid (in-solution digest)						HSA band cut-out (in-gel digest)																		Whole serum (in-solution digest)				96% Purified HSA (in-solution digest)					IgG-depleted AB+ Serum (in-solution digest)
residue	RA68-sn1	RA68-AP	RA68-p	JIA26A	RA26A	HC-J	RA1508	RA1518	RA1521	RA1469	RA1488	RA1	RA1435	RA1510	RA1513	RA1467	RA1492	RA1505	RA1534	HC63	HC2	HC60	HC65	HC69	RA1467	RA1435	RA1360	HC65	HSA(no tx)	HSA(+P2)	HSA(+P4)	HSA(+P2/4)	HSA(+RA N)	Serum(no tx)	Serum(+P2)	Serum(+P4)	Serum(+P2/4)
R10	0	0	0	0	0	0	0	0	0	0	0	0	0	0	0	0	0	0	0	0	0	0	0	0	0	0	0	0	0	0	0	0	0	0	0	0	0
R81	0	0.0178571	0	0	0.0363636	0.02	0	0	0	0	0	0	0.0196078	0.0338983	0.0166667	0.0574713	0.010989	0.0185185	0	0	0	0.0131579	0.0291262	0.0410959	0	0.0246914	0.0178571	0	0.0120482	0.0169492	0.046875	0.0327869	0.06	0	0.189189	0.893443	0.888393
R98	0.333333	0.222222	0.243243	0.153846	0.176471	0.294118	0.0454545	0.0909091	0.171429	0.25	0.196721	0.254237	0.277778	0.342105	0.262295	0.138889	0.121951	0.166667	0.16129	0.283019	0.195652	0.178571	0.0666667	0.151515	0.2	0.233333	0.210526	0.2	0.025	0.166667	0.1	0.230769	0.0769231	0.0769231	0.434783	0.235294	0.346154
R114	0	0	0	0	0	0	0	0	0	0	0	0	0	0	0	0	0	0	0	0	0	0	0	0	0	0	0	0	0.00455581	0	0	0	0	0	0.0153061	0.00440529	0
R117	0	0.00204499	0	0	0	0	0	0.00985222	0.00591716	0.0062	0	0.00540541	0.00653595	0.0111732	0	0.00632911	0.00735294	0	0	0.00420168	0	0.00531915	0.00549451	0	0	0	0	0.025641	0.00514139	0	0	0	0	0	0.0223464	0	0.0046729
R144	0	0	0	0	0	0	0	0	0	0	0	0	0	0	0	0	0	0	0	0	0	0	0	0	0	0	0	0	0	0	0	0	0	0	0	0	0
R145	0	0	0	0	0	0	0	0	0	0	0	0	0	0	0	0	0	0	0	0	0	0	0	0	0	0	0	0	0	0	0	0	0	0	0.0277778	0	0
R160	0	0	0	0	0	0	0	0	0	0	0	0	0	0	0	0	0	0	0	0	0	0	0	0	0	0	0	0	0	0	0	0	0	0	0	0	0
R186	0	0	0	0	0	0	0	0	0	0	0	0	0	0	0	0	0	0	0	0	0	0	0	0	0	0	0	0	0	0	0	0	0	0	0	0	0
R197	0	0	0	0	0	0	0	0	0	0	0	0	0	0	0	0	0	0	0	0	0	0	0	0	0	0	0	0	0	0	0	0	0	0	0	0	0
R209	0	0	0	0	0	0	0	0	0	0	0	0	0	0	0	0	0	0	0	0	0	0	0	0	0	0	0	0	0	0	0	0	0	0	0	0	0
R218	0	0	0	0	0	0	0	0	0	0	0	0	0	0	0	0	0	0	0	0	0	0	0	0	0	0	0	0	0	0	0	0	0	0	0.25	0	0
R222	0	0	0	0	0	0	0	0	0	0	0	0	0	0	0	0.0689655	0.0967742	0	0.0645161	0	0	0	0.05	0.037037	0	0	0	0	0	0	0	0	0	0	0	0	0
R257	0.00501253	0.0047619	0	0.00518135	0.00152905	0.00359712	0.0210526	0.0114943	0.0735294	0.049	0.0229008	0.0331126	0.0416667	0.0294118	0.0222222	0.123596	0.0434783	0.0408163	0.128205	0.0206186	0	0.0470588	0.0990099	0.045977	0	0.00531915	0.00332226	0.0142857	0.00340716	0	0	0	0	0.00459418	0.00819672	0	0
R336	0	0	0	0	0	0	0	0	0	0	0	0	0	0	0	0	0	0	0	0	0	0	0	0	0	0	0	0	0	0	0	0	0	0	0	0	0
R337	0	0	0	0	0	0	0	0	0	0	0	0	0	0	0	0	0	0	0	0	0	0	0	0	0	0	0	0	0	0	0	0	0	0	0	0	0
R348	0	0	0	0	0	0	0	0	0	0	0	0	0	0	0	0	0	0	0	0	0	0	0	0	0	0	0	0	0	0	0	0	0	0	0	0	0
R410	0	0	0	0	0	0	0	0	0	0	0	0	0	0	0	0	0	0	0	0	0	0	0	0	0	0	0	0	0	0	0	0	0	0	0.166667	0	0
R428	0	0	0	0	0	0.0384615	0	0	0	0.0118	0	0	0	0	0	0.038961	0	0.0166667	0.0434783	0	0	0	0.0126582	0.028169	0.0869565	0	0	0.047619	0.0151515	0	0	0	0	0.05	0.25	0.1875	0.333333
R445	0.0125	0	0	0	0	0	0	0	0	0	0	0	0	0	0	0	0.00699301	0	0	0	0	0	0	0	0	0	0	0	0	0	0	0	0	0	0	0	0
R472	0	0	0	0	0	0	0	0	0	0	0	0	0	0	0	0.00917431	0	0	0	0	0	0	0	0	0	0	0	0	0	0	0	0	0	0	0.571429	0.111111	1
R484	0	0.0425532	0	0	0.00735294	0	0	0	0	0	0	0	0	0	0	0.0141844	0.00568182	0.0208333	0	0	0	0	0.0134228	0.012987	0	0.0204082	0	0	0	0	0	0	0	0.00775194	0.038835	0.00649351	0.0145985
R485	0.0731707	0.0638298	0.0185185	0.00719424	0.00735294	0.0416667	0.0714286	0.0921053	0.135593	0.0676	0.0714286	0.0842105	0.0408163	0.030303	0.0409836	0.0141844	0.00568182	0	0.00724638	0.0816327	0.106383	0.0393701	0	0	0.0869565	0.0408163	0.0666667	0.0571429	0.010582	0.0144928	0	0.0144928	0.0166667	0.0155039	0.0291262	0.00649351	0.00729927
R521	0	0	0	0	1	0	0	0	0	0	0	0	0	0	0	0	0	0	0	0	0	0	0	0	0	0	0	0	0.5	0	0	0	0	0	0	0	0
TOTAL	0.00747556	0.0113368	0.00642674	0.00219218	0.00324807	0.00716612	0.00753296	0.00870147	0.0138504	0.0161	0.0138985	0.0158228	0.0192539	0.0191805	0.0180045	0.0129502	0.00676213	0.00681302	0.00961118	0.0125969	0.0128558	0.0159574	0.00884583	0.0106312	0.0131062	0.0117754	0.00860421	0.0190736	0.00418118	0.00686106	0.0060241	0.00995025	0.00710227	0.00329083	0.0374123	0.136962	0.121777

## Sheet: RA68(SF)-sn1
probability	spectrum	expect	ions	protein_descr	protein	peptide	R residue	R residue (if >1)	R residue (if >2)	num_prots	calc_neutral_pep_mass	MZratio	MZprec	pI	xcorr	deltacn	spscore	num_missed_cleavages	massdiff	pep_length	fval			# peps		# peps	%CIT
1	20231017_RA68sn_1_01.19179.19179.2	1.44e-08	13/22	Albumin OS=Homo sapiens OX=9606 GN=ALB PE=1 SV=2,Isoform of P02768, Albumin OS=Homo sapiens OX=9606 GN=ALB PE=1 SV=1,Isoform of P02768, Albumin (Fragment) OS=Homo sapiens OX=9606 GN=ALB PE=1 SV=1,Isoform of P02768, Albumin OS=Homo sapiens OX=9606 GN=ALB PE=1 SV=1,Isoform of P02768, Albumin OS=Homo sapiens OX=9606 GN=ALB PE=1 SV=1	sp|P02768|ALBU_HUMAN,tr|D6RHD5|D6RHD5_HUMAN,tr|H0YA55|H0YA55_HUMAN,tr|B7WNR0|B7WNR0_HUMAN,tr|A0A0C4DGB6|A0A0C4DGB6_HUMAN	K.AAFTEC[160.03]C[160.03]QAADK.A				5	1370.56	686.287	686.287	4.37	2.9708	0.6924	584.6	0	-0.0007	12	7.0197		R10	1	R10CIT	0	0
1	20231017_RA68sn_1_01.27761.27761.2	2.12e-08	14/22	Albumin OS=Homo sapiens OX=9606 GN=ALB PE=1 SV=2,Isoform of P02768, Albumin OS=Homo sapiens OX=9606 GN=ALB PE=1 SV=1,Isoform of P02768, Albumin (Fragment) OS=Homo sapiens OX=9606 GN=ALB PE=1 SV=1,Isoform of P02768, Albumin OS=Homo sapiens OX=9606 GN=ALB PE=1 SV=1,Isoform of P02768, Albumin OS=Homo sapiens OX=9606 GN=ALB PE=1 SV=1	sp|P02768|ALBU_HUMAN,tr|D6RHD5|D6RHD5_HUMAN,tr|H0YA55|H0YA55_HUMAN,tr|B7WNR0|B7WNR0_HUMAN,tr|A0A0C4DGB6|A0A0C4DGB6_HUMAN	K.AAFTEC[160.03]C[160.03]QAADK.A				5	1370.56	686.287	686.288	4.37	3.0959	0.7011	626.4	0	0.0025	12	7.192		R81	47	R81CIT	0	0
1	20231017_RA68sn_1_01.22131.22131.2	2.8e-07	13/22	Albumin OS=Homo sapiens OX=9606 GN=ALB PE=1 SV=2,Isoform of P02768, Albumin OS=Homo sapiens OX=9606 GN=ALB PE=1 SV=1,Isoform of P02768, Albumin (Fragment) OS=Homo sapiens OX=9606 GN=ALB PE=1 SV=1,Isoform of P02768, Albumin OS=Homo sapiens OX=9606 GN=ALB PE=1 SV=1,Isoform of P02768, Albumin OS=Homo sapiens OX=9606 GN=ALB PE=1 SV=1	sp|P02768|ALBU_HUMAN,tr|D6RHD5|D6RHD5_HUMAN,tr|H0YA55|H0YA55_HUMAN,tr|B7WNR0|B7WNR0_HUMAN,tr|A0A0C4DGB6|A0A0C4DGB6_HUMAN	K.AAFTEC[160.03]C[160.03]QAADK.A				5	1370.56	686.287	686.287	4.37	2.9611	0.6789	545.3	0	-0.0005	12	6.9115		R98	14	R98CIT	7	0.333333
0.9994	20231017_RA68sn_1_01.25709.25709.2	1.87e-08	13/22	Albumin OS=Homo sapiens OX=9606 GN=ALB PE=1 SV=2,Isoform of P02768, Albumin OS=Homo sapiens OX=9606 GN=ALB PE=1 SV=1,Isoform of P02768, Albumin (Fragment) OS=Homo sapiens OX=9606 GN=ALB PE=1 SV=1,Isoform of P02768, Albumin OS=Homo sapiens OX=9606 GN=ALB PE=1 SV=1,Isoform of P02768, Albumin OS=Homo sapiens OX=9606 GN=ALB PE=1 SV=1	sp|P02768|ALBU_HUMAN,tr|D6RHD5|D6RHD5_HUMAN,tr|H0YA55|H0YA55_HUMAN,tr|B7WNR0|B7WNR0_HUMAN,tr|A0A0C4DGB6|A0A0C4DGB6_HUMAN	K.AAFTEC[160.03]C[160.03]QAADK.A				5	1370.56	686.287	686.287	4.37	2.9983	0.6652	542	0	0.0001	12	6.8433		R114	318	R114CIT	0	0
0.9994	20231017_RA68sn_1_01.19677.19677.2	1.91e-08	13/22	Albumin OS=Homo sapiens OX=9606 GN=ALB PE=1 SV=2,Isoform of P02768, Albumin OS=Homo sapiens OX=9606 GN=ALB PE=1 SV=1,Isoform of P02768, Albumin (Fragment) OS=Homo sapiens OX=9606 GN=ALB PE=1 SV=1,Isoform of P02768, Albumin OS=Homo sapiens OX=9606 GN=ALB PE=1 SV=1,Isoform of P02768, Albumin OS=Homo sapiens OX=9606 GN=ALB PE=1 SV=1	sp|P02768|ALBU_HUMAN,tr|D6RHD5|D6RHD5_HUMAN,tr|H0YA55|H0YA55_HUMAN,tr|B7WNR0|B7WNR0_HUMAN,tr|A0A0C4DGB6|A0A0C4DGB6_HUMAN	K.AAFTEC[160.03]C[160.03]QAADK.A				5	1370.56	686.287	686.287	4.37	2.9561	0.6635	548.9	0	0	12	6.7935		R117	307	R117CIT	0	0
0.9994	20231017_RA68sn_1_01.27254.27254.2	3.14e-08	13/22	Albumin OS=Homo sapiens OX=9606 GN=ALB PE=1 SV=2,Isoform of P02768, Albumin OS=Homo sapiens OX=9606 GN=ALB PE=1 SV=1,Isoform of P02768, Albumin (Fragment) OS=Homo sapiens OX=9606 GN=ALB PE=1 SV=1,Isoform of P02768, Albumin OS=Homo sapiens OX=9606 GN=ALB PE=1 SV=1,Isoform of P02768, Albumin OS=Homo sapiens OX=9606 GN=ALB PE=1 SV=1	sp|P02768|ALBU_HUMAN,tr|D6RHD5|D6RHD5_HUMAN,tr|H0YA55|H0YA55_HUMAN,tr|B7WNR0|B7WNR0_HUMAN,tr|A0A0C4DGB6|A0A0C4DGB6_HUMAN	K.AAFTEC[160.03]C[160.03]QAADK.A				5	1370.56	686.287	686.288	4.37	2.6572	0.6749	544.3	0	0.0012	12	6.5968		R144	60	R144CIT	0	0
0.9994	20231017_RA68sn_1_01.24289.24289.2	3.5e-08	13/22	Albumin OS=Homo sapiens OX=9606 GN=ALB PE=1 SV=2,Isoform of P02768, Albumin OS=Homo sapiens OX=9606 GN=ALB PE=1 SV=1,Isoform of P02768, Albumin (Fragment) OS=Homo sapiens OX=9606 GN=ALB PE=1 SV=1,Isoform of P02768, Albumin OS=Homo sapiens OX=9606 GN=ALB PE=1 SV=1,Isoform of P02768, Albumin OS=Homo sapiens OX=9606 GN=ALB PE=1 SV=1	sp|P02768|ALBU_HUMAN,tr|D6RHD5|D6RHD5_HUMAN,tr|H0YA55|H0YA55_HUMAN,tr|B7WNR0|B7WNR0_HUMAN,tr|A0A0C4DGB6|A0A0C4DGB6_HUMAN	K.AAFTEC[160.03]C[160.03]QAADK.A				5	1370.56	686.287	686.287	4.37	2.6295	0.6658	276.9	0	0	12	6.5024		R145	114	R145CIT	0	0
0.9994	20231017_RA68sn_1_01.21629.21629.2	6.12e-08	14/22	Albumin OS=Homo sapiens OX=9606 GN=ALB PE=1 SV=2,Isoform of P02768, Albumin OS=Homo sapiens OX=9606 GN=ALB PE=1 SV=1,Isoform of P02768, Albumin (Fragment) OS=Homo sapiens OX=9606 GN=ALB PE=1 SV=1,Isoform of P02768, Albumin OS=Homo sapiens OX=9606 GN=ALB PE=1 SV=1,Isoform of P02768, Albumin OS=Homo sapiens OX=9606 GN=ALB PE=1 SV=1	sp|P02768|ALBU_HUMAN,tr|D6RHD5|D6RHD5_HUMAN,tr|H0YA55|H0YA55_HUMAN,tr|B7WNR0|B7WNR0_HUMAN,tr|A0A0C4DGB6|A0A0C4DGB6_HUMAN	K.AAFTEC[160.03]C[160.03]QAADK.A				5	1370.56	686.287	686.287	4.37	2.9592	0.6606	606	0	0	12	6.7748		R160	114	R160CIT	0	0
0.9994	20231017_RA68sn_1_01.18783.18783.2	8.57e-08	14/22	Albumin OS=Homo sapiens OX=9606 GN=ALB PE=1 SV=2,Isoform of P02768, Albumin OS=Homo sapiens OX=9606 GN=ALB PE=1 SV=1,Isoform of P02768, Albumin (Fragment) OS=Homo sapiens OX=9606 GN=ALB PE=1 SV=1,Isoform of P02768, Albumin OS=Homo sapiens OX=9606 GN=ALB PE=1 SV=1,Isoform of P02768, Albumin OS=Homo sapiens OX=9606 GN=ALB PE=1 SV=1	sp|P02768|ALBU_HUMAN,tr|D6RHD5|D6RHD5_HUMAN,tr|H0YA55|H0YA55_HUMAN,tr|B7WNR0|B7WNR0_HUMAN,tr|A0A0C4DGB6|A0A0C4DGB6_HUMAN	K.AAFTEC[160.03]C[160.03]QAADK.A				5	1370.56	686.287	686.286	4.37	3.0165	0.6663	606.9	0	-0.0016	12	6.8669		R186	2	R186CIT	0	0
0.9994	20231017_RA68sn_1_01.20625.20625.2	2.16e-07	2025-12-22	Albumin OS=Homo sapiens OX=9606 GN=ALB PE=1 SV=2,Isoform of P02768, Albumin OS=Homo sapiens OX=9606 GN=ALB PE=1 SV=1,Isoform of P02768, Albumin (Fragment) OS=Homo sapiens OX=9606 GN=ALB PE=1 SV=1,Isoform of P02768, Albumin OS=Homo sapiens OX=9606 GN=ALB PE=1 SV=1,Isoform of P02768, Albumin OS=Homo sapiens OX=9606 GN=ALB PE=1 SV=1	sp|P02768|ALBU_HUMAN,tr|D6RHD5|D6RHD5_HUMAN,tr|H0YA55|H0YA55_HUMAN,tr|B7WNR0|B7WNR0_HUMAN,tr|A0A0C4DGB6|A0A0C4DGB6_HUMAN	K.AAFTEC[160.03]C[160.03]QAADK.A				5	1370.56	686.287	686.287	4.37	2.8743	0.6738	433	0	-0.0006	12	6.7955		R197	0	R197CIT	0	#DIV/0!
0.9994	20231017_RA68sn_1_01.21131.21131.2	4.21e-07	13/22	Albumin OS=Homo sapiens OX=9606 GN=ALB PE=1 SV=2,Isoform of P02768, Albumin OS=Homo sapiens OX=9606 GN=ALB PE=1 SV=1,Isoform of P02768, Albumin (Fragment) OS=Homo sapiens OX=9606 GN=ALB PE=1 SV=1,Isoform of P02768, Albumin OS=Homo sapiens OX=9606 GN=ALB PE=1 SV=1,Isoform of P02768, Albumin OS=Homo sapiens OX=9606 GN=ALB PE=1 SV=1	sp|P02768|ALBU_HUMAN,tr|D6RHD5|D6RHD5_HUMAN,tr|H0YA55|H0YA55_HUMAN,tr|B7WNR0|B7WNR0_HUMAN,tr|A0A0C4DGB6|A0A0C4DGB6_HUMAN	K.AAFTEC[160.03]C[160.03]QAADK.A				5	1370.56	686.287	686.287	4.37	2.9865	0.6686	549.1	0	-0.0004	12	6.8579		R209	0	R209CIT	0	#DIV/0!
0.9994	20231017_RA68sn_1_01.24794.24794.2	1.2e-06	14/22	Albumin OS=Homo sapiens OX=9606 GN=ALB PE=1 SV=2,Isoform of P02768, Albumin OS=Homo sapiens OX=9606 GN=ALB PE=1 SV=1,Isoform of P02768, Albumin (Fragment) OS=Homo sapiens OX=9606 GN=ALB PE=1 SV=1,Isoform of P02768, Albumin OS=Homo sapiens OX=9606 GN=ALB PE=1 SV=1,Isoform of P02768, Albumin OS=Homo sapiens OX=9606 GN=ALB PE=1 SV=1	sp|P02768|ALBU_HUMAN,tr|D6RHD5|D6RHD5_HUMAN,tr|H0YA55|H0YA55_HUMAN,tr|B7WNR0|B7WNR0_HUMAN,tr|A0A0C4DGB6|A0A0C4DGB6_HUMAN	K.AAFTEC[160.03]C[160.03]QAADK.A				5	1370.56	686.287	686.287	4.37	2.8944	0.6587	597.9	0	-0.0001	12	6.7025		R218	0	R218CIT	0	#DIV/0!
0.9994	20231017_RA68sn_1_01.20175.20175.2	1.41e-06	2025-12-22	Albumin OS=Homo sapiens OX=9606 GN=ALB PE=1 SV=2,Isoform of P02768, Albumin OS=Homo sapiens OX=9606 GN=ALB PE=1 SV=1,Isoform of P02768, Albumin (Fragment) OS=Homo sapiens OX=9606 GN=ALB PE=1 SV=1,Isoform of P02768, Albumin OS=Homo sapiens OX=9606 GN=ALB PE=1 SV=1,Isoform of P02768, Albumin OS=Homo sapiens OX=9606 GN=ALB PE=1 SV=1	sp|P02768|ALBU_HUMAN,tr|D6RHD5|D6RHD5_HUMAN,tr|H0YA55|H0YA55_HUMAN,tr|B7WNR0|B7WNR0_HUMAN,tr|A0A0C4DGB6|A0A0C4DGB6_HUMAN	K.AAFTEC[160.03]C[160.03]QAADK.A				5	1370.56	686.287	686.287	4.37	2.8419	0.6852	431.2	0	-0.0003	12	6.85		R222	0	R222CIT	0	#DIV/0!
0.9994	20231017_RA68sn_1_01.17961.17961.2	1.63e-06	14/22	Albumin OS=Homo sapiens OX=9606 GN=ALB PE=1 SV=2,Isoform of P02768, Albumin OS=Homo sapiens OX=9606 GN=ALB PE=1 SV=1,Isoform of P02768, Albumin (Fragment) OS=Homo sapiens OX=9606 GN=ALB PE=1 SV=1,Isoform of P02768, Albumin OS=Homo sapiens OX=9606 GN=ALB PE=1 SV=1,Isoform of P02768, Albumin OS=Homo sapiens OX=9606 GN=ALB PE=1 SV=1	sp|P02768|ALBU_HUMAN,tr|D6RHD5|D6RHD5_HUMAN,tr|H0YA55|H0YA55_HUMAN,tr|B7WNR0|B7WNR0_HUMAN,tr|A0A0C4DGB6|A0A0C4DGB6_HUMAN	K.AAFTEC[160.03]C[160.03]QAADK.A				5	1370.56	686.287	686.287	4.37	2.5431	0.6805	242.2	0	0	12	6.5231		R257	397	R257CIT	2	0.00501253
0.9994	20231017_RA68sn_1_01.23798.23798.2	1.74e-06	13/22	Albumin OS=Homo sapiens OX=9606 GN=ALB PE=1 SV=2,Isoform of P02768, Albumin OS=Homo sapiens OX=9606 GN=ALB PE=1 SV=1,Isoform of P02768, Albumin (Fragment) OS=Homo sapiens OX=9606 GN=ALB PE=1 SV=1,Isoform of P02768, Albumin OS=Homo sapiens OX=9606 GN=ALB PE=1 SV=1,Isoform of P02768, Albumin OS=Homo sapiens OX=9606 GN=ALB PE=1 SV=1	sp|P02768|ALBU_HUMAN,tr|D6RHD5|D6RHD5_HUMAN,tr|H0YA55|H0YA55_HUMAN,tr|B7WNR0|B7WNR0_HUMAN,tr|A0A0C4DGB6|A0A0C4DGB6_HUMAN	K.AAFTEC[160.03]C[160.03]QAADK.A				5	1370.56	686.287	686.287	4.37	2.6835	0.6742	341.7	0	-0.0009	12	6.6176		R336	58	R336CIT	0	0
0.9993	20231017_RA68sn_1_01.31475.31475.2	4.61e-08	14/22	Albumin OS=Homo sapiens OX=9606 GN=ALB PE=1 SV=2,Isoform of P02768, Albumin OS=Homo sapiens OX=9606 GN=ALB PE=1 SV=1,Isoform of P02768, Albumin (Fragment) OS=Homo sapiens OX=9606 GN=ALB PE=1 SV=1,Isoform of P02768, Albumin OS=Homo sapiens OX=9606 GN=ALB PE=1 SV=1,Isoform of P02768, Albumin OS=Homo sapiens OX=9606 GN=ALB PE=1 SV=1	sp|P02768|ALBU_HUMAN,tr|D6RHD5|D6RHD5_HUMAN,tr|H0YA55|H0YA55_HUMAN,tr|B7WNR0|B7WNR0_HUMAN,tr|A0A0C4DGB6|A0A0C4DGB6_HUMAN	K.AAFTEC[160.03]C[160.03]QAADK.A				5	1370.56	686.287	686.286	4.37	2.6919	0.6455	434.7	0	-0.002	12	6.4135		R337	63	R337CIT	0	0
0.9992	20231017_RA68sn_1_01.18078.18078.2	3.79e-08	13/22	Albumin OS=Homo sapiens OX=9606 GN=ALB PE=1 SV=2,Isoform of P02768, Albumin OS=Homo sapiens OX=9606 GN=ALB PE=1 SV=1,Isoform of P02768, Albumin (Fragment) OS=Homo sapiens OX=9606 GN=ALB PE=1 SV=1,Isoform of P02768, Albumin OS=Homo sapiens OX=9606 GN=ALB PE=1 SV=1,Isoform of P02768, Albumin OS=Homo sapiens OX=9606 GN=ALB PE=1 SV=1	sp|P02768|ALBU_HUMAN,tr|D6RHD5|D6RHD5_HUMAN,tr|H0YA55|H0YA55_HUMAN,tr|B7WNR0|B7WNR0_HUMAN,tr|A0A0C4DGB6|A0A0C4DGB6_HUMAN	K.AAFTEC[160.03]C[160.03]QAADK.A				5	1370.56	686.287	686.287	4.37	2.4365	0.6339	447	0	-0.0006	12	6.066		R348	54	R348CIT	0	0
0.9992	20231017_RA68sn_1_01.22920.22920.2	1.12e-07	2025-12-22	Albumin OS=Homo sapiens OX=9606 GN=ALB PE=1 SV=2,Isoform of P02768, Albumin OS=Homo sapiens OX=9606 GN=ALB PE=1 SV=1,Isoform of P02768, Albumin (Fragment) OS=Homo sapiens OX=9606 GN=ALB PE=1 SV=1,Isoform of P02768, Albumin OS=Homo sapiens OX=9606 GN=ALB PE=1 SV=1,Isoform of P02768, Albumin OS=Homo sapiens OX=9606 GN=ALB PE=1 SV=1	sp|P02768|ALBU_HUMAN,tr|D6RHD5|D6RHD5_HUMAN,tr|H0YA55|H0YA55_HUMAN,tr|B7WNR0|B7WNR0_HUMAN,tr|A0A0C4DGB6|A0A0C4DGB6_HUMAN	K.AAFTEC[160.03]C[160.03]QAADK.A				5	1370.56	686.287	686.286	4.37	2.3295	0.6301	348.5	0	-0.0013	12	5.9196		R410	1	R410CIT	0	0
0.9992	20231017_RA68sn_1_01.30322.30322.2	7.15e-06	13/22	Albumin OS=Homo sapiens OX=9606 GN=ALB PE=1 SV=2,Isoform of P02768, Albumin OS=Homo sapiens OX=9606 GN=ALB PE=1 SV=1,Isoform of P02768, Albumin (Fragment) OS=Homo sapiens OX=9606 GN=ALB PE=1 SV=1,Isoform of P02768, Albumin OS=Homo sapiens OX=9606 GN=ALB PE=1 SV=1,Isoform of P02768, Albumin OS=Homo sapiens OX=9606 GN=ALB PE=1 SV=1	sp|P02768|ALBU_HUMAN,tr|D6RHD5|D6RHD5_HUMAN,tr|H0YA55|H0YA55_HUMAN,tr|B7WNR0|B7WNR0_HUMAN,tr|A0A0C4DGB6|A0A0C4DGB6_HUMAN	K.AAFTEC[160.03]C[160.03]QAADK.A				5	1370.56	686.287	686.286	4.37	2.769	0.5964	593.6	0	-0.0017	12	6.1253		R428	16	R428CIT	0	0
0.999	20231017_RA68sn_1_01.23903.23903.2	5.09e-07	2025-12-22	Albumin OS=Homo sapiens OX=9606 GN=ALB PE=1 SV=2,Isoform of P02768, Albumin OS=Homo sapiens OX=9606 GN=ALB PE=1 SV=1,Isoform of P02768, Albumin (Fragment) OS=Homo sapiens OX=9606 GN=ALB PE=1 SV=1,Isoform of P02768, Albumin OS=Homo sapiens OX=9606 GN=ALB PE=1 SV=1,Isoform of P02768, Albumin OS=Homo sapiens OX=9606 GN=ALB PE=1 SV=1	sp|P02768|ALBU_HUMAN,tr|D6RHD5|D6RHD5_HUMAN,tr|H0YA55|H0YA55_HUMAN,tr|B7WNR0|B7WNR0_HUMAN,tr|A0A0C4DGB6|A0A0C4DGB6_HUMAN	K.AAFTEC[160.03]C[160.03]QAADK.A				5	1370.56	686.287	686.287	4.37	2.3022	0.5857	257.9	0	0.0001	12	5.561		R445	79	R445CIT	1	0.0125
0.999	20231017_RA68sn_1_01.22916.22916.2	4.75e-06	2025-12-22	Albumin OS=Homo sapiens OX=9606 GN=ALB PE=1 SV=2,Isoform of P02768, Albumin OS=Homo sapiens OX=9606 GN=ALB PE=1 SV=1,Isoform of P02768, Albumin (Fragment) OS=Homo sapiens OX=9606 GN=ALB PE=1 SV=1,Isoform of P02768, Albumin OS=Homo sapiens OX=9606 GN=ALB PE=1 SV=1,Isoform of P02768, Albumin OS=Homo sapiens OX=9606 GN=ALB PE=1 SV=1	sp|P02768|ALBU_HUMAN,tr|D6RHD5|D6RHD5_HUMAN,tr|H0YA55|H0YA55_HUMAN,tr|B7WNR0|B7WNR0_HUMAN,tr|A0A0C4DGB6|A0A0C4DGB6_HUMAN	K.AAFTEC[160.03]C[160.03]QAADK.A				5	1370.56	686.287	686.287	4.37	2.1328	0.6162	318.6	0	0	12	5.5852		R472	2	R472CIT	0	0
0.9989	20231017_RA68sn_1_01.18207.18207.2	6.26e-06	13/22	Albumin OS=Homo sapiens OX=9606 GN=ALB PE=1 SV=2,Isoform of P02768, Albumin OS=Homo sapiens OX=9606 GN=ALB PE=1 SV=1,Isoform of P02768, Albumin (Fragment) OS=Homo sapiens OX=9606 GN=ALB PE=1 SV=1,Isoform of P02768, Albumin OS=Homo sapiens OX=9606 GN=ALB PE=1 SV=1,Isoform of P02768, Albumin OS=Homo sapiens OX=9606 GN=ALB PE=1 SV=1	sp|P02768|ALBU_HUMAN,tr|D6RHD5|D6RHD5_HUMAN,tr|H0YA55|H0YA55_HUMAN,tr|B7WNR0|B7WNR0_HUMAN,tr|A0A0C4DGB6|A0A0C4DGB6_HUMAN	K.AAFTEC[160.03]C[160.03]QAADK.A				5	1370.56	686.287	686.287	4.37	2.0495	0.5934	338.9	0	-0.0009	12	5.3117		R484	41	R484CIT	0	0
0.9988	20231017_RA68sn_1_01.38146.38146.2	2.38e-05	2025-10-22	Albumin OS=Homo sapiens OX=9606 GN=ALB PE=1 SV=2,Isoform of P02768, Albumin OS=Homo sapiens OX=9606 GN=ALB PE=1 SV=1,Isoform of P02768, Albumin (Fragment) OS=Homo sapiens OX=9606 GN=ALB PE=1 SV=1,Isoform of P02768, Albumin OS=Homo sapiens OX=9606 GN=ALB PE=1 SV=1,Isoform of P02768, Albumin OS=Homo sapiens OX=9606 GN=ALB PE=1 SV=1	sp|P02768|ALBU_HUMAN,tr|D6RHD5|D6RHD5_HUMAN,tr|H0YA55|H0YA55_HUMAN,tr|B7WNR0|B7WNR0_HUMAN,tr|A0A0C4DGB6|A0A0C4DGB6_HUMAN	K.AAFTEC[160.03]C[160.03]QAADK.A				5	1370.56	686.287	686.287	4.37	2.0837	0.5714	158.2	0	-0.001	12	5.1927		R485	38	R485CIT	3	0.0731707
0.9988	20231017_RA68sn_1_01.20164.20164.2	5.68e-05	2025-09-22	Albumin OS=Homo sapiens OX=9606 GN=ALB PE=1 SV=2,Isoform of P02768, Albumin OS=Homo sapiens OX=9606 GN=ALB PE=1 SV=1,Isoform of P02768, Albumin (Fragment) OS=Homo sapiens OX=9606 GN=ALB PE=1 SV=1,Isoform of P02768, Albumin OS=Homo sapiens OX=9606 GN=ALB PE=1 SV=1,Isoform of P02768, Albumin OS=Homo sapiens OX=9606 GN=ALB PE=1 SV=1	sp|P02768|ALBU_HUMAN,tr|D6RHD5|D6RHD5_HUMAN,tr|H0YA55|H0YA55_HUMAN,tr|B7WNR0|B7WNR0_HUMAN,tr|A0A0C4DGB6|A0A0C4DGB6_HUMAN	K.AAFTEC[160.03]C[160.03]QAADK.A				5	1370.56	686.287	686.287	4.37	1.9335	0.5975	128.2	0	0.0002	12	5.1889		R521	0	R521CIT	0	#DIV/0!
0.9987	20231017_RA68sn_1_01.29507.29507.2	4.65e-05	2025-12-22	Albumin OS=Homo sapiens OX=9606 GN=ALB PE=1 SV=2,Isoform of P02768, Albumin OS=Homo sapiens OX=9606 GN=ALB PE=1 SV=1,Isoform of P02768, Albumin (Fragment) OS=Homo sapiens OX=9606 GN=ALB PE=1 SV=1,Isoform of P02768, Albumin OS=Homo sapiens OX=9606 GN=ALB PE=1 SV=1,Isoform of P02768, Albumin OS=Homo sapiens OX=9606 GN=ALB PE=1 SV=1	sp|P02768|ALBU_HUMAN,tr|D6RHD5|D6RHD5_HUMAN,tr|H0YA55|H0YA55_HUMAN,tr|B7WNR0|B7WNR0_HUMAN,tr|A0A0C4DGB6|A0A0C4DGB6_HUMAN	K.AAFTEC[160.03]C[160.03]QAADK.A				5	1370.56	686.287	686.286	4.37	2.0309	0.5807	252.8	0	-0.0027	12	5.1933		TOTAL	1726	TOTAL	13	0.00747556
0.9986	20231017_RA68sn_1_01.18612.18612.2	2.47e-06	2025-11-22	Albumin OS=Homo sapiens OX=9606 GN=ALB PE=1 SV=2,Isoform of P02768, Albumin OS=Homo sapiens OX=9606 GN=ALB PE=1 SV=1,Isoform of P02768, Albumin (Fragment) OS=Homo sapiens OX=9606 GN=ALB PE=1 SV=1,Isoform of P02768, Albumin OS=Homo sapiens OX=9606 GN=ALB PE=1 SV=1,Isoform of P02768, Albumin OS=Homo sapiens OX=9606 GN=ALB PE=1 SV=1	sp|P02768|ALBU_HUMAN,tr|D6RHD5|D6RHD5_HUMAN,tr|H0YA55|H0YA55_HUMAN,tr|B7WNR0|B7WNR0_HUMAN,tr|A0A0C4DGB6|A0A0C4DGB6_HUMAN	K.AAFTEC[160.03]C[160.03]QAADK.A				5	1370.56	686.287	686.287	4.37	1.9201	0.5721	230	0	-0.0011	12	4.9827
0.9986	20231017_RA68sn_1_01.22904.22904.2	3.41e-05	2025-12-22	Albumin OS=Homo sapiens OX=9606 GN=ALB PE=1 SV=2,Isoform of P02768, Albumin OS=Homo sapiens OX=9606 GN=ALB PE=1 SV=1,Isoform of P02768, Albumin (Fragment) OS=Homo sapiens OX=9606 GN=ALB PE=1 SV=1,Isoform of P02768, Albumin OS=Homo sapiens OX=9606 GN=ALB PE=1 SV=1,Isoform of P02768, Albumin OS=Homo sapiens OX=9606 GN=ALB PE=1 SV=1	sp|P02768|ALBU_HUMAN,tr|D6RHD5|D6RHD5_HUMAN,tr|H0YA55|H0YA55_HUMAN,tr|B7WNR0|B7WNR0_HUMAN,tr|A0A0C4DGB6|A0A0C4DGB6_HUMAN	K.AAFTEC[160.03]C[160.03]QAADK.A				5	1370.56	686.287	686.286	4.37	1.875	0.5803	260.1	0	-0.0017	12	4.9806
0.9985	20231017_RA68sn_1_01.20182.20182.2	3.87e-06	2025-11-22	Albumin OS=Homo sapiens OX=9606 GN=ALB PE=1 SV=2,Isoform of P02768, Albumin OS=Homo sapiens OX=9606 GN=ALB PE=1 SV=1,Isoform of P02768, Albumin (Fragment) OS=Homo sapiens OX=9606 GN=ALB PE=1 SV=1,Isoform of P02768, Albumin OS=Homo sapiens OX=9606 GN=ALB PE=1 SV=1,Isoform of P02768, Albumin OS=Homo sapiens OX=9606 GN=ALB PE=1 SV=1	sp|P02768|ALBU_HUMAN,tr|D6RHD5|D6RHD5_HUMAN,tr|H0YA55|H0YA55_HUMAN,tr|B7WNR0|B7WNR0_HUMAN,tr|A0A0C4DGB6|A0A0C4DGB6_HUMAN	K.AAFTEC[160.03]C[160.03]QAADK.A				5	1370.56	686.287	686.288	4.37	2.0215	0.5389	219.2	0	0.0011	12	4.8729
0.9982	20231017_RA68sn_1_01.18446.18446.2	1.3e-07	13/22	Albumin OS=Homo sapiens OX=9606 GN=ALB PE=1 SV=2,Isoform of P02768, Albumin OS=Homo sapiens OX=9606 GN=ALB PE=1 SV=1,Isoform of P02768, Albumin (Fragment) OS=Homo sapiens OX=9606 GN=ALB PE=1 SV=1,Isoform of P02768, Albumin OS=Homo sapiens OX=9606 GN=ALB PE=1 SV=1,Isoform of P02768, Albumin OS=Homo sapiens OX=9606 GN=ALB PE=1 SV=1	sp|P02768|ALBU_HUMAN,tr|D6RHD5|D6RHD5_HUMAN,tr|H0YA55|H0YA55_HUMAN,tr|B7WNR0|B7WNR0_HUMAN,tr|A0A0C4DGB6|A0A0C4DGB6_HUMAN	K.AAFTEC[160.03]C[160.03]QAADK.A				5	1370.56	686.287	686.285	4.37	2.5144	0.6279	523.2	0	-0.0036	12	6.1036
0.9982	20231017_RA68sn_1_01.32006.32006.2	2.31e-05	14/22	Albumin OS=Homo sapiens OX=9606 GN=ALB PE=1 SV=2,Isoform of P02768, Albumin OS=Homo sapiens OX=9606 GN=ALB PE=1 SV=1,Isoform of P02768, Albumin (Fragment) OS=Homo sapiens OX=9606 GN=ALB PE=1 SV=1,Isoform of P02768, Albumin OS=Homo sapiens OX=9606 GN=ALB PE=1 SV=1,Isoform of P02768, Albumin OS=Homo sapiens OX=9606 GN=ALB PE=1 SV=1	sp|P02768|ALBU_HUMAN,tr|D6RHD5|D6RHD5_HUMAN,tr|H0YA55|H0YA55_HUMAN,tr|B7WNR0|B7WNR0_HUMAN,tr|A0A0C4DGB6|A0A0C4DGB6_HUMAN	K.AAFTEC[160.03]C[160.03]QAADK.A				5	1370.56	686.287	686.287	4.37	1.6851	0.564	543.7	0	0.0006	12	4.5795
0.9982	20231017_RA68sn_1_01.18636.18636.2	6.46e-05	2025-10-22	Albumin OS=Homo sapiens OX=9606 GN=ALB PE=1 SV=2,Isoform of P02768, Albumin OS=Homo sapiens OX=9606 GN=ALB PE=1 SV=1,Isoform of P02768, Albumin (Fragment) OS=Homo sapiens OX=9606 GN=ALB PE=1 SV=1,Isoform of P02768, Albumin OS=Homo sapiens OX=9606 GN=ALB PE=1 SV=1,Isoform of P02768, Albumin OS=Homo sapiens OX=9606 GN=ALB PE=1 SV=1	sp|P02768|ALBU_HUMAN,tr|D6RHD5|D6RHD5_HUMAN,tr|H0YA55|H0YA55_HUMAN,tr|B7WNR0|B7WNR0_HUMAN,tr|A0A0C4DGB6|A0A0C4DGB6_HUMAN	K.AAFTEC[160.03]C[160.03]QAADK.A				5	1370.56	686.287	686.286	4.37	1.8068	0.5332	166.4	0	-0.0018	12	4.5351
0.9938	20231017_RA68sn_1_01.34424.34424.2	2.88e-05	2025-11-22	Albumin OS=Homo sapiens OX=9606 GN=ALB PE=1 SV=2,Isoform of P02768, Albumin OS=Homo sapiens OX=9606 GN=ALB PE=1 SV=1,Isoform of P02768, Albumin (Fragment) OS=Homo sapiens OX=9606 GN=ALB PE=1 SV=1,Isoform of P02768, Albumin OS=Homo sapiens OX=9606 GN=ALB PE=1 SV=1,Isoform of P02768, Albumin OS=Homo sapiens OX=9606 GN=ALB PE=1 SV=1	sp|P02768|ALBU_HUMAN,tr|D6RHD5|D6RHD5_HUMAN,tr|H0YA55|H0YA55_HUMAN,tr|B7WNR0|B7WNR0_HUMAN,tr|A0A0C4DGB6|A0A0C4DGB6_HUMAN	K.AAFTEC[160.03]C[160.03]QAADK.A				5	1370.56	686.287	686.789	4.37	2.2341	0.6222	318.8	0	1.0048	12	5.4361
0.9793	20231017_RA68sn_1_01.15941.15941.2	1.41e-08	16/24	Albumin OS=Homo sapiens OX=9606 GN=ALB PE=1 SV=2,Isoform of P02768, Albumin OS=Homo sapiens OX=9606 GN=ALB PE=1 SV=1,Isoform of P02768, Albumin (Fragment) OS=Homo sapiens OX=9606 GN=ALB PE=1 SV=1,Isoform of P02768, Albumin OS=Homo sapiens OX=9606 GN=ALB PE=1 SV=1,Isoform of P02768, Isoform 2 of Albumin OS=Homo sapiens OX=9606 GN=ALB,Isoform of P02768, Isoform 3 of Albumin OS=Homo sapiens OX=9606 …	sp|P02768|ALBU_HUMAN,tr|D6RHD5|D6RHD5_HUMAN,tr|H0YA55|H0YA55_HUMAN,tr|C9JKR2|C9JKR2_HUMAN,sp|P02768-2|ALBU_HUMAN,sp|P02768-3|ALBU_HUMAN,tr|B7WNR0|B7WNR0_HUMAN,tr|A0A087WWT3|A0A087WWT3_HUMAN	K.ADDKETC[160.03]FAEEGK.K				8	1498.62	750.32	750.318	4.18	2.6469	0.7058	543.5	1	-0.0022	13	6.7516
1	20231017_RA68sn_1_01.11263.11263.2	1.96e-14	21/26	Albumin OS=Homo sapiens OX=9606 GN=ALB PE=1 SV=2,Isoform of P02768, Albumin OS=Homo sapiens OX=9606 GN=ALB PE=1 SV=1,Isoform of P02768, Albumin (Fragment) OS=Homo sapiens OX=9606 GN=ALB PE=1 SV=1,Isoform of P02768, Albumin OS=Homo sapiens OX=9606 GN=ALB PE=1 SV=1,Isoform of P02768, Isoform 2 of Albumin OS=Homo sapiens OX=9606 GN=ALB,Isoform of P02768, Isoform 3 of Albumin OS=Homo sapiens OX=9606 …	sp|P02768|ALBU_HUMAN,tr|D6RHD5|D6RHD5_HUMAN,tr|H0YA55|H0YA55_HUMAN,tr|C9JKR2|C9JKR2_HUMAN,sp|P02768-2|ALBU_HUMAN,sp|P02768-3|ALBU_HUMAN,tr|B7WNR0|B7WNR0_HUMAN,tr|A0A087WWT3|A0A087WWT3_HUMAN	K.ADDKETC[160.03]FAEEGKK.L				8	1626.72	814.367	814.367	4.51	3.7776	0.6135	1440.9	1	0.0006	14	6.9074
0.9988	20231017_RA68sn_1_01.11260.11260.4	3.95e-09	18/78	Albumin OS=Homo sapiens OX=9606 GN=ALB PE=1 SV=2,Isoform of P02768, Albumin OS=Homo sapiens OX=9606 GN=ALB PE=1 SV=1,Isoform of P02768, Albumin (Fragment) OS=Homo sapiens OX=9606 GN=ALB PE=1 SV=1,Isoform of P02768, Albumin OS=Homo sapiens OX=9606 GN=ALB PE=1 SV=1,Isoform of P02768, Isoform 2 of Albumin OS=Homo sapiens OX=9606 GN=ALB,Isoform of P02768, Isoform 3 of Albumin OS=Homo sapiens OX=9606 …	sp|P02768|ALBU_HUMAN,tr|D6RHD5|D6RHD5_HUMAN,tr|H0YA55|H0YA55_HUMAN,tr|C9JKR2|C9JKR2_HUMAN,sp|P02768-2|ALBU_HUMAN,sp|P02768-3|ALBU_HUMAN,tr|B7WNR0|B7WNR0_HUMAN,tr|A0A087WWT3|A0A087WWT3_HUMAN	K.ADDKETC[160.03]FAEEGKK.L				8	1626.72	407.687	407.687	4.51	2.6149	0.6512	196.9	1	-0.0016	14	5.2434
0.9932	20231017_RA68sn_1_01.10758.10758.4	7.08e-05	13/78	Albumin OS=Homo sapiens OX=9606 GN=ALB PE=1 SV=2,Isoform of P02768, Albumin OS=Homo sapiens OX=9606 GN=ALB PE=1 SV=1,Isoform of P02768, Albumin (Fragment) OS=Homo sapiens OX=9606 GN=ALB PE=1 SV=1,Isoform of P02768, Albumin OS=Homo sapiens OX=9606 GN=ALB PE=1 SV=1,Isoform of P02768, Isoform 2 of Albumin OS=Homo sapiens OX=9606 GN=ALB,Isoform of P02768, Isoform 3 of Albumin OS=Homo sapiens OX=9606 …	sp|P02768|ALBU_HUMAN,tr|D6RHD5|D6RHD5_HUMAN,tr|H0YA55|H0YA55_HUMAN,tr|C9JKR2|C9JKR2_HUMAN,sp|P02768-2|ALBU_HUMAN,sp|P02768-3|ALBU_HUMAN,tr|B7WNR0|B7WNR0_HUMAN,tr|A0A087WWT3|A0A087WWT3_HUMAN	K.ADDKETC[160.03]FAEEGKK.L				8	1626.72	407.687	407.687	4.51	2.2163	0.4837	106.1	1	-0.0014	14	3.7254
0.9928	20231017_RA68sn_1_01.11489.11489.3	3.89e-10	24/52	Albumin OS=Homo sapiens OX=9606 GN=ALB PE=1 SV=2,Isoform of P02768, Albumin OS=Homo sapiens OX=9606 GN=ALB PE=1 SV=1,Isoform of P02768, Albumin (Fragment) OS=Homo sapiens OX=9606 GN=ALB PE=1 SV=1,Isoform of P02768, Albumin OS=Homo sapiens OX=9606 GN=ALB PE=1 SV=1,Isoform of P02768, Isoform 2 of Albumin OS=Homo sapiens OX=9606 GN=ALB,Isoform of P02768, Isoform 3 of Albumin OS=Homo sapiens OX=9606 …	sp|P02768|ALBU_HUMAN,tr|D6RHD5|D6RHD5_HUMAN,tr|H0YA55|H0YA55_HUMAN,tr|C9JKR2|C9JKR2_HUMAN,sp|P02768-2|ALBU_HUMAN,sp|P02768-3|ALBU_HUMAN,tr|B7WNR0|B7WNR0_HUMAN,tr|A0A087WWT3|A0A087WWT3_HUMAN	K.ADDKETC[160.03]FAEEGKK.L				8	1626.72	543.247	543.246	4.51	4.2606	0.474	861.7	1	-0.0022	14	7.6759
0.9926	20231017_RA68sn_1_01.10611.10611.3	3.65e-08	1952-12-01	Albumin OS=Homo sapiens OX=9606 GN=ALB PE=1 SV=2,Isoform of P02768, Albumin OS=Homo sapiens OX=9606 GN=ALB PE=1 SV=1,Isoform of P02768, Albumin (Fragment) OS=Homo sapiens OX=9606 GN=ALB PE=1 SV=1,Isoform of P02768, Albumin OS=Homo sapiens OX=9606 GN=ALB PE=1 SV=1,Isoform of P02768, Isoform 2 of Albumin OS=Homo sapiens OX=9606 GN=ALB,Isoform of P02768, Isoform 3 of Albumin OS=Homo sapiens OX=9606 …	sp|P02768|ALBU_HUMAN,tr|D6RHD5|D6RHD5_HUMAN,tr|H0YA55|H0YA55_HUMAN,tr|C9JKR2|C9JKR2_HUMAN,sp|P02768-2|ALBU_HUMAN,sp|P02768-3|ALBU_HUMAN,tr|B7WNR0|B7WNR0_HUMAN,tr|A0A087WWT3|A0A087WWT3_HUMAN	K.ADDKETC[160.03]FAEEGKK.L				8	1626.72	543.247	543.246	4.51	2.1088	0.6517	132.1	1	-0.0035	14	7.7877
0.9798	20231017_RA68sn_1_01.11248.11248.2	3.67e-17	21/26	Albumin OS=Homo sapiens OX=9606 GN=ALB PE=1 SV=2,Isoform of P02768, Albumin OS=Homo sapiens OX=9606 GN=ALB PE=1 SV=1,Isoform of P02768, Albumin (Fragment) OS=Homo sapiens OX=9606 GN=ALB PE=1 SV=1,Isoform of P02768, Albumin OS=Homo sapiens OX=9606 GN=ALB PE=1 SV=1,Isoform of P02768, Isoform 2 of Albumin OS=Homo sapiens OX=9606 GN=ALB,Isoform of P02768, Isoform 3 of Albumin OS=Homo sapiens OX=9606 …	sp|P02768|ALBU_HUMAN,tr|D6RHD5|D6RHD5_HUMAN,tr|H0YA55|H0YA55_HUMAN,tr|C9JKR2|C9JKR2_HUMAN,sp|P02768-2|ALBU_HUMAN,sp|P02768-3|ALBU_HUMAN,tr|B7WNR0|B7WNR0_HUMAN,tr|A0A087WWT3|A0A087WWT3_HUMAN	K.ADDKETC[160.03]FAEEGKK.L				8	1626.72	814.367	814.366	4.51	3.7593	0.6042	1348.4	1	-0.0017	14	6.8262
0.9727	20231017_RA68sn_1_01.11465.11465.3	1.36e-05	17/52	Albumin OS=Homo sapiens OX=9606 GN=ALB PE=1 SV=2,Isoform of P02768, Albumin OS=Homo sapiens OX=9606 GN=ALB PE=1 SV=1,Isoform of P02768, Albumin (Fragment) OS=Homo sapiens OX=9606 GN=ALB PE=1 SV=1,Isoform of P02768, Albumin OS=Homo sapiens OX=9606 GN=ALB PE=1 SV=1,Isoform of P02768, Isoform 2 of Albumin OS=Homo sapiens OX=9606 GN=ALB,Isoform of P02768, Isoform 3 of Albumin OS=Homo sapiens OX=9606 …	sp|P02768|ALBU_HUMAN,tr|D6RHD5|D6RHD5_HUMAN,tr|H0YA55|H0YA55_HUMAN,tr|C9JKR2|C9JKR2_HUMAN,sp|P02768-2|ALBU_HUMAN,sp|P02768-3|ALBU_HUMAN,tr|B7WNR0|B7WNR0_HUMAN,tr|A0A087WWT3|A0A087WWT3_HUMAN	K.ADDKETC[160.03]FAEEGKK.L				8	1626.72	543.247	543.245	4.51	2.624	0.5816	306.3	1	-0.0053	14	7.5865
0.9987	20231017_RA68sn_1_01.19021.19021.2	5.24e-05	2025-09-14	Albumin OS=Homo sapiens OX=9606 GN=ALB PE=1 SV=2,Isoform of P02768, Albumin OS=Homo sapiens OX=9606 GN=ALB PE=1 SV=1,Isoform of P02768, Albumin (Fragment) OS=Homo sapiens OX=9606 GN=ALB PE=1 SV=1,Isoform of P02768, Albumin OS=Homo sapiens OX=9606 GN=ALB PE=1 SV=1,Isoform of P02768, Isoform 2 of Albumin OS=Homo sapiens OX=9606 GN=ALB,Isoform of P02768, Albumin OS=Homo sapiens OX=9606 GN=ALB PE=1 S…	sp|P02768|ALBU_HUMAN,tr|D6RHD5|D6RHD5_HUMAN,tr|H0YA55|H0YA55_HUMAN,tr|C9JKR2|C9JKR2_HUMAN,sp|P02768-2|ALBU_HUMAN,tr|B7WNR0|B7WNR0_HUMAN,tr|A0A0C4DGB6|A0A0C4DGB6_HUMAN	K.AEFAEVSK.L				7	879.434	440.724	440.724	4.53	1.8796	0.5542	465.7	0	-0.0012	8	5.0372
0.9965	20231017_RA68sn_1_01.67828.67828.3	6.96e-09	19/56	Albumin OS=Homo sapiens OX=9606 GN=ALB PE=1 SV=2,Isoform of P02768, Albumin OS=Homo sapiens OX=9606 GN=ALB PE=1 SV=1,Isoform of P02768, Albumin (Fragment) OS=Homo sapiens OX=9606 GN=ALB PE=1 SV=1,Isoform of P02768, Albumin OS=Homo sapiens OX=9606 GN=ALB PE=1 SV=1,Isoform of P02768, Isoform 2 of Albumin OS=Homo sapiens OX=9606 GN=ALB,Isoform of P02768, Albumin OS=Homo sapiens OX=9606 GN=ALB PE=1 S…	sp|P02768|ALBU_HUMAN,tr|D6RHD5|D6RHD5_HUMAN,tr|H0YA55|H0YA55_HUMAN,tr|C9JKR2|C9JKR2_HUMAN,sp|P02768-2|ALBU_HUMAN,tr|B7WNR0|B7WNR0_HUMAN,tr|A0A0C4DGB6|A0A0C4DGB6_HUMAN	K.AEFAEVSKLVTDLTK.V				7	1649.89	550.97	550.97	4.68	3.4315	0.6774	560.1	1	-0.0003	15	9.3096
1	20231017_RA68sn_1_01.86520.86520.4	1.36e-13	19/120	Albumin OS=Homo sapiens OX=9606 GN=ALB PE=1 SV=2,Isoform of P02768, Albumin (Fragment) OS=Homo sapiens OX=9606 GN=ALB PE=1 SV=1,Isoform of P02768, Isoform 3 of Albumin OS=Homo sapiens OX=9606 GN=ALB,Isoform of P02768, Albumin OS=Homo sapiens OX=9606 GN=ALB PE=1 SV=1,Isoform of P02768, Albumin OS=Homo sapiens OX=9606 GN=ALB PE=1 SV=1	sp|P02768|ALBU_HUMAN,tr|H7C013|H7C013_HUMAN,sp|P02768-3|ALBU_HUMAN,tr|A0A087WWT3|A0A087WWT3_HUMAN,tr|A0A0C4DGB6|A0A0C4DGB6_HUMAN	K.ALVLIAFAQYLQQC[160.03]PFEDHVK.L				5	2489.28	623.327	623.326	5.32	3.9087	0.7152	273	0	-0.0018	21	5.9013
1	20231017_RA68sn_1_01.86055.86055.4	2.15e-12	30/120	Albumin OS=Homo sapiens OX=9606 GN=ALB PE=1 SV=2,Isoform of P02768, Albumin (Fragment) OS=Homo sapiens OX=9606 GN=ALB PE=1 SV=1,Isoform of P02768, Isoform 3 of Albumin OS=Homo sapiens OX=9606 GN=ALB,Isoform of P02768, Albumin OS=Homo sapiens OX=9606 GN=ALB PE=1 SV=1,Isoform of P02768, Albumin OS=Homo sapiens OX=9606 GN=ALB PE=1 SV=1	sp|P02768|ALBU_HUMAN,tr|H7C013|H7C013_HUMAN,sp|P02768-3|ALBU_HUMAN,tr|A0A087WWT3|A0A087WWT3_HUMAN,tr|A0A0C4DGB6|A0A0C4DGB6_HUMAN	K.ALVLIAFAQYLQQC[160.03]PFEDHVK.L				5	2489.28	623.327	623.326	5.32	4.5877	0.7278	743.5	0	-0.0025	21	6.0638
1	20231017_RA68sn_1_01.86039.86039.3	3.31e-11	25/80	Albumin OS=Homo sapiens OX=9606 GN=ALB PE=1 SV=2,Isoform of P02768, Albumin (Fragment) OS=Homo sapiens OX=9606 GN=ALB PE=1 SV=1,Isoform of P02768, Isoform 3 of Albumin OS=Homo sapiens OX=9606 GN=ALB,Isoform of P02768, Albumin OS=Homo sapiens OX=9606 GN=ALB PE=1 SV=1,Isoform of P02768, Albumin OS=Homo sapiens OX=9606 GN=ALB PE=1 SV=1	sp|P02768|ALBU_HUMAN,tr|H7C013|H7C013_HUMAN,sp|P02768-3|ALBU_HUMAN,tr|A0A087WWT3|A0A087WWT3_HUMAN,tr|A0A0C4DGB6|A0A0C4DGB6_HUMAN	K.ALVLIAFAQYLQQC[160.03]PFEDHVK.L				5	2489.28	830.766	830.765	5.32	4.1158	0.719	643.5	0	-0.0029	21	9.9473
0.9998	20231017_RA68sn_1_01.86503.86503.3	1.93e-06	23/80	Albumin OS=Homo sapiens OX=9606 GN=ALB PE=1 SV=2,Isoform of P02768, Albumin (Fragment) OS=Homo sapiens OX=9606 GN=ALB PE=1 SV=1,Isoform of P02768, Isoform 3 of Albumin OS=Homo sapiens OX=9606 GN=ALB,Isoform of P02768, Albumin OS=Homo sapiens OX=9606 GN=ALB PE=1 SV=1,Isoform of P02768, Albumin OS=Homo sapiens OX=9606 GN=ALB PE=1 SV=1	sp|P02768|ALBU_HUMAN,tr|H7C013|H7C013_HUMAN,sp|P02768-3|ALBU_HUMAN,tr|A0A087WWT3|A0A087WWT3_HUMAN,tr|A0A0C4DGB6|A0A0C4DGB6_HUMAN	K.ALVLIAFAQYLQQC[160.03]PFEDHVK.L				5	2489.28	830.766	830.766	5.32	4.0455	0.6638	534.2	0	-0.0018	21	9.2909
0.9996	20231017_RA68sn_1_01.85600.85600.4	1.8e-05	12/120	Albumin OS=Homo sapiens OX=9606 GN=ALB PE=1 SV=2,Isoform of P02768, Albumin (Fragment) OS=Homo sapiens OX=9606 GN=ALB PE=1 SV=1,Isoform of P02768, Isoform 3 of Albumin OS=Homo sapiens OX=9606 GN=ALB,Isoform of P02768, Albumin OS=Homo sapiens OX=9606 GN=ALB PE=1 SV=1,Isoform of P02768, Albumin OS=Homo sapiens OX=9606 GN=ALB PE=1 SV=1	sp|P02768|ALBU_HUMAN,tr|H7C013|H7C013_HUMAN,sp|P02768-3|ALBU_HUMAN,tr|A0A087WWT3|A0A087WWT3_HUMAN,tr|A0A0C4DGB6|A0A0C4DGB6_HUMAN	K.ALVLIAFAQYLQQC[160.03]PFEDHVK.L				5	2489.28	623.327	623.325	5.32	2.3058	0.5707	115.2	0	-0.0067	21	4.4678
0.9993	20231017_RA68sn_1_01.85936.85936.2	2.45e-11	1940-09-01	Albumin OS=Homo sapiens OX=9606 GN=ALB PE=1 SV=2,Isoform of P02768, Albumin (Fragment) OS=Homo sapiens OX=9606 GN=ALB PE=1 SV=1,Isoform of P02768, Isoform 3 of Albumin OS=Homo sapiens OX=9606 GN=ALB,Isoform of P02768, Albumin OS=Homo sapiens OX=9606 GN=ALB PE=1 SV=1,Isoform of P02768, Albumin OS=Homo sapiens OX=9606 GN=ALB PE=1 SV=1	sp|P02768|ALBU_HUMAN,tr|H7C013|H7C013_HUMAN,sp|P02768-3|ALBU_HUMAN,tr|A0A087WWT3|A0A087WWT3_HUMAN,tr|A0A0C4DGB6|A0A0C4DGB6_HUMAN	K.ALVLIAFAQYLQQC[160.03]PFEDHVK.L				5	2489.28	1245.65	1245.65	5.32	2.3698	0.6955	163.4	0	-0.0017	21	6.2987
0.9993	20231017_RA68sn_1_01.86962.86962.3	3.31e-05	1980-09-01	Albumin OS=Homo sapiens OX=9606 GN=ALB PE=1 SV=2,Isoform of P02768, Albumin (Fragment) OS=Homo sapiens OX=9606 GN=ALB PE=1 SV=1,Isoform of P02768, Isoform 3 of Albumin OS=Homo sapiens OX=9606 GN=ALB,Isoform of P02768, Albumin OS=Homo sapiens OX=9606 GN=ALB PE=1 SV=1,Isoform of P02768, Albumin OS=Homo sapiens OX=9606 GN=ALB PE=1 SV=1	sp|P02768|ALBU_HUMAN,tr|H7C013|H7C013_HUMAN,sp|P02768-3|ALBU_HUMAN,tr|A0A087WWT3|A0A087WWT3_HUMAN,tr|A0A0C4DGB6|A0A0C4DGB6_HUMAN	K.ALVLIAFAQYLQQC[160.03]PFEDHVK.L				5	2489.28	830.766	830.766	5.32	2.1954	0.562	69.5	0	-0.0016	21	6.6906
0.9992	20231017_RA68sn_1_01.85973.85973.2	9.47e-05	14/40	Albumin OS=Homo sapiens OX=9606 GN=ALB PE=1 SV=2,Isoform of P02768, Albumin (Fragment) OS=Homo sapiens OX=9606 GN=ALB PE=1 SV=1,Isoform of P02768, Isoform 3 of Albumin OS=Homo sapiens OX=9606 GN=ALB,Isoform of P02768, Albumin OS=Homo sapiens OX=9606 GN=ALB PE=1 SV=1,Isoform of P02768, Albumin OS=Homo sapiens OX=9606 GN=ALB PE=1 SV=1	sp|P02768|ALBU_HUMAN,tr|H7C013|H7C013_HUMAN,sp|P02768-3|ALBU_HUMAN,tr|A0A087WWT3|A0A087WWT3_HUMAN,tr|A0A0C4DGB6|A0A0C4DGB6_HUMAN	K.ALVLIAFAQYLQQC[160.03]PFEDHVK.L				5	2489.28	1245.65	1245.64	5.32	2.6401	0.6372	406.3	0	-0.0025	21	6.1334
0.9981	20231017_RA68sn_1_01.71499.71499.4	2.25e-08	16/108	Albumin OS=Homo sapiens OX=9606 GN=ALB PE=1 SV=2,Isoform of P02768, Albumin OS=Homo sapiens OX=9606 GN=ALB PE=1 SV=1,Isoform of P02768, Albumin (Fragment) OS=Homo sapiens OX=9606 GN=ALB PE=1 SV=1,Isoform of P02768, Albumin OS=Homo sapiens OX=9606 GN=ALB PE=1 SV=1,Isoform of P02768, Isoform 2 of Albumin OS=Homo sapiens OX=9606 GN=ALB,Isoform of P02768, Isoform 3 of Albumin OS=Homo sapiens OX=9606 …	sp|P02768|ALBU_HUMAN,tr|D6RHD5|D6RHD5_HUMAN,tr|H0YA55|H0YA55_HUMAN,tr|C9JKR2|C9JKR2_HUMAN,sp|P02768-2|ALBU_HUMAN,sp|P02768-3|ALBU_HUMAN,tr|B7WNR0|B7WNR0_HUMAN,tr|A0A087WWT3|A0A087WWT3_HUMAN,tr|A0A0C4DGB6|A0A0C4DGB6_HUMAN	K.ATKEQLKAVMDDFAAFVEK.C				9	2140.09	536.029	536.029	4.78	3.1832	0.5887	117.5	2	-0.0002	19	4.7417
0.9947	20231017_RA68sn_1_01.71502.71502.3	6.45e-11	26/72	Albumin OS=Homo sapiens OX=9606 GN=ALB PE=1 SV=2,Isoform of P02768, Albumin OS=Homo sapiens OX=9606 GN=ALB PE=1 SV=1,Isoform of P02768, Albumin (Fragment) OS=Homo sapiens OX=9606 GN=ALB PE=1 SV=1,Isoform of P02768, Albumin OS=Homo sapiens OX=9606 GN=ALB PE=1 SV=1,Isoform of P02768, Isoform 2 of Albumin OS=Homo sapiens OX=9606 GN=ALB,Isoform of P02768, Isoform 3 of Albumin OS=Homo sapiens OX=9606 …	sp|P02768|ALBU_HUMAN,tr|D6RHD5|D6RHD5_HUMAN,tr|H0YA55|H0YA55_HUMAN,tr|C9JKR2|C9JKR2_HUMAN,sp|P02768-2|ALBU_HUMAN,sp|P02768-3|ALBU_HUMAN,tr|B7WNR0|B7WNR0_HUMAN,tr|A0A087WWT3|A0A087WWT3_HUMAN,tr|A0A0C4DGB6|A0A0C4DGB6_HUMAN	K.ATKEQLKAVMDDFAAFVEK.C				9	2140.09	714.37	714.37	4.78	3.3729	0.6063	291	2	-0.0002	19	8.2865
0.9755	20231017_RA68sn_1_01.71643.71643.2	6.76e-10	13/36	Albumin OS=Homo sapiens OX=9606 GN=ALB PE=1 SV=2,Isoform of P02768, Albumin OS=Homo sapiens OX=9606 GN=ALB PE=1 SV=1,Isoform of P02768, Albumin (Fragment) OS=Homo sapiens OX=9606 GN=ALB PE=1 SV=1,Isoform of P02768, Albumin OS=Homo sapiens OX=9606 GN=ALB PE=1 SV=1,Isoform of P02768, Isoform 2 of Albumin OS=Homo sapiens OX=9606 GN=ALB,Isoform of P02768, Isoform 3 of Albumin OS=Homo sapiens OX=9606 …	sp|P02768|ALBU_HUMAN,tr|D6RHD5|D6RHD5_HUMAN,tr|H0YA55|H0YA55_HUMAN,tr|C9JKR2|C9JKR2_HUMAN,sp|P02768-2|ALBU_HUMAN,sp|P02768-3|ALBU_HUMAN,tr|B7WNR0|B7WNR0_HUMAN,tr|A0A087WWT3|A0A087WWT3_HUMAN,tr|A0A0C4DGB6|A0A0C4DGB6_HUMAN	K.ATKEQLKAVMDDFAAFVEK.C				9	2140.09	1071.05	1071.05	4.78	2.6174	0.6599	175.5	2	0.0007	19	6.2804
1	20231017_RA68sn_1_01.59150.59150.2	3.62e-13	15/22	Albumin OS=Homo sapiens OX=9606 GN=ALB PE=1 SV=2,Isoform of P02768, Albumin OS=Homo sapiens OX=9606 GN=ALB PE=1 SV=1,Isoform of P02768, Albumin (Fragment) OS=Homo sapiens OX=9606 GN=ALB PE=1 SV=1,Isoform of P02768, Albumin OS=Homo sapiens OX=9606 GN=ALB PE=1 SV=1,Isoform of P02768, Isoform 2 of Albumin OS=Homo sapiens OX=9606 GN=ALB,Isoform of P02768, Isoform 3 of Albumin OS=Homo sapiens OX=9606 …	sp|P02768|ALBU_HUMAN,tr|D6RHD5|D6RHD5_HUMAN,tr|H0YA55|H0YA55_HUMAN,tr|C9JKR2|C9JKR2_HUMAN,sp|P02768-2|ALBU_HUMAN,sp|P02768-3|ALBU_HUMAN,tr|B7WNR0|B7WNR0_HUMAN,tr|A0A087WWT3|A0A087WWT3_HUMAN,tr|A0A0C4DGB6|A0A0C4DGB6_HUMAN	K.AVM[147.04]DDFAAFVEK.C				9	1357.62	679.818	679.818	4.03	2.9509	0.7372	916.2	0	0	12	7.3332
1	20231017_RA68sn_1_01.76079.76079.2	7.86e-13	15/22	Albumin OS=Homo sapiens OX=9606 GN=ALB PE=1 SV=2,Isoform of P02768, Albumin OS=Homo sapiens OX=9606 GN=ALB PE=1 SV=1,Isoform of P02768, Albumin (Fragment) OS=Homo sapiens OX=9606 GN=ALB PE=1 SV=1,Isoform of P02768, Albumin OS=Homo sapiens OX=9606 GN=ALB PE=1 SV=1,Isoform of P02768, Isoform 2 of Albumin OS=Homo sapiens OX=9606 GN=ALB,Isoform of P02768, Isoform 3 of Albumin OS=Homo sapiens OX=9606 …	sp|P02768|ALBU_HUMAN,tr|D6RHD5|D6RHD5_HUMAN,tr|H0YA55|H0YA55_HUMAN,tr|C9JKR2|C9JKR2_HUMAN,sp|P02768-2|ALBU_HUMAN,sp|P02768-3|ALBU_HUMAN,tr|B7WNR0|B7WNR0_HUMAN,tr|A0A087WWT3|A0A087WWT3_HUMAN,tr|A0A0C4DGB6|A0A0C4DGB6_HUMAN	K.AVM[147.04]DDFAAFVEK.C				9	1357.62	679.818	679.819	4.03	2.8591	0.729	817.9	0	0.0007	12	7.1892
1	20231017_RA68sn_1_01.63891.63891.2	3.91e-12	14/22	Albumin OS=Homo sapiens OX=9606 GN=ALB PE=1 SV=2,Isoform of P02768, Albumin OS=Homo sapiens OX=9606 GN=ALB PE=1 SV=1,Isoform of P02768, Albumin (Fragment) OS=Homo sapiens OX=9606 GN=ALB PE=1 SV=1,Isoform of P02768, Albumin OS=Homo sapiens OX=9606 GN=ALB PE=1 SV=1,Isoform of P02768, Isoform 2 of Albumin OS=Homo sapiens OX=9606 GN=ALB,Isoform of P02768, Isoform 3 of Albumin OS=Homo sapiens OX=9606 …	sp|P02768|ALBU_HUMAN,tr|D6RHD5|D6RHD5_HUMAN,tr|H0YA55|H0YA55_HUMAN,tr|C9JKR2|C9JKR2_HUMAN,sp|P02768-2|ALBU_HUMAN,sp|P02768-3|ALBU_HUMAN,tr|B7WNR0|B7WNR0_HUMAN,tr|A0A087WWT3|A0A087WWT3_HUMAN,tr|A0A0C4DGB6|A0A0C4DGB6_HUMAN	K.AVM[147.04]DDFAAFVEK.C				9	1357.62	679.818	679.819	4.03	2.7475	0.7268	836.2	0	0.0017	12	7.0679
1	20231017_RA68sn_1_01.77916.77916.2	1.11e-11	2025-12-22	Albumin OS=Homo sapiens OX=9606 GN=ALB PE=1 SV=2,Isoform of P02768, Albumin OS=Homo sapiens OX=9606 GN=ALB PE=1 SV=1,Isoform of P02768, Albumin (Fragment) OS=Homo sapiens OX=9606 GN=ALB PE=1 SV=1,Isoform of P02768, Albumin OS=Homo sapiens OX=9606 GN=ALB PE=1 SV=1,Isoform of P02768, Isoform 2 of Albumin OS=Homo sapiens OX=9606 GN=ALB,Isoform of P02768, Isoform 3 of Albumin OS=Homo sapiens OX=9606 …	sp|P02768|ALBU_HUMAN,tr|D6RHD5|D6RHD5_HUMAN,tr|H0YA55|H0YA55_HUMAN,tr|C9JKR2|C9JKR2_HUMAN,sp|P02768-2|ALBU_HUMAN,sp|P02768-3|ALBU_HUMAN,tr|B7WNR0|B7WNR0_HUMAN,tr|A0A087WWT3|A0A087WWT3_HUMAN,tr|A0A0C4DGB6|A0A0C4DGB6_HUMAN	K.AVM[147.04]DDFAAFVEK.C				9	1357.62	679.818	679.821	4.03	2.6757	0.7391	593.4	0	0.0055	12	7.0879
1	20231017_RA68sn_1_01.75618.75618.2	4.05e-11	15/22	Albumin OS=Homo sapiens OX=9606 GN=ALB PE=1 SV=2,Isoform of P02768, Albumin OS=Homo sapiens OX=9606 GN=ALB PE=1 SV=1,Isoform of P02768, Albumin (Fragment) OS=Homo sapiens OX=9606 GN=ALB PE=1 SV=1,Isoform of P02768, Albumin OS=Homo sapiens OX=9606 GN=ALB PE=1 SV=1,Isoform of P02768, Isoform 2 of Albumin OS=Homo sapiens OX=9606 GN=ALB,Isoform of P02768, Isoform 3 of Albumin OS=Homo sapiens OX=9606 …	sp|P02768|ALBU_HUMAN,tr|D6RHD5|D6RHD5_HUMAN,tr|H0YA55|H0YA55_HUMAN,tr|C9JKR2|C9JKR2_HUMAN,sp|P02768-2|ALBU_HUMAN,sp|P02768-3|ALBU_HUMAN,tr|B7WNR0|B7WNR0_HUMAN,tr|A0A087WWT3|A0A087WWT3_HUMAN,tr|A0A0C4DGB6|A0A0C4DGB6_HUMAN	K.AVM[147.04]DDFAAFVEK.C				9	1357.62	679.818	679.819	4.03	2.9689	0.7106	848.6	0	0.0008	12	7.1525
1	20231017_RA68sn_1_01.62928.62928.2	6.74e-11	16/22	Albumin OS=Homo sapiens OX=9606 GN=ALB PE=1 SV=2,Isoform of P02768, Albumin OS=Homo sapiens OX=9606 GN=ALB PE=1 SV=1,Isoform of P02768, Albumin (Fragment) OS=Homo sapiens OX=9606 GN=ALB PE=1 SV=1,Isoform of P02768, Albumin OS=Homo sapiens OX=9606 GN=ALB PE=1 SV=1,Isoform of P02768, Isoform 2 of Albumin OS=Homo sapiens OX=9606 GN=ALB,Isoform of P02768, Isoform 3 of Albumin OS=Homo sapiens OX=9606 …	sp|P02768|ALBU_HUMAN,tr|D6RHD5|D6RHD5_HUMAN,tr|H0YA55|H0YA55_HUMAN,tr|C9JKR2|C9JKR2_HUMAN,sp|P02768-2|ALBU_HUMAN,sp|P02768-3|ALBU_HUMAN,tr|B7WNR0|B7WNR0_HUMAN,tr|A0A087WWT3|A0A087WWT3_HUMAN,tr|A0A0C4DGB6|A0A0C4DGB6_HUMAN	K.AVM[147.04]DDFAAFVEK.C				9	1357.62	679.818	679.819	4.03	2.905	0.7146	986.4	0	0.0016	12	7.1245
1	20231017_RA68sn_1_01.81628.81628.2	8.77e-11	15/22	Albumin OS=Homo sapiens OX=9606 GN=ALB PE=1 SV=2,Isoform of P02768, Albumin OS=Homo sapiens OX=9606 GN=ALB PE=1 SV=1,Isoform of P02768, Albumin (Fragment) OS=Homo sapiens OX=9606 GN=ALB PE=1 SV=1,Isoform of P02768, Albumin OS=Homo sapiens OX=9606 GN=ALB PE=1 SV=1,Isoform of P02768, Isoform 2 of Albumin OS=Homo sapiens OX=9606 GN=ALB,Isoform of P02768, Isoform 3 of Albumin OS=Homo sapiens OX=9606 …	sp|P02768|ALBU_HUMAN,tr|D6RHD5|D6RHD5_HUMAN,tr|H0YA55|H0YA55_HUMAN,tr|C9JKR2|C9JKR2_HUMAN,sp|P02768-2|ALBU_HUMAN,sp|P02768-3|ALBU_HUMAN,tr|B7WNR0|B7WNR0_HUMAN,tr|A0A087WWT3|A0A087WWT3_HUMAN,tr|A0A0C4DGB6|A0A0C4DGB6_HUMAN	K.AVM[147.04]DDFAAFVEK.C				9	1357.62	679.818	679.819	4.03	2.8682	0.7466	929.6	0	0.002	12	7.3272
1	20231017_RA68sn_1_01.63409.63409.2	1.25e-10	16/22	Albumin OS=Homo sapiens OX=9606 GN=ALB PE=1 SV=2,Isoform of P02768, Albumin OS=Homo sapiens OX=9606 GN=ALB PE=1 SV=1,Isoform of P02768, Albumin (Fragment) OS=Homo sapiens OX=9606 GN=ALB PE=1 SV=1,Isoform of P02768, Albumin OS=Homo sapiens OX=9606 GN=ALB PE=1 SV=1,Isoform of P02768, Isoform 2 of Albumin OS=Homo sapiens OX=9606 GN=ALB,Isoform of P02768, Isoform 3 of Albumin OS=Homo sapiens OX=9606 …	sp|P02768|ALBU_HUMAN,tr|D6RHD5|D6RHD5_HUMAN,tr|H0YA55|H0YA55_HUMAN,tr|C9JKR2|C9JKR2_HUMAN,sp|P02768-2|ALBU_HUMAN,sp|P02768-3|ALBU_HUMAN,tr|B7WNR0|B7WNR0_HUMAN,tr|A0A087WWT3|A0A087WWT3_HUMAN,tr|A0A0C4DGB6|A0A0C4DGB6_HUMAN	K.AVM[147.04]DDFAAFVEK.C				9	1357.62	679.818	679.819	4.03	2.976	0.7361	1009.1	0	0.0008	12	7.3471
1	20231017_RA68sn_1_01.56689.56689.2	1.71e-10	14/22	Albumin OS=Homo sapiens OX=9606 GN=ALB PE=1 SV=2,Isoform of P02768, Albumin OS=Homo sapiens OX=9606 GN=ALB PE=1 SV=1,Isoform of P02768, Albumin (Fragment) OS=Homo sapiens OX=9606 GN=ALB PE=1 SV=1,Isoform of P02768, Albumin OS=Homo sapiens OX=9606 GN=ALB PE=1 SV=1,Isoform of P02768, Isoform 2 of Albumin OS=Homo sapiens OX=9606 GN=ALB,Isoform of P02768, Isoform 3 of Albumin OS=Homo sapiens OX=9606 …	sp|P02768|ALBU_HUMAN,tr|D6RHD5|D6RHD5_HUMAN,tr|H0YA55|H0YA55_HUMAN,tr|C9JKR2|C9JKR2_HUMAN,sp|P02768-2|ALBU_HUMAN,sp|P02768-3|ALBU_HUMAN,tr|B7WNR0|B7WNR0_HUMAN,tr|A0A087WWT3|A0A087WWT3_HUMAN,tr|A0A0C4DGB6|A0A0C4DGB6_HUMAN	K.AVM[147.04]DDFAAFVEK.C				9	1357.62	679.818	679.819	4.03	2.9074	0.7284	798.5	0	0.0003	12	7.229
1	20231017_RA68sn_1_01.61525.61525.2	2.38e-10	16/22	Albumin OS=Homo sapiens OX=9606 GN=ALB PE=1 SV=2,Isoform of P02768, Albumin OS=Homo sapiens OX=9606 GN=ALB PE=1 SV=1,Isoform of P02768, Albumin (Fragment) OS=Homo sapiens OX=9606 GN=ALB PE=1 SV=1,Isoform of P02768, Albumin OS=Homo sapiens OX=9606 GN=ALB PE=1 SV=1,Isoform of P02768, Isoform 2 of Albumin OS=Homo sapiens OX=9606 GN=ALB,Isoform of P02768, Isoform 3 of Albumin OS=Homo sapiens OX=9606 …	sp|P02768|ALBU_HUMAN,tr|D6RHD5|D6RHD5_HUMAN,tr|H0YA55|H0YA55_HUMAN,tr|C9JKR2|C9JKR2_HUMAN,sp|P02768-2|ALBU_HUMAN,sp|P02768-3|ALBU_HUMAN,tr|B7WNR0|B7WNR0_HUMAN,tr|A0A087WWT3|A0A087WWT3_HUMAN,tr|A0A0C4DGB6|A0A0C4DGB6_HUMAN	K.AVM[147.04]DDFAAFVEK.C				9	1357.62	679.818	679.819	4.03	2.8639	0.7428	1031.8	0	0.0005	12	7.2956
1	20231017_RA68sn_1_01.81170.81170.2	4.28e-10	16/22	Albumin OS=Homo sapiens OX=9606 GN=ALB PE=1 SV=2,Isoform of P02768, Albumin OS=Homo sapiens OX=9606 GN=ALB PE=1 SV=1,Isoform of P02768, Albumin (Fragment) OS=Homo sapiens OX=9606 GN=ALB PE=1 SV=1,Isoform of P02768, Albumin OS=Homo sapiens OX=9606 GN=ALB PE=1 SV=1,Isoform of P02768, Isoform 2 of Albumin OS=Homo sapiens OX=9606 GN=ALB,Isoform of P02768, Isoform 3 of Albumin OS=Homo sapiens OX=9606 …	sp|P02768|ALBU_HUMAN,tr|D6RHD5|D6RHD5_HUMAN,tr|H0YA55|H0YA55_HUMAN,tr|C9JKR2|C9JKR2_HUMAN,sp|P02768-2|ALBU_HUMAN,sp|P02768-3|ALBU_HUMAN,tr|B7WNR0|B7WNR0_HUMAN,tr|A0A087WWT3|A0A087WWT3_HUMAN,tr|A0A0C4DGB6|A0A0C4DGB6_HUMAN	K.AVM[147.04]DDFAAFVEK.C				9	1357.62	679.818	679.818	4.03	3.0055	0.7449	1027.6	0	-0.0017	12	7.4378
1	20231017_RA68sn_1_01.53228.53228.2	4.7e-10	15/22	Albumin OS=Homo sapiens OX=9606 GN=ALB PE=1 SV=2,Isoform of P02768, Albumin OS=Homo sapiens OX=9606 GN=ALB PE=1 SV=1,Isoform of P02768, Albumin (Fragment) OS=Homo sapiens OX=9606 GN=ALB PE=1 SV=1,Isoform of P02768, Albumin OS=Homo sapiens OX=9606 GN=ALB PE=1 SV=1,Isoform of P02768, Isoform 2 of Albumin OS=Homo sapiens OX=9606 GN=ALB,Isoform of P02768, Isoform 3 of Albumin OS=Homo sapiens OX=9606 …	sp|P02768|ALBU_HUMAN,tr|D6RHD5|D6RHD5_HUMAN,tr|H0YA55|H0YA55_HUMAN,tr|C9JKR2|C9JKR2_HUMAN,sp|P02768-2|ALBU_HUMAN,sp|P02768-3|ALBU_HUMAN,tr|B7WNR0|B7WNR0_HUMAN,tr|A0A087WWT3|A0A087WWT3_HUMAN,tr|A0A0C4DGB6|A0A0C4DGB6_HUMAN	K.AVM[147.04]DDFAAFVEK.C				9	1357.62	679.818	679.818	4.03	2.9564	0.7436	961.1	0	-0.0002	12	7.3853
1	20231017_RA68sn_1_01.71477.71477.2	7.29e-10	15/22	Albumin OS=Homo sapiens OX=9606 GN=ALB PE=1 SV=2,Isoform of P02768, Albumin OS=Homo sapiens OX=9606 GN=ALB PE=1 SV=1,Isoform of P02768, Albumin (Fragment) OS=Homo sapiens OX=9606 GN=ALB PE=1 SV=1,Isoform of P02768, Albumin OS=Homo sapiens OX=9606 GN=ALB PE=1 SV=1,Isoform of P02768, Isoform 2 of Albumin OS=Homo sapiens OX=9606 GN=ALB,Isoform of P02768, Isoform 3 of Albumin OS=Homo sapiens OX=9606 …	sp|P02768|ALBU_HUMAN,tr|D6RHD5|D6RHD5_HUMAN,tr|H0YA55|H0YA55_HUMAN,tr|C9JKR2|C9JKR2_HUMAN,sp|P02768-2|ALBU_HUMAN,sp|P02768-3|ALBU_HUMAN,tr|B7WNR0|B7WNR0_HUMAN,tr|A0A087WWT3|A0A087WWT3_HUMAN,tr|A0A0C4DGB6|A0A0C4DGB6_HUMAN	K.AVM[147.04]DDFAAFVEK.C				9	1357.62	679.818	679.822	4.03	2.9366	0.7463	848.7	0	0.0071	12	7.3854
1	20231017_RA68sn_1_01.76534.76534.2	1.08e-09	13/22	Albumin OS=Homo sapiens OX=9606 GN=ALB PE=1 SV=2,Isoform of P02768, Albumin OS=Homo sapiens OX=9606 GN=ALB PE=1 SV=1,Isoform of P02768, Albumin (Fragment) OS=Homo sapiens OX=9606 GN=ALB PE=1 SV=1,Isoform of P02768, Albumin OS=Homo sapiens OX=9606 GN=ALB PE=1 SV=1,Isoform of P02768, Isoform 2 of Albumin OS=Homo sapiens OX=9606 GN=ALB,Isoform of P02768, Isoform 3 of Albumin OS=Homo sapiens OX=9606 …	sp|P02768|ALBU_HUMAN,tr|D6RHD5|D6RHD5_HUMAN,tr|H0YA55|H0YA55_HUMAN,tr|C9JKR2|C9JKR2_HUMAN,sp|P02768-2|ALBU_HUMAN,sp|P02768-3|ALBU_HUMAN,tr|B7WNR0|B7WNR0_HUMAN,tr|A0A087WWT3|A0A087WWT3_HUMAN,tr|A0A0C4DGB6|A0A0C4DGB6_HUMAN	K.AVM[147.04]DDFAAFVEK.C				9	1357.62	679.818	679.819	4.03	2.8912	0.7372	688.9	0	0.0019	12	7.2788
1	20231017_RA68sn_1_01.57705.57705.2	2.12e-09	14/22	Albumin OS=Homo sapiens OX=9606 GN=ALB PE=1 SV=2,Isoform of P02768, Albumin OS=Homo sapiens OX=9606 GN=ALB PE=1 SV=1,Isoform of P02768, Albumin (Fragment) OS=Homo sapiens OX=9606 GN=ALB PE=1 SV=1,Isoform of P02768, Albumin OS=Homo sapiens OX=9606 GN=ALB PE=1 SV=1,Isoform of P02768, Isoform 2 of Albumin OS=Homo sapiens OX=9606 GN=ALB,Isoform of P02768, Isoform 3 of Albumin OS=Homo sapiens OX=9606 …	sp|P02768|ALBU_HUMAN,tr|D6RHD5|D6RHD5_HUMAN,tr|H0YA55|H0YA55_HUMAN,tr|C9JKR2|C9JKR2_HUMAN,sp|P02768-2|ALBU_HUMAN,sp|P02768-3|ALBU_HUMAN,tr|B7WNR0|B7WNR0_HUMAN,tr|A0A087WWT3|A0A087WWT3_HUMAN,tr|A0A0C4DGB6|A0A0C4DGB6_HUMAN	K.AVM[147.04]DDFAAFVEK.C				9	1357.62	679.818	679.818	4.03	2.7898	0.7209	739.8	0	-0.0002	12	7.065
1	20231017_RA68sn_1_01.56202.56202.2	2.34e-09	13/22	Albumin OS=Homo sapiens OX=9606 GN=ALB PE=1 SV=2,Isoform of P02768, Albumin OS=Homo sapiens OX=9606 GN=ALB PE=1 SV=1,Isoform of P02768, Albumin (Fragment) OS=Homo sapiens OX=9606 GN=ALB PE=1 SV=1,Isoform of P02768, Albumin OS=Homo sapiens OX=9606 GN=ALB PE=1 SV=1,Isoform of P02768, Isoform 2 of Albumin OS=Homo sapiens OX=9606 GN=ALB,Isoform of P02768, Isoform 3 of Albumin OS=Homo sapiens OX=9606 …	sp|P02768|ALBU_HUMAN,tr|D6RHD5|D6RHD5_HUMAN,tr|H0YA55|H0YA55_HUMAN,tr|C9JKR2|C9JKR2_HUMAN,sp|P02768-2|ALBU_HUMAN,sp|P02768-3|ALBU_HUMAN,tr|B7WNR0|B7WNR0_HUMAN,tr|A0A087WWT3|A0A087WWT3_HUMAN,tr|A0A0C4DGB6|A0A0C4DGB6_HUMAN	K.AVM[147.04]DDFAAFVEK.C				9	1357.62	679.818	679.818	4.03	2.8169	0.7244	685.5	0	-0.0002	12	7.1163
1	20231017_RA68sn_1_01.68145.68145.2	2.46e-09	16/22	Albumin OS=Homo sapiens OX=9606 GN=ALB PE=1 SV=2,Isoform of P02768, Albumin OS=Homo sapiens OX=9606 GN=ALB PE=1 SV=1,Isoform of P02768, Albumin (Fragment) OS=Homo sapiens OX=9606 GN=ALB PE=1 SV=1,Isoform of P02768, Albumin OS=Homo sapiens OX=9606 GN=ALB PE=1 SV=1,Isoform of P02768, Isoform 2 of Albumin OS=Homo sapiens OX=9606 GN=ALB,Isoform of P02768, Isoform 3 of Albumin OS=Homo sapiens OX=9606 …	sp|P02768|ALBU_HUMAN,tr|D6RHD5|D6RHD5_HUMAN,tr|H0YA55|H0YA55_HUMAN,tr|C9JKR2|C9JKR2_HUMAN,sp|P02768-2|ALBU_HUMAN,sp|P02768-3|ALBU_HUMAN,tr|B7WNR0|B7WNR0_HUMAN,tr|A0A087WWT3|A0A087WWT3_HUMAN,tr|A0A0C4DGB6|A0A0C4DGB6_HUMAN	K.AVM[147.04]DDFAAFVEK.C				9	1357.62	679.818	679.819	4.03	3.0463	0.7547	1015.8	0	0.0007	12	7.5459
1	20231017_RA68sn_1_01.58671.58671.2	3.22e-09	16/22	Albumin OS=Homo sapiens OX=9606 GN=ALB PE=1 SV=2,Isoform of P02768, Albumin OS=Homo sapiens OX=9606 GN=ALB PE=1 SV=1,Isoform of P02768, Albumin (Fragment) OS=Homo sapiens OX=9606 GN=ALB PE=1 SV=1,Isoform of P02768, Albumin OS=Homo sapiens OX=9606 GN=ALB PE=1 SV=1,Isoform of P02768, Isoform 2 of Albumin OS=Homo sapiens OX=9606 GN=ALB,Isoform of P02768, Isoform 3 of Albumin OS=Homo sapiens OX=9606 …	sp|P02768|ALBU_HUMAN,tr|D6RHD5|D6RHD5_HUMAN,tr|H0YA55|H0YA55_HUMAN,tr|C9JKR2|C9JKR2_HUMAN,sp|P02768-2|ALBU_HUMAN,sp|P02768-3|ALBU_HUMAN,tr|B7WNR0|B7WNR0_HUMAN,tr|A0A087WWT3|A0A087WWT3_HUMAN,tr|A0A0C4DGB6|A0A0C4DGB6_HUMAN	K.AVM[147.04]DDFAAFVEK.C				9	1357.62	679.818	679.818	4.03	3.0025	0.741	1031.8	0	-0.0012	12	7.4065
1	20231017_RA68sn_1_01.58191.58191.2	4.52e-09	15/22	Albumin OS=Homo sapiens OX=9606 GN=ALB PE=1 SV=2,Isoform of P02768, Albumin OS=Homo sapiens OX=9606 GN=ALB PE=1 SV=1,Isoform of P02768, Albumin (Fragment) OS=Homo sapiens OX=9606 GN=ALB PE=1 SV=1,Isoform of P02768, Albumin OS=Homo sapiens OX=9606 GN=ALB PE=1 SV=1,Isoform of P02768, Isoform 2 of Albumin OS=Homo sapiens OX=9606 GN=ALB,Isoform of P02768, Isoform 3 of Albumin OS=Homo sapiens OX=9606 …	sp|P02768|ALBU_HUMAN,tr|D6RHD5|D6RHD5_HUMAN,tr|H0YA55|H0YA55_HUMAN,tr|C9JKR2|C9JKR2_HUMAN,sp|P02768-2|ALBU_HUMAN,sp|P02768-3|ALBU_HUMAN,tr|B7WNR0|B7WNR0_HUMAN,tr|A0A087WWT3|A0A087WWT3_HUMAN,tr|A0A0C4DGB6|A0A0C4DGB6_HUMAN	K.AVM[147.04]DDFAAFVEK.C				9	1357.62	679.818	679.818	4.03	2.8641	0.7335	930.7	0	0.0001	12	7.2272
1	20231017_RA68sn_1_01.80231.80231.2	5.21e-09	14/22	Albumin OS=Homo sapiens OX=9606 GN=ALB PE=1 SV=2,Isoform of P02768, Albumin OS=Homo sapiens OX=9606 GN=ALB PE=1 SV=1,Isoform of P02768, Albumin (Fragment) OS=Homo sapiens OX=9606 GN=ALB PE=1 SV=1,Isoform of P02768, Albumin OS=Homo sapiens OX=9606 GN=ALB PE=1 SV=1,Isoform of P02768, Isoform 2 of Albumin OS=Homo sapiens OX=9606 GN=ALB,Isoform of P02768, Isoform 3 of Albumin OS=Homo sapiens OX=9606 …	sp|P02768|ALBU_HUMAN,tr|D6RHD5|D6RHD5_HUMAN,tr|H0YA55|H0YA55_HUMAN,tr|C9JKR2|C9JKR2_HUMAN,sp|P02768-2|ALBU_HUMAN,sp|P02768-3|ALBU_HUMAN,tr|B7WNR0|B7WNR0_HUMAN,tr|A0A087WWT3|A0A087WWT3_HUMAN,tr|A0A0C4DGB6|A0A0C4DGB6_HUMAN	K.AVM[147.04]DDFAAFVEK.C				9	1357.62	679.818	679.819	4.03	2.9621	0.7359	794.8	0	0.0009	12	7.3333
1	20231017_RA68sn_1_01.83161.83161.2	7.57e-09	2025-12-22	Albumin OS=Homo sapiens OX=9606 GN=ALB PE=1 SV=2,Isoform of P02768, Albumin OS=Homo sapiens OX=9606 GN=ALB PE=1 SV=1,Isoform of P02768, Albumin (Fragment) OS=Homo sapiens OX=9606 GN=ALB PE=1 SV=1,Isoform of P02768, Albumin OS=Homo sapiens OX=9606 GN=ALB PE=1 SV=1,Isoform of P02768, Isoform 2 of Albumin OS=Homo sapiens OX=9606 GN=ALB,Isoform of P02768, Isoform 3 of Albumin OS=Homo sapiens OX=9606 …	sp|P02768|ALBU_HUMAN,tr|D6RHD5|D6RHD5_HUMAN,tr|H0YA55|H0YA55_HUMAN,tr|C9JKR2|C9JKR2_HUMAN,sp|P02768-2|ALBU_HUMAN,sp|P02768-3|ALBU_HUMAN,tr|B7WNR0|B7WNR0_HUMAN,tr|A0A087WWT3|A0A087WWT3_HUMAN,tr|A0A0C4DGB6|A0A0C4DGB6_HUMAN	K.AVM[147.04]DDFAAFVEK.C				9	1357.62	679.818	679.82	4.03	2.6675	0.7237	609.1	0	0.0036	12	6.9667
1	20231017_RA68sn_1_01.79289.79289.2	8.48e-09	2025-12-22	Albumin OS=Homo sapiens OX=9606 GN=ALB PE=1 SV=2,Isoform of P02768, Albumin OS=Homo sapiens OX=9606 GN=ALB PE=1 SV=1,Isoform of P02768, Albumin (Fragment) OS=Homo sapiens OX=9606 GN=ALB PE=1 SV=1,Isoform of P02768, Albumin OS=Homo sapiens OX=9606 GN=ALB PE=1 SV=1,Isoform of P02768, Isoform 2 of Albumin OS=Homo sapiens OX=9606 GN=ALB,Isoform of P02768, Isoform 3 of Albumin OS=Homo sapiens OX=9606 …	sp|P02768|ALBU_HUMAN,tr|D6RHD5|D6RHD5_HUMAN,tr|H0YA55|H0YA55_HUMAN,tr|C9JKR2|C9JKR2_HUMAN,sp|P02768-2|ALBU_HUMAN,sp|P02768-3|ALBU_HUMAN,tr|B7WNR0|B7WNR0_HUMAN,tr|A0A087WWT3|A0A087WWT3_HUMAN,tr|A0A0C4DGB6|A0A0C4DGB6_HUMAN	K.AVM[147.04]DDFAAFVEK.C				9	1357.62	679.818	679.82	4.03	2.5847	0.7393	497.5	0	0.0022	12	6.9994
1	20231017_RA68sn_1_01.59633.59633.2	1.06e-08	13/22	Albumin OS=Homo sapiens OX=9606 GN=ALB PE=1 SV=2,Isoform of P02768, Albumin OS=Homo sapiens OX=9606 GN=ALB PE=1 SV=1,Isoform of P02768, Albumin (Fragment) OS=Homo sapiens OX=9606 GN=ALB PE=1 SV=1,Isoform of P02768, Albumin OS=Homo sapiens OX=9606 GN=ALB PE=1 SV=1,Isoform of P02768, Isoform 2 of Albumin OS=Homo sapiens OX=9606 GN=ALB,Isoform of P02768, Isoform 3 of Albumin OS=Homo sapiens OX=9606 …	sp|P02768|ALBU_HUMAN,tr|D6RHD5|D6RHD5_HUMAN,tr|H0YA55|H0YA55_HUMAN,tr|C9JKR2|C9JKR2_HUMAN,sp|P02768-2|ALBU_HUMAN,sp|P02768-3|ALBU_HUMAN,tr|B7WNR0|B7WNR0_HUMAN,tr|A0A087WWT3|A0A087WWT3_HUMAN,tr|A0A0C4DGB6|A0A0C4DGB6_HUMAN	K.AVM[147.04]DDFAAFVEK.C				9	1357.62	679.818	679.818	4.03	2.7283	0.7338	646.6	0	-0.0017	12	7.1012
1	20231017_RA68sn_1_01.60580.60580.2	1.1e-08	14/22	Albumin OS=Homo sapiens OX=9606 GN=ALB PE=1 SV=2,Isoform of P02768, Albumin OS=Homo sapiens OX=9606 GN=ALB PE=1 SV=1,Isoform of P02768, Albumin (Fragment) OS=Homo sapiens OX=9606 GN=ALB PE=1 SV=1,Isoform of P02768, Albumin OS=Homo sapiens OX=9606 GN=ALB PE=1 SV=1,Isoform of P02768, Isoform 2 of Albumin OS=Homo sapiens OX=9606 GN=ALB,Isoform of P02768, Isoform 3 of Albumin OS=Homo sapiens OX=9606 …	sp|P02768|ALBU_HUMAN,tr|D6RHD5|D6RHD5_HUMAN,tr|H0YA55|H0YA55_HUMAN,tr|C9JKR2|C9JKR2_HUMAN,sp|P02768-2|ALBU_HUMAN,sp|P02768-3|ALBU_HUMAN,tr|B7WNR0|B7WNR0_HUMAN,tr|A0A087WWT3|A0A087WWT3_HUMAN,tr|A0A0C4DGB6|A0A0C4DGB6_HUMAN	K.AVM[147.04]DDFAAFVEK.C				9	1357.62	679.818	679.819	4.03	2.8432	0.7219	742.3	0	0.0005	12	7.1222
1	20231017_RA68sn_1_01.61067.61067.2	2e-08	14/22	Albumin OS=Homo sapiens OX=9606 GN=ALB PE=1 SV=2,Isoform of P02768, Albumin OS=Homo sapiens OX=9606 GN=ALB PE=1 SV=1,Isoform of P02768, Albumin (Fragment) OS=Homo sapiens OX=9606 GN=ALB PE=1 SV=1,Isoform of P02768, Albumin OS=Homo sapiens OX=9606 GN=ALB PE=1 SV=1,Isoform of P02768, Isoform 2 of Albumin OS=Homo sapiens OX=9606 GN=ALB,Isoform of P02768, Isoform 3 of Albumin OS=Homo sapiens OX=9606 …	sp|P02768|ALBU_HUMAN,tr|D6RHD5|D6RHD5_HUMAN,tr|H0YA55|H0YA55_HUMAN,tr|C9JKR2|C9JKR2_HUMAN,sp|P02768-2|ALBU_HUMAN,sp|P02768-3|ALBU_HUMAN,tr|B7WNR0|B7WNR0_HUMAN,tr|A0A087WWT3|A0A087WWT3_HUMAN,tr|A0A0C4DGB6|A0A0C4DGB6_HUMAN	K.AVM[147.04]DDFAAFVEK.C				9	1357.62	679.818	679.818	4.03	2.7709	0.731	731.8	0	-0.0005	12	7.1216
1	20231017_RA68sn_1_01.71003.71003.2	3.47e-08	15/22	Albumin OS=Homo sapiens OX=9606 GN=ALB PE=1 SV=2,Isoform of P02768, Albumin OS=Homo sapiens OX=9606 GN=ALB PE=1 SV=1,Isoform of P02768, Albumin (Fragment) OS=Homo sapiens OX=9606 GN=ALB PE=1 SV=1,Isoform of P02768, Albumin OS=Homo sapiens OX=9606 GN=ALB PE=1 SV=1,Isoform of P02768, Isoform 2 of Albumin OS=Homo sapiens OX=9606 GN=ALB,Isoform of P02768, Isoform 3 of Albumin OS=Homo sapiens OX=9606 …	sp|P02768|ALBU_HUMAN,tr|D6RHD5|D6RHD5_HUMAN,tr|H0YA55|H0YA55_HUMAN,tr|C9JKR2|C9JKR2_HUMAN,sp|P02768-2|ALBU_HUMAN,sp|P02768-3|ALBU_HUMAN,tr|B7WNR0|B7WNR0_HUMAN,tr|A0A087WWT3|A0A087WWT3_HUMAN,tr|A0A0C4DGB6|A0A0C4DGB6_HUMAN	K.AVM[147.04]DDFAAFVEK.C				9	1357.62	679.818	679.819	4.03	2.88	0.7076	827	0	0.0008	12	7.0503
1	20231017_RA68sn_1_01.70517.70517.2	3.48e-08	16/22	Albumin OS=Homo sapiens OX=9606 GN=ALB PE=1 SV=2,Isoform of P02768, Albumin OS=Homo sapiens OX=9606 GN=ALB PE=1 SV=1,Isoform of P02768, Albumin (Fragment) OS=Homo sapiens OX=9606 GN=ALB PE=1 SV=1,Isoform of P02768, Albumin OS=Homo sapiens OX=9606 GN=ALB PE=1 SV=1,Isoform of P02768, Isoform 2 of Albumin OS=Homo sapiens OX=9606 GN=ALB,Isoform of P02768, Isoform 3 of Albumin OS=Homo sapiens OX=9606 …	sp|P02768|ALBU_HUMAN,tr|D6RHD5|D6RHD5_HUMAN,tr|H0YA55|H0YA55_HUMAN,tr|C9JKR2|C9JKR2_HUMAN,sp|P02768-2|ALBU_HUMAN,sp|P02768-3|ALBU_HUMAN,tr|B7WNR0|B7WNR0_HUMAN,tr|A0A087WWT3|A0A087WWT3_HUMAN,tr|A0A0C4DGB6|A0A0C4DGB6_HUMAN	K.AVM[147.04]DDFAAFVEK.C				9	1357.62	679.818	679.819	4.03	2.8102	0.7019	998.7	0	0.0004	12	6.9438
1	20231017_RA68sn_1_01.80702.80702.2	5.92e-08	14/22	Albumin OS=Homo sapiens OX=9606 GN=ALB PE=1 SV=2,Isoform of P02768, Albumin OS=Homo sapiens OX=9606 GN=ALB PE=1 SV=1,Isoform of P02768, Albumin (Fragment) OS=Homo sapiens OX=9606 GN=ALB PE=1 SV=1,Isoform of P02768, Albumin OS=Homo sapiens OX=9606 GN=ALB PE=1 SV=1,Isoform of P02768, Isoform 2 of Albumin OS=Homo sapiens OX=9606 GN=ALB,Isoform of P02768, Isoform 3 of Albumin OS=Homo sapiens OX=9606 …	sp|P02768|ALBU_HUMAN,tr|D6RHD5|D6RHD5_HUMAN,tr|H0YA55|H0YA55_HUMAN,tr|C9JKR2|C9JKR2_HUMAN,sp|P02768-2|ALBU_HUMAN,sp|P02768-3|ALBU_HUMAN,tr|B7WNR0|B7WNR0_HUMAN,tr|A0A087WWT3|A0A087WWT3_HUMAN,tr|A0A0C4DGB6|A0A0C4DGB6_HUMAN	K.AVM[147.04]DDFAAFVEK.C				9	1357.62	679.818	679.819	4.03	2.7603	0.7152	697.6	0	0.0009	12	6.9947
1	20231017_RA68sn_1_01.60097.60097.2	1.38e-07	13/22	Albumin OS=Homo sapiens OX=9606 GN=ALB PE=1 SV=2,Isoform of P02768, Albumin OS=Homo sapiens OX=9606 GN=ALB PE=1 SV=1,Isoform of P02768, Albumin (Fragment) OS=Homo sapiens OX=9606 GN=ALB PE=1 SV=1,Isoform of P02768, Albumin OS=Homo sapiens OX=9606 GN=ALB PE=1 SV=1,Isoform of P02768, Isoform 2 of Albumin OS=Homo sapiens OX=9606 GN=ALB,Isoform of P02768, Isoform 3 of Albumin OS=Homo sapiens OX=9606 …	sp|P02768|ALBU_HUMAN,tr|D6RHD5|D6RHD5_HUMAN,tr|H0YA55|H0YA55_HUMAN,tr|C9JKR2|C9JKR2_HUMAN,sp|P02768-2|ALBU_HUMAN,sp|P02768-3|ALBU_HUMAN,tr|B7WNR0|B7WNR0_HUMAN,tr|A0A087WWT3|A0A087WWT3_HUMAN,tr|A0A0C4DGB6|A0A0C4DGB6_HUMAN	K.AVM[147.04]DDFAAFVEK.C				9	1357.62	679.818	679.819	4.03	2.7423	0.7072	652.3	0	0.0002	12	6.9186
0.9997	20231017_RA68sn_1_01.52932.52932.3	2.99e-10	16/44	Albumin OS=Homo sapiens OX=9606 GN=ALB PE=1 SV=2,Isoform of P02768, Albumin OS=Homo sapiens OX=9606 GN=ALB PE=1 SV=1,Isoform of P02768, Albumin (Fragment) OS=Homo sapiens OX=9606 GN=ALB PE=1 SV=1,Isoform of P02768, Albumin OS=Homo sapiens OX=9606 GN=ALB PE=1 SV=1,Isoform of P02768, Isoform 2 of Albumin OS=Homo sapiens OX=9606 GN=ALB,Isoform of P02768, Isoform 3 of Albumin OS=Homo sapiens OX=9606 …	sp|P02768|ALBU_HUMAN,tr|D6RHD5|D6RHD5_HUMAN,tr|H0YA55|H0YA55_HUMAN,tr|C9JKR2|C9JKR2_HUMAN,sp|P02768-2|ALBU_HUMAN,sp|P02768-3|ALBU_HUMAN,tr|B7WNR0|B7WNR0_HUMAN,tr|A0A087WWT3|A0A087WWT3_HUMAN,tr|A0A0C4DGB6|A0A0C4DGB6_HUMAN	K.AVM[147.04]DDFAAFVEK.C				9	1357.62	453.548	453.548	4.03	2.8234	0.5924	344.6	0	-0.0003	12	8.0216
0.9997	20231017_RA68sn_1_01.58722.58722.3	1.79e-07	1944-11-01	Albumin OS=Homo sapiens OX=9606 GN=ALB PE=1 SV=2,Isoform of P02768, Albumin OS=Homo sapiens OX=9606 GN=ALB PE=1 SV=1,Isoform of P02768, Albumin (Fragment) OS=Homo sapiens OX=9606 GN=ALB PE=1 SV=1,Isoform of P02768, Albumin OS=Homo sapiens OX=9606 GN=ALB PE=1 SV=1,Isoform of P02768, Isoform 2 of Albumin OS=Homo sapiens OX=9606 GN=ALB,Isoform of P02768, Isoform 3 of Albumin OS=Homo sapiens OX=9606 …	sp|P02768|ALBU_HUMAN,tr|D6RHD5|D6RHD5_HUMAN,tr|H0YA55|H0YA55_HUMAN,tr|C9JKR2|C9JKR2_HUMAN,sp|P02768-2|ALBU_HUMAN,sp|P02768-3|ALBU_HUMAN,tr|B7WNR0|B7WNR0_HUMAN,tr|A0A087WWT3|A0A087WWT3_HUMAN,tr|A0A0C4DGB6|A0A0C4DGB6_HUMAN	K.AVM[147.04]DDFAAFVEK.C				9	1357.62	453.548	453.548	4.03	2.1844	0.6377	182.1	0	-0.0003	12	7.8154
0.9997	20231017_RA68sn_1_01.56381.56381.3	7.29e-07	14/44	Albumin OS=Homo sapiens OX=9606 GN=ALB PE=1 SV=2,Isoform of P02768, Albumin OS=Homo sapiens OX=9606 GN=ALB PE=1 SV=1,Isoform of P02768, Albumin (Fragment) OS=Homo sapiens OX=9606 GN=ALB PE=1 SV=1,Isoform of P02768, Albumin OS=Homo sapiens OX=9606 GN=ALB PE=1 SV=1,Isoform of P02768, Isoform 2 of Albumin OS=Homo sapiens OX=9606 GN=ALB,Isoform of P02768, Isoform 3 of Albumin OS=Homo sapiens OX=9606 …	sp|P02768|ALBU_HUMAN,tr|D6RHD5|D6RHD5_HUMAN,tr|H0YA55|H0YA55_HUMAN,tr|C9JKR2|C9JKR2_HUMAN,sp|P02768-2|ALBU_HUMAN,sp|P02768-3|ALBU_HUMAN,tr|B7WNR0|B7WNR0_HUMAN,tr|A0A087WWT3|A0A087WWT3_HUMAN,tr|A0A0C4DGB6|A0A0C4DGB6_HUMAN	K.AVM[147.04]DDFAAFVEK.C				9	1357.62	453.548	453.548	4.03	2.531	0.6247	268.3	0	0.0001	12	8.0787
0.9996	20231017_RA68sn_1_01.68300.68300.3	2.41e-06	1944-11-01	Albumin OS=Homo sapiens OX=9606 GN=ALB PE=1 SV=2,Isoform of P02768, Albumin OS=Homo sapiens OX=9606 GN=ALB PE=1 SV=1,Isoform of P02768, Albumin (Fragment) OS=Homo sapiens OX=9606 GN=ALB PE=1 SV=1,Isoform of P02768, Albumin OS=Homo sapiens OX=9606 GN=ALB PE=1 SV=1,Isoform of P02768, Isoform 2 of Albumin OS=Homo sapiens OX=9606 GN=ALB,Isoform of P02768, Isoform 3 of Albumin OS=Homo sapiens OX=9606 …	sp|P02768|ALBU_HUMAN,tr|D6RHD5|D6RHD5_HUMAN,tr|H0YA55|H0YA55_HUMAN,tr|C9JKR2|C9JKR2_HUMAN,sp|P02768-2|ALBU_HUMAN,sp|P02768-3|ALBU_HUMAN,tr|B7WNR0|B7WNR0_HUMAN,tr|A0A087WWT3|A0A087WWT3_HUMAN,tr|A0A0C4DGB6|A0A0C4DGB6_HUMAN	K.AVM[147.04]DDFAAFVEK.C				9	1357.62	453.548	453.548	4.03	2.0233	0.6107	154.3	0	-0.0018	12	7.3016
0.9996	20231017_RA68sn_1_01.56856.56856.3	7.51e-06	1944-12-01	Albumin OS=Homo sapiens OX=9606 GN=ALB PE=1 SV=2,Isoform of P02768, Albumin OS=Homo sapiens OX=9606 GN=ALB PE=1 SV=1,Isoform of P02768, Albumin (Fragment) OS=Homo sapiens OX=9606 GN=ALB PE=1 SV=1,Isoform of P02768, Albumin OS=Homo sapiens OX=9606 GN=ALB PE=1 SV=1,Isoform of P02768, Isoform 2 of Albumin OS=Homo sapiens OX=9606 GN=ALB,Isoform of P02768, Isoform 3 of Albumin OS=Homo sapiens OX=9606 …	sp|P02768|ALBU_HUMAN,tr|D6RHD5|D6RHD5_HUMAN,tr|H0YA55|H0YA55_HUMAN,tr|C9JKR2|C9JKR2_HUMAN,sp|P02768-2|ALBU_HUMAN,sp|P02768-3|ALBU_HUMAN,tr|B7WNR0|B7WNR0_HUMAN,tr|A0A087WWT3|A0A087WWT3_HUMAN,tr|A0A0C4DGB6|A0A0C4DGB6_HUMAN	K.AVM[147.04]DDFAAFVEK.C				9	1357.62	453.548	453.548	4.03	1.7383	0.6512	50.1	0	-0.0001	12	7.3328
0.9996	20231017_RA68sn_1_01.59879.59879.3	1.19e-05	1944-12-01	Albumin OS=Homo sapiens OX=9606 GN=ALB PE=1 SV=2,Isoform of P02768, Albumin OS=Homo sapiens OX=9606 GN=ALB PE=1 SV=1,Isoform of P02768, Albumin (Fragment) OS=Homo sapiens OX=9606 GN=ALB PE=1 SV=1,Isoform of P02768, Albumin OS=Homo sapiens OX=9606 GN=ALB PE=1 SV=1,Isoform of P02768, Isoform 2 of Albumin OS=Homo sapiens OX=9606 GN=ALB,Isoform of P02768, Isoform 3 of Albumin OS=Homo sapiens OX=9606 …	sp|P02768|ALBU_HUMAN,tr|D6RHD5|D6RHD5_HUMAN,tr|H0YA55|H0YA55_HUMAN,tr|C9JKR2|C9JKR2_HUMAN,sp|P02768-2|ALBU_HUMAN,sp|P02768-3|ALBU_HUMAN,tr|B7WNR0|B7WNR0_HUMAN,tr|A0A087WWT3|A0A087WWT3_HUMAN,tr|A0A0C4DGB6|A0A0C4DGB6_HUMAN	K.AVM[147.04]DDFAAFVEK.C				9	1357.62	453.548	453.548	4.03	2.2566	0.5832	198.4	0	-0.0013	12	7.2976
0.9995	20231017_RA68sn_1_01.55884.55884.3	1.46e-09	15/44	Albumin OS=Homo sapiens OX=9606 GN=ALB PE=1 SV=2,Isoform of P02768, Albumin OS=Homo sapiens OX=9606 GN=ALB PE=1 SV=1,Isoform of P02768, Albumin (Fragment) OS=Homo sapiens OX=9606 GN=ALB PE=1 SV=1,Isoform of P02768, Albumin OS=Homo sapiens OX=9606 GN=ALB PE=1 SV=1,Isoform of P02768, Isoform 2 of Albumin OS=Homo sapiens OX=9606 GN=ALB,Isoform of P02768, Isoform 3 of Albumin OS=Homo sapiens OX=9606 …	sp|P02768|ALBU_HUMAN,tr|D6RHD5|D6RHD5_HUMAN,tr|H0YA55|H0YA55_HUMAN,tr|C9JKR2|C9JKR2_HUMAN,sp|P02768-2|ALBU_HUMAN,sp|P02768-3|ALBU_HUMAN,tr|B7WNR0|B7WNR0_HUMAN,tr|A0A087WWT3|A0A087WWT3_HUMAN,tr|A0A0C4DGB6|A0A0C4DGB6_HUMAN	K.AVM[147.04]DDFAAFVEK.C				9	1357.62	453.548	453.548	4.03	2.5723	0.5357	308.1	0	0.0003	12	7.1313
0.9994	20231017_RA68sn_1_01.55711.55711.2	1.47e-11	13/22	Albumin OS=Homo sapiens OX=9606 GN=ALB PE=1 SV=2,Isoform of P02768, Albumin OS=Homo sapiens OX=9606 GN=ALB PE=1 SV=1,Isoform of P02768, Albumin (Fragment) OS=Homo sapiens OX=9606 GN=ALB PE=1 SV=1,Isoform of P02768, Albumin OS=Homo sapiens OX=9606 GN=ALB PE=1 SV=1,Isoform of P02768, Isoform 2 of Albumin OS=Homo sapiens OX=9606 GN=ALB,Isoform of P02768, Isoform 3 of Albumin OS=Homo sapiens OX=9606 …	sp|P02768|ALBU_HUMAN,tr|D6RHD5|D6RHD5_HUMAN,tr|H0YA55|H0YA55_HUMAN,tr|C9JKR2|C9JKR2_HUMAN,sp|P02768-2|ALBU_HUMAN,sp|P02768-3|ALBU_HUMAN,tr|B7WNR0|B7WNR0_HUMAN,tr|A0A087WWT3|A0A087WWT3_HUMAN,tr|A0A0C4DGB6|A0A0C4DGB6_HUMAN	K.AVM[147.04]DDFAAFVEK.C				9	1357.62	679.818	679.819	4.03	2.7887	0.6814	675.9	0	0.001	12	6.772
0.9994	20231017_RA68sn_1_01.52746.52746.2	1.91e-10	14/22	Albumin OS=Homo sapiens OX=9606 GN=ALB PE=1 SV=2,Isoform of P02768, Albumin OS=Homo sapiens OX=9606 GN=ALB PE=1 SV=1,Isoform of P02768, Albumin (Fragment) OS=Homo sapiens OX=9606 GN=ALB PE=1 SV=1,Isoform of P02768, Albumin OS=Homo sapiens OX=9606 GN=ALB PE=1 SV=1,Isoform of P02768, Isoform 2 of Albumin OS=Homo sapiens OX=9606 GN=ALB,Isoform of P02768, Isoform 3 of Albumin OS=Homo sapiens OX=9606 …	sp|P02768|ALBU_HUMAN,tr|D6RHD5|D6RHD5_HUMAN,tr|H0YA55|H0YA55_HUMAN,tr|C9JKR2|C9JKR2_HUMAN,sp|P02768-2|ALBU_HUMAN,sp|P02768-3|ALBU_HUMAN,tr|B7WNR0|B7WNR0_HUMAN,tr|A0A087WWT3|A0A087WWT3_HUMAN,tr|A0A0C4DGB6|A0A0C4DGB6_HUMAN	K.AVM[147.04]DDFAAFVEK.C				9	1357.62	679.818	679.819	4.03	2.8185	0.6875	771.6	0	0.0012	12	6.8449
0.9994	20231017_RA68sn_1_01.78835.78835.2	7.86e-10	2025-12-22	Albumin OS=Homo sapiens OX=9606 GN=ALB PE=1 SV=2,Isoform of P02768, Albumin OS=Homo sapiens OX=9606 GN=ALB PE=1 SV=1,Isoform of P02768, Albumin (Fragment) OS=Homo sapiens OX=9606 GN=ALB PE=1 SV=1,Isoform of P02768, Albumin OS=Homo sapiens OX=9606 GN=ALB PE=1 SV=1,Isoform of P02768, Isoform 2 of Albumin OS=Homo sapiens OX=9606 GN=ALB,Isoform of P02768, Isoform 3 of Albumin OS=Homo sapiens OX=9606 …	sp|P02768|ALBU_HUMAN,tr|D6RHD5|D6RHD5_HUMAN,tr|H0YA55|H0YA55_HUMAN,tr|C9JKR2|C9JKR2_HUMAN,sp|P02768-2|ALBU_HUMAN,sp|P02768-3|ALBU_HUMAN,tr|B7WNR0|B7WNR0_HUMAN,tr|A0A087WWT3|A0A087WWT3_HUMAN,tr|A0A0C4DGB6|A0A0C4DGB6_HUMAN	K.AVM[147.04]DDFAAFVEK.C				9	1357.62	679.818	679.817	4.03	2.5791	0.7023	605.1	0	-0.0025	12	6.7203
0.9994	20231017_RA68sn_1_01.75148.75148.2	9.04e-10	15/22	Albumin OS=Homo sapiens OX=9606 GN=ALB PE=1 SV=2,Isoform of P02768, Albumin OS=Homo sapiens OX=9606 GN=ALB PE=1 SV=1,Isoform of P02768, Albumin (Fragment) OS=Homo sapiens OX=9606 GN=ALB PE=1 SV=1,Isoform of P02768, Albumin OS=Homo sapiens OX=9606 GN=ALB PE=1 SV=1,Isoform of P02768, Isoform 2 of Albumin OS=Homo sapiens OX=9606 GN=ALB,Isoform of P02768, Isoform 3 of Albumin OS=Homo sapiens OX=9606 …	sp|P02768|ALBU_HUMAN,tr|D6RHD5|D6RHD5_HUMAN,tr|H0YA55|H0YA55_HUMAN,tr|C9JKR2|C9JKR2_HUMAN,sp|P02768-2|ALBU_HUMAN,sp|P02768-3|ALBU_HUMAN,tr|B7WNR0|B7WNR0_HUMAN,tr|A0A087WWT3|A0A087WWT3_HUMAN,tr|A0A0C4DGB6|A0A0C4DGB6_HUMAN	K.AVM[147.04]DDFAAFVEK.C				9	1357.62	679.818	679.819	4.03	2.8181	0.6709	882.2	0	0.0003	12	6.7222
0.9994	20231017_RA68sn_1_01.82104.82104.2	2.89e-09	2025-12-22	Albumin OS=Homo sapiens OX=9606 GN=ALB PE=1 SV=2,Isoform of P02768, Albumin OS=Homo sapiens OX=9606 GN=ALB PE=1 SV=1,Isoform of P02768, Albumin (Fragment) OS=Homo sapiens OX=9606 GN=ALB PE=1 SV=1,Isoform of P02768, Albumin OS=Homo sapiens OX=9606 GN=ALB PE=1 SV=1,Isoform of P02768, Isoform 2 of Albumin OS=Homo sapiens OX=9606 GN=ALB,Isoform of P02768, Isoform 3 of Albumin OS=Homo sapiens OX=9606 …	sp|P02768|ALBU_HUMAN,tr|D6RHD5|D6RHD5_HUMAN,tr|H0YA55|H0YA55_HUMAN,tr|C9JKR2|C9JKR2_HUMAN,sp|P02768-2|ALBU_HUMAN,sp|P02768-3|ALBU_HUMAN,tr|B7WNR0|B7WNR0_HUMAN,tr|A0A087WWT3|A0A087WWT3_HUMAN,tr|A0A0C4DGB6|A0A0C4DGB6_HUMAN	K.AVM[147.04]DDFAAFVEK.C				9	1357.62	679.818	679.818	4.03	2.6874	0.6871	590.3	0	-0.0002	12	6.717
0.9994	20231017_RA68sn_1_01.78376.78376.2	3.08e-09	2025-11-22	Albumin OS=Homo sapiens OX=9606 GN=ALB PE=1 SV=2,Isoform of P02768, Albumin OS=Homo sapiens OX=9606 GN=ALB PE=1 SV=1,Isoform of P02768, Albumin (Fragment) OS=Homo sapiens OX=9606 GN=ALB PE=1 SV=1,Isoform of P02768, Albumin OS=Homo sapiens OX=9606 GN=ALB PE=1 SV=1,Isoform of P02768, Isoform 2 of Albumin OS=Homo sapiens OX=9606 GN=ALB,Isoform of P02768, Isoform 3 of Albumin OS=Homo sapiens OX=9606 …	sp|P02768|ALBU_HUMAN,tr|D6RHD5|D6RHD5_HUMAN,tr|H0YA55|H0YA55_HUMAN,tr|C9JKR2|C9JKR2_HUMAN,sp|P02768-2|ALBU_HUMAN,sp|P02768-3|ALBU_HUMAN,tr|B7WNR0|B7WNR0_HUMAN,tr|A0A087WWT3|A0A087WWT3_HUMAN,tr|A0A0C4DGB6|A0A0C4DGB6_HUMAN	K.AVM[147.04]DDFAAFVEK.C				9	1357.62	679.818	679.819	4.03	2.5143	0.7247	460	0	0.0005	12	6.8194
0.9994	20231017_RA68sn_1_01.61173.61173.3	2.83e-08	1944-10-01	Albumin OS=Homo sapiens OX=9606 GN=ALB PE=1 SV=2,Isoform of P02768, Albumin OS=Homo sapiens OX=9606 GN=ALB PE=1 SV=1,Isoform of P02768, Albumin (Fragment) OS=Homo sapiens OX=9606 GN=ALB PE=1 SV=1,Isoform of P02768, Albumin OS=Homo sapiens OX=9606 GN=ALB PE=1 SV=1,Isoform of P02768, Isoform 2 of Albumin OS=Homo sapiens OX=9606 GN=ALB,Isoform of P02768, Isoform 3 of Albumin OS=Homo sapiens OX=9606 …	sp|P02768|ALBU_HUMAN,tr|D6RHD5|D6RHD5_HUMAN,tr|H0YA55|H0YA55_HUMAN,tr|C9JKR2|C9JKR2_HUMAN,sp|P02768-2|ALBU_HUMAN,sp|P02768-3|ALBU_HUMAN,tr|B7WNR0|B7WNR0_HUMAN,tr|A0A087WWT3|A0A087WWT3_HUMAN,tr|A0A0C4DGB6|A0A0C4DGB6_HUMAN	K.AVM[147.04]DDFAAFVEK.C				9	1357.62	453.548	453.548	4.03	1.996	0.5749	126.2	0	-0.0004	12	6.8652
0.9994	20231017_RA68sn_1_01.57199.57199.2	4.85e-08	13/22	Albumin OS=Homo sapiens OX=9606 GN=ALB PE=1 SV=2,Isoform of P02768, Albumin OS=Homo sapiens OX=9606 GN=ALB PE=1 SV=1,Isoform of P02768, Albumin (Fragment) OS=Homo sapiens OX=9606 GN=ALB PE=1 SV=1,Isoform of P02768, Albumin OS=Homo sapiens OX=9606 GN=ALB PE=1 SV=1,Isoform of P02768, Isoform 2 of Albumin OS=Homo sapiens OX=9606 GN=ALB,Isoform of P02768, Isoform 3 of Albumin OS=Homo sapiens OX=9606 …	sp|P02768|ALBU_HUMAN,tr|D6RHD5|D6RHD5_HUMAN,tr|H0YA55|H0YA55_HUMAN,tr|C9JKR2|C9JKR2_HUMAN,sp|P02768-2|ALBU_HUMAN,sp|P02768-3|ALBU_HUMAN,tr|B7WNR0|B7WNR0_HUMAN,tr|A0A087WWT3|A0A087WWT3_HUMAN,tr|A0A0C4DGB6|A0A0C4DGB6_HUMAN	K.AVM[147.04]DDFAAFVEK.C				9	1357.62	679.818	679.818	4.03	2.6487	0.7077	608.3	0	-0.001	12	6.8307
0.9994	20231017_RA68sn_1_01.77456.77456.2	6.11e-08	2025-11-22	Albumin OS=Homo sapiens OX=9606 GN=ALB PE=1 SV=2,Isoform of P02768, Albumin OS=Homo sapiens OX=9606 GN=ALB PE=1 SV=1,Isoform of P02768, Albumin (Fragment) OS=Homo sapiens OX=9606 GN=ALB PE=1 SV=1,Isoform of P02768, Albumin OS=Homo sapiens OX=9606 GN=ALB PE=1 SV=1,Isoform of P02768, Isoform 2 of Albumin OS=Homo sapiens OX=9606 GN=ALB,Isoform of P02768, Isoform 3 of Albumin OS=Homo sapiens OX=9606 …	sp|P02768|ALBU_HUMAN,tr|D6RHD5|D6RHD5_HUMAN,tr|H0YA55|H0YA55_HUMAN,tr|C9JKR2|C9JKR2_HUMAN,sp|P02768-2|ALBU_HUMAN,sp|P02768-3|ALBU_HUMAN,tr|B7WNR0|B7WNR0_HUMAN,tr|A0A087WWT3|A0A087WWT3_HUMAN,tr|A0A0C4DGB6|A0A0C4DGB6_HUMAN	K.AVM[147.04]DDFAAFVEK.C				9	1357.62	679.818	679.818	4.03	2.5538	0.6972	504.4	0	-0.0012	12	6.6571
0.9993	20231017_RA68sn_1_01.82690.82690.2	1.07e-07	2025-10-22	Albumin OS=Homo sapiens OX=9606 GN=ALB PE=1 SV=2,Isoform of P02768, Albumin OS=Homo sapiens OX=9606 GN=ALB PE=1 SV=1,Isoform of P02768, Albumin (Fragment) OS=Homo sapiens OX=9606 GN=ALB PE=1 SV=1,Isoform of P02768, Albumin OS=Homo sapiens OX=9606 GN=ALB PE=1 SV=1,Isoform of P02768, Isoform 2 of Albumin OS=Homo sapiens OX=9606 GN=ALB,Isoform of P02768, Isoform 3 of Albumin OS=Homo sapiens OX=9606 …	sp|P02768|ALBU_HUMAN,tr|D6RHD5|D6RHD5_HUMAN,tr|H0YA55|H0YA55_HUMAN,tr|C9JKR2|C9JKR2_HUMAN,sp|P02768-2|ALBU_HUMAN,sp|P02768-3|ALBU_HUMAN,tr|B7WNR0|B7WNR0_HUMAN,tr|A0A087WWT3|A0A087WWT3_HUMAN,tr|A0A0C4DGB6|A0A0C4DGB6_HUMAN	K.AVM[147.04]DDFAAFVEK.C				9	1357.62	679.818	679.818	4.03	2.4143	0.6946	373.3	0	-0.0003	12	6.4904
0.9993	20231017_RA68sn_1_01.76991.76991.2	1.37e-07	2025-10-22	Albumin OS=Homo sapiens OX=9606 GN=ALB PE=1 SV=2,Isoform of P02768, Albumin OS=Homo sapiens OX=9606 GN=ALB PE=1 SV=1,Isoform of P02768, Albumin (Fragment) OS=Homo sapiens OX=9606 GN=ALB PE=1 SV=1,Isoform of P02768, Albumin OS=Homo sapiens OX=9606 GN=ALB PE=1 SV=1,Isoform of P02768, Isoform 2 of Albumin OS=Homo sapiens OX=9606 GN=ALB,Isoform of P02768, Isoform 3 of Albumin OS=Homo sapiens OX=9606 …	sp|P02768|ALBU_HUMAN,tr|D6RHD5|D6RHD5_HUMAN,tr|H0YA55|H0YA55_HUMAN,tr|C9JKR2|C9JKR2_HUMAN,sp|P02768-2|ALBU_HUMAN,sp|P02768-3|ALBU_HUMAN,tr|B7WNR0|B7WNR0_HUMAN,tr|A0A087WWT3|A0A087WWT3_HUMAN,tr|A0A0C4DGB6|A0A0C4DGB6_HUMAN	K.AVM[147.04]DDFAAFVEK.C				9	1357.62	679.818	679.819	4.03	2.4501	0.6642	378	0	0.0007	12	6.3044
0.9993	20231017_RA68sn_1_01.79771.79771.2	3.41e-07	2025-10-22	Albumin OS=Homo sapiens OX=9606 GN=ALB PE=1 SV=2,Isoform of P02768, Albumin OS=Homo sapiens OX=9606 GN=ALB PE=1 SV=1,Isoform of P02768, Albumin (Fragment) OS=Homo sapiens OX=9606 GN=ALB PE=1 SV=1,Isoform of P02768, Albumin OS=Homo sapiens OX=9606 GN=ALB PE=1 SV=1,Isoform of P02768, Isoform 2 of Albumin OS=Homo sapiens OX=9606 GN=ALB,Isoform of P02768, Isoform 3 of Albumin OS=Homo sapiens OX=9606 …	sp|P02768|ALBU_HUMAN,tr|D6RHD5|D6RHD5_HUMAN,tr|H0YA55|H0YA55_HUMAN,tr|C9JKR2|C9JKR2_HUMAN,sp|P02768-2|ALBU_HUMAN,sp|P02768-3|ALBU_HUMAN,tr|B7WNR0|B7WNR0_HUMAN,tr|A0A087WWT3|A0A087WWT3_HUMAN,tr|A0A0C4DGB6|A0A0C4DGB6_HUMAN	K.AVM[147.04]DDFAAFVEK.C				9	1357.62	679.818	679.818	4.03	2.446	0.6707	364	0	-0.0001	12	6.3482
0.9993	20231017_RA68sn_1_01.59269.59269.3	5.78e-07	1944-11-01	Albumin OS=Homo sapiens OX=9606 GN=ALB PE=1 SV=2,Isoform of P02768, Albumin OS=Homo sapiens OX=9606 GN=ALB PE=1 SV=1,Isoform of P02768, Albumin (Fragment) OS=Homo sapiens OX=9606 GN=ALB PE=1 SV=1,Isoform of P02768, Albumin OS=Homo sapiens OX=9606 GN=ALB PE=1 SV=1,Isoform of P02768, Isoform 2 of Albumin OS=Homo sapiens OX=9606 GN=ALB,Isoform of P02768, Isoform 3 of Albumin OS=Homo sapiens OX=9606 …	sp|P02768|ALBU_HUMAN,tr|D6RHD5|D6RHD5_HUMAN,tr|H0YA55|H0YA55_HUMAN,tr|C9JKR2|C9JKR2_HUMAN,sp|P02768-2|ALBU_HUMAN,sp|P02768-3|ALBU_HUMAN,tr|B7WNR0|B7WNR0_HUMAN,tr|A0A087WWT3|A0A087WWT3_HUMAN,tr|A0A0C4DGB6|A0A0C4DGB6_HUMAN	K.AVM[147.04]DDFAAFVEK.C				9	1357.62	453.548	453.547	4.03	2.0776	0.5697	144.4	0	-0.0031	12	6.9176
0.9993	20231017_RA68sn_1_01.55387.55387.3	8.02e-06	1944-12-01	Albumin OS=Homo sapiens OX=9606 GN=ALB PE=1 SV=2,Isoform of P02768, Albumin OS=Homo sapiens OX=9606 GN=ALB PE=1 SV=1,Isoform of P02768, Albumin (Fragment) OS=Homo sapiens OX=9606 GN=ALB PE=1 SV=1,Isoform of P02768, Albumin OS=Homo sapiens OX=9606 GN=ALB PE=1 SV=1,Isoform of P02768, Isoform 2 of Albumin OS=Homo sapiens OX=9606 GN=ALB,Isoform of P02768, Isoform 3 of Albumin OS=Homo sapiens OX=9606 …	sp|P02768|ALBU_HUMAN,tr|D6RHD5|D6RHD5_HUMAN,tr|H0YA55|H0YA55_HUMAN,tr|C9JKR2|C9JKR2_HUMAN,sp|P02768-2|ALBU_HUMAN,sp|P02768-3|ALBU_HUMAN,tr|B7WNR0|B7WNR0_HUMAN,tr|A0A087WWT3|A0A087WWT3_HUMAN,tr|A0A0C4DGB6|A0A0C4DGB6_HUMAN	K.AVM[147.04]DDFAAFVEK.C				9	1357.62	453.548	453.548	4.03	2.3761	0.5121	199.9	0	-0.0007	12	6.6481
0.9992	20231017_RA68sn_1_01.64460.64460.2	4.24e-09	2025-11-22	Albumin OS=Homo sapiens OX=9606 GN=ALB PE=1 SV=2,Isoform of P02768, Albumin OS=Homo sapiens OX=9606 GN=ALB PE=1 SV=1,Isoform of P02768, Albumin (Fragment) OS=Homo sapiens OX=9606 GN=ALB PE=1 SV=1,Isoform of P02768, Albumin OS=Homo sapiens OX=9606 GN=ALB PE=1 SV=1,Isoform of P02768, Isoform 2 of Albumin OS=Homo sapiens OX=9606 GN=ALB,Isoform of P02768, Isoform 3 of Albumin OS=Homo sapiens OX=9606 …	sp|P02768|ALBU_HUMAN,tr|D6RHD5|D6RHD5_HUMAN,tr|H0YA55|H0YA55_HUMAN,tr|C9JKR2|C9JKR2_HUMAN,sp|P02768-2|ALBU_HUMAN,sp|P02768-3|ALBU_HUMAN,tr|B7WNR0|B7WNR0_HUMAN,tr|A0A087WWT3|A0A087WWT3_HUMAN,tr|A0A0C4DGB6|A0A0C4DGB6_HUMAN	K.AVM[147.04]DDFAAFVEK.C				9	1357.62	679.818	679.818	4.03	2.2774	0.6368	468.9	0	-0.0006	12	5.9098
0.9992	20231017_RA68sn_1_01.76112.76112.3	4.3e-05	1944-08-01	Albumin OS=Homo sapiens OX=9606 GN=ALB PE=1 SV=2,Isoform of P02768, Albumin OS=Homo sapiens OX=9606 GN=ALB PE=1 SV=1,Isoform of P02768, Albumin (Fragment) OS=Homo sapiens OX=9606 GN=ALB PE=1 SV=1,Isoform of P02768, Albumin OS=Homo sapiens OX=9606 GN=ALB PE=1 SV=1,Isoform of P02768, Isoform 2 of Albumin OS=Homo sapiens OX=9606 GN=ALB,Isoform of P02768, Isoform 3 of Albumin OS=Homo sapiens OX=9606 …	sp|P02768|ALBU_HUMAN,tr|D6RHD5|D6RHD5_HUMAN,tr|H0YA55|H0YA55_HUMAN,tr|C9JKR2|C9JKR2_HUMAN,sp|P02768-2|ALBU_HUMAN,sp|P02768-3|ALBU_HUMAN,tr|B7WNR0|B7WNR0_HUMAN,tr|A0A087WWT3|A0A087WWT3_HUMAN,tr|A0A0C4DGB6|A0A0C4DGB6_HUMAN	K.AVM[147.04]DDFAAFVEK.C				9	1357.62	453.548	453.549	4.03	1.8313	0.5554	102.9	0	0.0018	12	6.4087
0.999	20231017_RA68sn_1_01.68625.68625.2	3.89e-07	2025-12-22	Albumin OS=Homo sapiens OX=9606 GN=ALB PE=1 SV=2,Isoform of P02768, Albumin OS=Homo sapiens OX=9606 GN=ALB PE=1 SV=1,Isoform of P02768, Albumin (Fragment) OS=Homo sapiens OX=9606 GN=ALB PE=1 SV=1,Isoform of P02768, Albumin OS=Homo sapiens OX=9606 GN=ALB PE=1 SV=1,Isoform of P02768, Isoform 2 of Albumin OS=Homo sapiens OX=9606 GN=ALB,Isoform of P02768, Isoform 3 of Albumin OS=Homo sapiens OX=9606 …	sp|P02768|ALBU_HUMAN,tr|D6RHD5|D6RHD5_HUMAN,tr|H0YA55|H0YA55_HUMAN,tr|C9JKR2|C9JKR2_HUMAN,sp|P02768-2|ALBU_HUMAN,sp|P02768-3|ALBU_HUMAN,tr|B7WNR0|B7WNR0_HUMAN,tr|A0A087WWT3|A0A087WWT3_HUMAN,tr|A0A0C4DGB6|A0A0C4DGB6_HUMAN	K.AVM[147.04]DDFAAFVEK.C				9	1357.62	679.818	679.819	4.03	2.0253	0.6215	236	0	0.0017	12	5.4877
0.9988	20231017_RA68sn_1_01.85171.85171.2	1.59e-07	2025-06-22	Albumin OS=Homo sapiens OX=9606 GN=ALB PE=1 SV=2,Isoform of P02768, Albumin OS=Homo sapiens OX=9606 GN=ALB PE=1 SV=1,Isoform of P02768, Albumin (Fragment) OS=Homo sapiens OX=9606 GN=ALB PE=1 SV=1,Isoform of P02768, Albumin OS=Homo sapiens OX=9606 GN=ALB PE=1 SV=1,Isoform of P02768, Isoform 2 of Albumin OS=Homo sapiens OX=9606 GN=ALB,Isoform of P02768, Isoform 3 of Albumin OS=Homo sapiens OX=9606 …	sp|P02768|ALBU_HUMAN,tr|D6RHD5|D6RHD5_HUMAN,tr|H0YA55|H0YA55_HUMAN,tr|C9JKR2|C9JKR2_HUMAN,sp|P02768-2|ALBU_HUMAN,sp|P02768-3|ALBU_HUMAN,tr|B7WNR0|B7WNR0_HUMAN,tr|A0A087WWT3|A0A087WWT3_HUMAN,tr|A0A0C4DGB6|A0A0C4DGB6_HUMAN	K.AVM[147.04]DDFAAFVEK.C				9	1357.62	679.818	679.819	4.03	1.5292	0.6752	113.7	0	0.0014	12	5.1452
0.9987	20231017_RA68sn_1_01.71950.71950.2	5.59e-08	13/22	Albumin OS=Homo sapiens OX=9606 GN=ALB PE=1 SV=2,Isoform of P02768, Albumin OS=Homo sapiens OX=9606 GN=ALB PE=1 SV=1,Isoform of P02768, Albumin (Fragment) OS=Homo sapiens OX=9606 GN=ALB PE=1 SV=1,Isoform of P02768, Albumin OS=Homo sapiens OX=9606 GN=ALB PE=1 SV=1,Isoform of P02768, Isoform 2 of Albumin OS=Homo sapiens OX=9606 GN=ALB,Isoform of P02768, Isoform 3 of Albumin OS=Homo sapiens OX=9606 …	sp|P02768|ALBU_HUMAN,tr|D6RHD5|D6RHD5_HUMAN,tr|H0YA55|H0YA55_HUMAN,tr|C9JKR2|C9JKR2_HUMAN,sp|P02768-2|ALBU_HUMAN,sp|P02768-3|ALBU_HUMAN,tr|B7WNR0|B7WNR0_HUMAN,tr|A0A087WWT3|A0A087WWT3_HUMAN,tr|A0A0C4DGB6|A0A0C4DGB6_HUMAN	K.AVM[147.04]DDFAAFVEK.C				9	1357.62	679.818	679.817	4.03	2.7791	0.6987	620.4	0	-0.0036	12	6.8899
0.9987	20231017_RA68sn_1_01.57355.57355.2	2.84e-06	2025-10-22	Albumin OS=Homo sapiens OX=9606 GN=ALB PE=1 SV=2,Isoform of P02768, Albumin OS=Homo sapiens OX=9606 GN=ALB PE=1 SV=1,Isoform of P02768, Albumin (Fragment) OS=Homo sapiens OX=9606 GN=ALB PE=1 SV=1,Isoform of P02768, Albumin OS=Homo sapiens OX=9606 GN=ALB PE=1 SV=1,Isoform of P02768, Isoform 2 of Albumin OS=Homo sapiens OX=9606 GN=ALB,Isoform of P02768, Isoform 3 of Albumin OS=Homo sapiens OX=9606 …	sp|P02768|ALBU_HUMAN,tr|D6RHD5|D6RHD5_HUMAN,tr|H0YA55|H0YA55_HUMAN,tr|C9JKR2|C9JKR2_HUMAN,sp|P02768-2|ALBU_HUMAN,sp|P02768-3|ALBU_HUMAN,tr|B7WNR0|B7WNR0_HUMAN,tr|A0A087WWT3|A0A087WWT3_HUMAN,tr|A0A0C4DGB6|A0A0C4DGB6_HUMAN	K.AVM[147.04]DDFAAFVEK.C				9	1357.62	679.818	679.818	4.03	1.8922	0.5939	283.8	0	-0.0006	12	5.1054
0.9986	20231017_RA68sn_1_01.53421.53421.3	3.89e-07	14/44	Albumin OS=Homo sapiens OX=9606 GN=ALB PE=1 SV=2,Isoform of P02768, Albumin OS=Homo sapiens OX=9606 GN=ALB PE=1 SV=1,Isoform of P02768, Albumin (Fragment) OS=Homo sapiens OX=9606 GN=ALB PE=1 SV=1,Isoform of P02768, Albumin OS=Homo sapiens OX=9606 GN=ALB PE=1 SV=1,Isoform of P02768, Isoform 2 of Albumin OS=Homo sapiens OX=9606 GN=ALB,Isoform of P02768, Isoform 3 of Albumin OS=Homo sapiens OX=9606 …	sp|P02768|ALBU_HUMAN,tr|D6RHD5|D6RHD5_HUMAN,tr|H0YA55|H0YA55_HUMAN,tr|C9JKR2|C9JKR2_HUMAN,sp|P02768-2|ALBU_HUMAN,sp|P02768-3|ALBU_HUMAN,tr|B7WNR0|B7WNR0_HUMAN,tr|A0A087WWT3|A0A087WWT3_HUMAN,tr|A0A0C4DGB6|A0A0C4DGB6_HUMAN	K.AVM[147.04]DDFAAFVEK.C				9	1357.62	453.548	453.548	4.03	2.435	0.4203	263.3	0	-0.0001	12	5.6927
0.9986	20231017_RA68sn_1_01.62007.62007.2	1.27e-05	2025-12-22	Albumin OS=Homo sapiens OX=9606 GN=ALB PE=1 SV=2,Isoform of P02768, Albumin OS=Homo sapiens OX=9606 GN=ALB PE=1 SV=1,Isoform of P02768, Albumin (Fragment) OS=Homo sapiens OX=9606 GN=ALB PE=1 SV=1,Isoform of P02768, Albumin OS=Homo sapiens OX=9606 GN=ALB PE=1 SV=1,Isoform of P02768, Isoform 2 of Albumin OS=Homo sapiens OX=9606 GN=ALB,Isoform of P02768, Isoform 3 of Albumin OS=Homo sapiens OX=9606 …	sp|P02768|ALBU_HUMAN,tr|D6RHD5|D6RHD5_HUMAN,tr|H0YA55|H0YA55_HUMAN,tr|C9JKR2|C9JKR2_HUMAN,sp|P02768-2|ALBU_HUMAN,sp|P02768-3|ALBU_HUMAN,tr|B7WNR0|B7WNR0_HUMAN,tr|A0A087WWT3|A0A087WWT3_HUMAN,tr|A0A0C4DGB6|A0A0C4DGB6_HUMAN	K.AVM[147.04]DDFAAFVEK.C				9	1357.62	679.818	679.82	4.03	2.2697	0.6119	459.4	0	0.0025	12	5.7163
0.9985	20231017_RA68sn_1_01.75653.75653.3	2.09e-05	1944-07-01	Albumin OS=Homo sapiens OX=9606 GN=ALB PE=1 SV=2,Isoform of P02768, Albumin OS=Homo sapiens OX=9606 GN=ALB PE=1 SV=1,Isoform of P02768, Albumin (Fragment) OS=Homo sapiens OX=9606 GN=ALB PE=1 SV=1,Isoform of P02768, Albumin OS=Homo sapiens OX=9606 GN=ALB PE=1 SV=1,Isoform of P02768, Isoform 2 of Albumin OS=Homo sapiens OX=9606 GN=ALB,Isoform of P02768, Isoform 3 of Albumin OS=Homo sapiens OX=9606 …	sp|P02768|ALBU_HUMAN,tr|D6RHD5|D6RHD5_HUMAN,tr|H0YA55|H0YA55_HUMAN,tr|C9JKR2|C9JKR2_HUMAN,sp|P02768-2|ALBU_HUMAN,sp|P02768-3|ALBU_HUMAN,tr|B7WNR0|B7WNR0_HUMAN,tr|A0A087WWT3|A0A087WWT3_HUMAN,tr|A0A0C4DGB6|A0A0C4DGB6_HUMAN	K.AVM[147.04]DDFAAFVEK.C				9	1357.62	453.548	453.548	4.03	1.4267	0.5428	37.2	0	0.0012	12	5.5764
0.9984	20231017_RA68sn_1_01.82891.82891.3	8.44e-06	1944-08-01	Albumin OS=Homo sapiens OX=9606 GN=ALB PE=1 SV=2,Isoform of P02768, Albumin OS=Homo sapiens OX=9606 GN=ALB PE=1 SV=1,Isoform of P02768, Albumin (Fragment) OS=Homo sapiens OX=9606 GN=ALB PE=1 SV=1,Isoform of P02768, Albumin OS=Homo sapiens OX=9606 GN=ALB PE=1 SV=1,Isoform of P02768, Isoform 2 of Albumin OS=Homo sapiens OX=9606 GN=ALB,Isoform of P02768, Isoform 3 of Albumin OS=Homo sapiens OX=9606 …	sp|P02768|ALBU_HUMAN,tr|D6RHD5|D6RHD5_HUMAN,tr|H0YA55|H0YA55_HUMAN,tr|C9JKR2|C9JKR2_HUMAN,sp|P02768-2|ALBU_HUMAN,sp|P02768-3|ALBU_HUMAN,tr|B7WNR0|B7WNR0_HUMAN,tr|A0A087WWT3|A0A087WWT3_HUMAN,tr|A0A0C4DGB6|A0A0C4DGB6_HUMAN	K.AVM[147.04]DDFAAFVEK.C				9	1357.62	453.548	453.548	4.03	1.7345	0.4873	85.7	0	0.0011	12	5.4991
0.9981	20231017_RA68sn_1_01.65879.65879.2	1.59e-05	2025-11-22	Albumin OS=Homo sapiens OX=9606 GN=ALB PE=1 SV=2,Isoform of P02768, Albumin OS=Homo sapiens OX=9606 GN=ALB PE=1 SV=1,Isoform of P02768, Albumin (Fragment) OS=Homo sapiens OX=9606 GN=ALB PE=1 SV=1,Isoform of P02768, Albumin OS=Homo sapiens OX=9606 GN=ALB PE=1 SV=1,Isoform of P02768, Isoform 2 of Albumin OS=Homo sapiens OX=9606 GN=ALB,Isoform of P02768, Isoform 3 of Albumin OS=Homo sapiens OX=9606 …	sp|P02768|ALBU_HUMAN,tr|D6RHD5|D6RHD5_HUMAN,tr|H0YA55|H0YA55_HUMAN,tr|C9JKR2|C9JKR2_HUMAN,sp|P02768-2|ALBU_HUMAN,sp|P02768-3|ALBU_HUMAN,tr|B7WNR0|B7WNR0_HUMAN,tr|A0A087WWT3|A0A087WWT3_HUMAN,tr|A0A0C4DGB6|A0A0C4DGB6_HUMAN	K.AVM[147.04]DDFAAFVEK.C				9	1357.62	679.818	679.82	4.03	2.0853	0.6304	453.1	0	0.0029	12	5.6299
0.9977	20231017_RA68sn_1_01.70031.70031.2	3.13e-08	14/22	Albumin OS=Homo sapiens OX=9606 GN=ALB PE=1 SV=2,Isoform of P02768, Albumin OS=Homo sapiens OX=9606 GN=ALB PE=1 SV=1,Isoform of P02768, Albumin (Fragment) OS=Homo sapiens OX=9606 GN=ALB PE=1 SV=1,Isoform of P02768, Albumin OS=Homo sapiens OX=9606 GN=ALB PE=1 SV=1,Isoform of P02768, Isoform 2 of Albumin OS=Homo sapiens OX=9606 GN=ALB,Isoform of P02768, Isoform 3 of Albumin OS=Homo sapiens OX=9606 …	sp|P02768|ALBU_HUMAN,tr|D6RHD5|D6RHD5_HUMAN,tr|H0YA55|H0YA55_HUMAN,tr|C9JKR2|C9JKR2_HUMAN,sp|P02768-2|ALBU_HUMAN,sp|P02768-3|ALBU_HUMAN,tr|B7WNR0|B7WNR0_HUMAN,tr|A0A087WWT3|A0A087WWT3_HUMAN,tr|A0A0C4DGB6|A0A0C4DGB6_HUMAN	K.AVM[147.04]DDFAAFVEK.C				9	1357.62	679.818	679.82	4.03	2.6939	0.6452	398.9	0	0.0036	12	6.4128
0.989	20231017_RA68sn_1_01.64821.64821.2	3.71e-05	2025-11-22	Albumin OS=Homo sapiens OX=9606 GN=ALB PE=1 SV=2,Isoform of P02768, Albumin OS=Homo sapiens OX=9606 GN=ALB PE=1 SV=1,Isoform of P02768, Albumin (Fragment) OS=Homo sapiens OX=9606 GN=ALB PE=1 SV=1,Isoform of P02768, Albumin OS=Homo sapiens OX=9606 GN=ALB PE=1 SV=1,Isoform of P02768, Isoform 2 of Albumin OS=Homo sapiens OX=9606 GN=ALB,Isoform of P02768, Isoform 3 of Albumin OS=Homo sapiens OX=9606 …	sp|P02768|ALBU_HUMAN,tr|D6RHD5|D6RHD5_HUMAN,tr|H0YA55|H0YA55_HUMAN,tr|C9JKR2|C9JKR2_HUMAN,sp|P02768-2|ALBU_HUMAN,sp|P02768-3|ALBU_HUMAN,tr|B7WNR0|B7WNR0_HUMAN,tr|A0A087WWT3|A0A087WWT3_HUMAN,tr|A0A0C4DGB6|A0A0C4DGB6_HUMAN	K.AVM[147.04]DDFAAFVEK.C				9	1357.62	679.818	679.816	4.03	1.9736	0.5357	253.4	0	-0.0052	12	4.7849
0.9881	20231017_RA68sn_1_01.62477.62477.2	2.19e-07	2025-12-22	Albumin OS=Homo sapiens OX=9606 GN=ALB PE=1 SV=2,Isoform of P02768, Albumin OS=Homo sapiens OX=9606 GN=ALB PE=1 SV=1,Isoform of P02768, Albumin (Fragment) OS=Homo sapiens OX=9606 GN=ALB PE=1 SV=1,Isoform of P02768, Albumin OS=Homo sapiens OX=9606 GN=ALB PE=1 SV=1,Isoform of P02768, Isoform 2 of Albumin OS=Homo sapiens OX=9606 GN=ALB,Isoform of P02768, Isoform 3 of Albumin OS=Homo sapiens OX=9606 …	sp|P02768|ALBU_HUMAN,tr|D6RHD5|D6RHD5_HUMAN,tr|H0YA55|H0YA55_HUMAN,tr|C9JKR2|C9JKR2_HUMAN,sp|P02768-2|ALBU_HUMAN,sp|P02768-3|ALBU_HUMAN,tr|B7WNR0|B7WNR0_HUMAN,tr|A0A087WWT3|A0A087WWT3_HUMAN,tr|A0A0C4DGB6|A0A0C4DGB6_HUMAN	K.AVM[147.04]DDFAAFVEK.C				9	1357.62	679.818	679.822	4.03	2.5882	0.6685	558.9	0	0.007	12	6.4785
0.9831	20231017_RA68sn_1_01.53721.53721.2	1.36e-09	2025-11-22	Albumin OS=Homo sapiens OX=9606 GN=ALB PE=1 SV=2,Isoform of P02768, Albumin OS=Homo sapiens OX=9606 GN=ALB PE=1 SV=1,Isoform of P02768, Albumin (Fragment) OS=Homo sapiens OX=9606 GN=ALB PE=1 SV=1,Isoform of P02768, Albumin OS=Homo sapiens OX=9606 GN=ALB PE=1 SV=1,Isoform of P02768, Isoform 2 of Albumin OS=Homo sapiens OX=9606 GN=ALB,Isoform of P02768, Isoform 3 of Albumin OS=Homo sapiens OX=9606 …	sp|P02768|ALBU_HUMAN,tr|D6RHD5|D6RHD5_HUMAN,tr|H0YA55|H0YA55_HUMAN,tr|C9JKR2|C9JKR2_HUMAN,sp|P02768-2|ALBU_HUMAN,sp|P02768-3|ALBU_HUMAN,tr|B7WNR0|B7WNR0_HUMAN,tr|A0A087WWT3|A0A087WWT3_HUMAN,tr|A0A0C4DGB6|A0A0C4DGB6_HUMAN	K.AVM[147.04]DDFAAFVEK.C				9	1357.62	679.818	680.322	4.03	2.4034	0.6714	383.1	0	1.0066	12	5.9911
0.9514	20231017_RA68sn_1_01.67107.67107.2	4.78e-07	2025-09-22	Albumin OS=Homo sapiens OX=9606 GN=ALB PE=1 SV=2,Isoform of P02768, Albumin OS=Homo sapiens OX=9606 GN=ALB PE=1 SV=1,Isoform of P02768, Albumin (Fragment) OS=Homo sapiens OX=9606 GN=ALB PE=1 SV=1,Isoform of P02768, Albumin OS=Homo sapiens OX=9606 GN=ALB PE=1 SV=1,Isoform of P02768, Isoform 2 of Albumin OS=Homo sapiens OX=9606 GN=ALB,Isoform of P02768, Isoform 3 of Albumin OS=Homo sapiens OX=9606 …	sp|P02768|ALBU_HUMAN,tr|D6RHD5|D6RHD5_HUMAN,tr|H0YA55|H0YA55_HUMAN,tr|C9JKR2|C9JKR2_HUMAN,sp|P02768-2|ALBU_HUMAN,sp|P02768-3|ALBU_HUMAN,tr|B7WNR0|B7WNR0_HUMAN,tr|A0A087WWT3|A0A087WWT3_HUMAN,tr|A0A0C4DGB6|A0A0C4DGB6_HUMAN	K.AVM[147.04]DDFAAFVEK.C				9	1357.62	679.818	679.814	4.03	1.9539	0.5841	204.7	0	-0.0088	12	5.1148
1	20231017_RA68sn_1_01.79033.79033.2	1.36e-11	16/22	Albumin OS=Homo sapiens OX=9606 GN=ALB PE=1 SV=2,Isoform of P02768, Albumin OS=Homo sapiens OX=9606 GN=ALB PE=1 SV=1,Isoform of P02768, Albumin (Fragment) OS=Homo sapiens OX=9606 GN=ALB PE=1 SV=1,Isoform of P02768, Albumin OS=Homo sapiens OX=9606 GN=ALB PE=1 SV=1,Isoform of P02768, Isoform 2 of Albumin OS=Homo sapiens OX=9606 GN=ALB,Isoform of P02768, Isoform 3 of Albumin OS=Homo sapiens OX=9606 …	sp|P02768|ALBU_HUMAN,tr|D6RHD5|D6RHD5_HUMAN,tr|H0YA55|H0YA55_HUMAN,tr|C9JKR2|C9JKR2_HUMAN,sp|P02768-2|ALBU_HUMAN,sp|P02768-3|ALBU_HUMAN,tr|B7WNR0|B7WNR0_HUMAN,tr|A0A087WWT3|A0A087WWT3_HUMAN,tr|A0A0C4DGB6|A0A0C4DGB6_HUMAN	K.AVMDDFAAFVEK.C				9	1341.63	671.821	671.822	4.03	2.7388	0.7236	771.7	0	0.0021	12	7.0358
1	20231017_RA68sn_1_01.69982.69982.2	1.76e-11	17/22	Albumin OS=Homo sapiens OX=9606 GN=ALB PE=1 SV=2,Isoform of P02768, Albumin OS=Homo sapiens OX=9606 GN=ALB PE=1 SV=1,Isoform of P02768, Albumin (Fragment) OS=Homo sapiens OX=9606 GN=ALB PE=1 SV=1,Isoform of P02768, Albumin OS=Homo sapiens OX=9606 GN=ALB PE=1 SV=1,Isoform of P02768, Isoform 2 of Albumin OS=Homo sapiens OX=9606 GN=ALB,Isoform of P02768, Isoform 3 of Albumin OS=Homo sapiens OX=9606 …	sp|P02768|ALBU_HUMAN,tr|D6RHD5|D6RHD5_HUMAN,tr|H0YA55|H0YA55_HUMAN,tr|C9JKR2|C9JKR2_HUMAN,sp|P02768-2|ALBU_HUMAN,sp|P02768-3|ALBU_HUMAN,tr|B7WNR0|B7WNR0_HUMAN,tr|A0A087WWT3|A0A087WWT3_HUMAN,tr|A0A0C4DGB6|A0A0C4DGB6_HUMAN	K.AVMDDFAAFVEK.C				9	1341.63	671.821	671.819	4.03	2.7233	0.7236	862.5	0	-0.0049	12	7.02
1	20231017_RA68sn_1_01.65173.65173.2	7.41e-11	13/22	Albumin OS=Homo sapiens OX=9606 GN=ALB PE=1 SV=2,Isoform of P02768, Albumin OS=Homo sapiens OX=9606 GN=ALB PE=1 SV=1,Isoform of P02768, Albumin (Fragment) OS=Homo sapiens OX=9606 GN=ALB PE=1 SV=1,Isoform of P02768, Albumin OS=Homo sapiens OX=9606 GN=ALB PE=1 SV=1,Isoform of P02768, Isoform 2 of Albumin OS=Homo sapiens OX=9606 GN=ALB,Isoform of P02768, Isoform 3 of Albumin OS=Homo sapiens OX=9606 …	sp|P02768|ALBU_HUMAN,tr|D6RHD5|D6RHD5_HUMAN,tr|H0YA55|H0YA55_HUMAN,tr|C9JKR2|C9JKR2_HUMAN,sp|P02768-2|ALBU_HUMAN,sp|P02768-3|ALBU_HUMAN,tr|B7WNR0|B7WNR0_HUMAN,tr|A0A087WWT3|A0A087WWT3_HUMAN,tr|A0A0C4DGB6|A0A0C4DGB6_HUMAN	K.AVMDDFAAFVEK.C				9	1341.63	671.821	671.821	4.03	2.6375	0.7205	537.3	0	-0.0005	12	6.9142
1	20231017_RA68sn_1_01.70484.70484.2	8.61e-11	16/22	Albumin OS=Homo sapiens OX=9606 GN=ALB PE=1 SV=2,Isoform of P02768, Albumin OS=Homo sapiens OX=9606 GN=ALB PE=1 SV=1,Isoform of P02768, Albumin (Fragment) OS=Homo sapiens OX=9606 GN=ALB PE=1 SV=1,Isoform of P02768, Albumin OS=Homo sapiens OX=9606 GN=ALB PE=1 SV=1,Isoform of P02768, Isoform 2 of Albumin OS=Homo sapiens OX=9606 GN=ALB,Isoform of P02768, Isoform 3 of Albumin OS=Homo sapiens OX=9606 …	sp|P02768|ALBU_HUMAN,tr|D6RHD5|D6RHD5_HUMAN,tr|H0YA55|H0YA55_HUMAN,tr|C9JKR2|C9JKR2_HUMAN,sp|P02768-2|ALBU_HUMAN,sp|P02768-3|ALBU_HUMAN,tr|B7WNR0|B7WNR0_HUMAN,tr|A0A087WWT3|A0A087WWT3_HUMAN,tr|A0A0C4DGB6|A0A0C4DGB6_HUMAN	K.AVMDDFAAFVEK.C				9	1341.63	671.821	671.821	4.03	2.7457	0.7241	779.2	0	-0.0006	12	7.0466
1	20231017_RA68sn_1_01.64690.64690.2	8.8e-11	14/22	Albumin OS=Homo sapiens OX=9606 GN=ALB PE=1 SV=2,Isoform of P02768, Albumin OS=Homo sapiens OX=9606 GN=ALB PE=1 SV=1,Isoform of P02768, Albumin (Fragment) OS=Homo sapiens OX=9606 GN=ALB PE=1 SV=1,Isoform of P02768, Albumin OS=Homo sapiens OX=9606 GN=ALB PE=1 SV=1,Isoform of P02768, Isoform 2 of Albumin OS=Homo sapiens OX=9606 GN=ALB,Isoform of P02768, Isoform 3 of Albumin OS=Homo sapiens OX=9606 …	sp|P02768|ALBU_HUMAN,tr|D6RHD5|D6RHD5_HUMAN,tr|H0YA55|H0YA55_HUMAN,tr|C9JKR2|C9JKR2_HUMAN,sp|P02768-2|ALBU_HUMAN,sp|P02768-3|ALBU_HUMAN,tr|B7WNR0|B7WNR0_HUMAN,tr|A0A087WWT3|A0A087WWT3_HUMAN,tr|A0A0C4DGB6|A0A0C4DGB6_HUMAN	K.AVMDDFAAFVEK.C				9	1341.63	671.821	671.821	4.03	2.6576	0.7231	640	0	-0.0006	12	6.9534
1	20231017_RA68sn_1_01.64243.64243.2	6.58e-10	14/22	Albumin OS=Homo sapiens OX=9606 GN=ALB PE=1 SV=2,Isoform of P02768, Albumin OS=Homo sapiens OX=9606 GN=ALB PE=1 SV=1,Isoform of P02768, Albumin (Fragment) OS=Homo sapiens OX=9606 GN=ALB PE=1 SV=1,Isoform of P02768, Albumin OS=Homo sapiens OX=9606 GN=ALB PE=1 SV=1,Isoform of P02768, Isoform 2 of Albumin OS=Homo sapiens OX=9606 GN=ALB,Isoform of P02768, Isoform 3 of Albumin OS=Homo sapiens OX=9606 …	sp|P02768|ALBU_HUMAN,tr|D6RHD5|D6RHD5_HUMAN,tr|H0YA55|H0YA55_HUMAN,tr|C9JKR2|C9JKR2_HUMAN,sp|P02768-2|ALBU_HUMAN,sp|P02768-3|ALBU_HUMAN,tr|B7WNR0|B7WNR0_HUMAN,tr|A0A087WWT3|A0A087WWT3_HUMAN,tr|A0A0C4DGB6|A0A0C4DGB6_HUMAN	K.AVMDDFAAFVEK.C				9	1341.63	671.821	671.821	4.03	2.6648	0.7195	631.4	0	-0.0006	12	6.9339
1	20231017_RA68sn_1_01.77664.77664.2	1.2e-09	15/22	Albumin OS=Homo sapiens OX=9606 GN=ALB PE=1 SV=2,Isoform of P02768, Albumin OS=Homo sapiens OX=9606 GN=ALB PE=1 SV=1,Isoform of P02768, Albumin (Fragment) OS=Homo sapiens OX=9606 GN=ALB PE=1 SV=1,Isoform of P02768, Albumin OS=Homo sapiens OX=9606 GN=ALB PE=1 SV=1,Isoform of P02768, Isoform 2 of Albumin OS=Homo sapiens OX=9606 GN=ALB,Isoform of P02768, Isoform 3 of Albumin OS=Homo sapiens OX=9606 …	sp|P02768|ALBU_HUMAN,tr|D6RHD5|D6RHD5_HUMAN,tr|H0YA55|H0YA55_HUMAN,tr|C9JKR2|C9JKR2_HUMAN,sp|P02768-2|ALBU_HUMAN,sp|P02768-3|ALBU_HUMAN,tr|B7WNR0|B7WNR0_HUMAN,tr|A0A087WWT3|A0A087WWT3_HUMAN,tr|A0A0C4DGB6|A0A0C4DGB6_HUMAN	K.AVMDDFAAFVEK.C				9	1341.63	671.821	671.822	4.03	2.723	0.7285	703.9	0	0.0011	12	7.0571
1	20231017_RA68sn_1_01.76293.76293.2	5.13e-09	13/22	Albumin OS=Homo sapiens OX=9606 GN=ALB PE=1 SV=2,Isoform of P02768, Albumin OS=Homo sapiens OX=9606 GN=ALB PE=1 SV=1,Isoform of P02768, Albumin (Fragment) OS=Homo sapiens OX=9606 GN=ALB PE=1 SV=1,Isoform of P02768, Albumin OS=Homo sapiens OX=9606 GN=ALB PE=1 SV=1,Isoform of P02768, Isoform 2 of Albumin OS=Homo sapiens OX=9606 GN=ALB,Isoform of P02768, Isoform 3 of Albumin OS=Homo sapiens OX=9606 …	sp|P02768|ALBU_HUMAN,tr|D6RHD5|D6RHD5_HUMAN,tr|H0YA55|H0YA55_HUMAN,tr|C9JKR2|C9JKR2_HUMAN,sp|P02768-2|ALBU_HUMAN,sp|P02768-3|ALBU_HUMAN,tr|B7WNR0|B7WNR0_HUMAN,tr|A0A087WWT3|A0A087WWT3_HUMAN,tr|A0A0C4DGB6|A0A0C4DGB6_HUMAN	K.AVMDDFAAFVEK.C				9	1341.63	671.821	671.822	4.03	2.5771	0.7275	548.7	0	0.0023	12	6.9044
0.9998	20231017_RA68sn_1_01.64673.64673.3	4.41e-10	14/44	Albumin OS=Homo sapiens OX=9606 GN=ALB PE=1 SV=2,Isoform of P02768, Albumin OS=Homo sapiens OX=9606 GN=ALB PE=1 SV=1,Isoform of P02768, Albumin (Fragment) OS=Homo sapiens OX=9606 GN=ALB PE=1 SV=1,Isoform of P02768, Albumin OS=Homo sapiens OX=9606 GN=ALB PE=1 SV=1,Isoform of P02768, Isoform 2 of Albumin OS=Homo sapiens OX=9606 GN=ALB,Isoform of P02768, Isoform 3 of Albumin OS=Homo sapiens OX=9606 …	sp|P02768|ALBU_HUMAN,tr|D6RHD5|D6RHD5_HUMAN,tr|H0YA55|H0YA55_HUMAN,tr|C9JKR2|C9JKR2_HUMAN,sp|P02768-2|ALBU_HUMAN,sp|P02768-3|ALBU_HUMAN,tr|B7WNR0|B7WNR0_HUMAN,tr|A0A087WWT3|A0A087WWT3_HUMAN,tr|A0A0C4DGB6|A0A0C4DGB6_HUMAN	K.AVMDDFAAFVEK.C				9	1341.63	448.216	448.216	4.03	2.5768	0.6775	254.2	0	-0.0006	12	8.717
0.9998	20231017_RA68sn_1_01.64229.64229.3	1.08e-09	16/44	Albumin OS=Homo sapiens OX=9606 GN=ALB PE=1 SV=2,Isoform of P02768, Albumin OS=Homo sapiens OX=9606 GN=ALB PE=1 SV=1,Isoform of P02768, Albumin (Fragment) OS=Homo sapiens OX=9606 GN=ALB PE=1 SV=1,Isoform of P02768, Albumin OS=Homo sapiens OX=9606 GN=ALB PE=1 SV=1,Isoform of P02768, Isoform 2 of Albumin OS=Homo sapiens OX=9606 GN=ALB,Isoform of P02768, Isoform 3 of Albumin OS=Homo sapiens OX=9606 …	sp|P02768|ALBU_HUMAN,tr|D6RHD5|D6RHD5_HUMAN,tr|H0YA55|H0YA55_HUMAN,tr|C9JKR2|C9JKR2_HUMAN,sp|P02768-2|ALBU_HUMAN,sp|P02768-3|ALBU_HUMAN,tr|B7WNR0|B7WNR0_HUMAN,tr|A0A087WWT3|A0A087WWT3_HUMAN,tr|A0A0C4DGB6|A0A0C4DGB6_HUMAN	K.AVMDDFAAFVEK.C				9	1341.63	448.216	448.216	4.03	2.4431	0.7036	269.8	0	0.0002	12	8.8604
0.9997	20231017_RA68sn_1_01.65157.65157.3	3.42e-10	14/44	Albumin OS=Homo sapiens OX=9606 GN=ALB PE=1 SV=2,Isoform of P02768, Albumin OS=Homo sapiens OX=9606 GN=ALB PE=1 SV=1,Isoform of P02768, Albumin (Fragment) OS=Homo sapiens OX=9606 GN=ALB PE=1 SV=1,Isoform of P02768, Albumin OS=Homo sapiens OX=9606 GN=ALB PE=1 SV=1,Isoform of P02768, Isoform 2 of Albumin OS=Homo sapiens OX=9606 GN=ALB,Isoform of P02768, Isoform 3 of Albumin OS=Homo sapiens OX=9606 …	sp|P02768|ALBU_HUMAN,tr|D6RHD5|D6RHD5_HUMAN,tr|H0YA55|H0YA55_HUMAN,tr|C9JKR2|C9JKR2_HUMAN,sp|P02768-2|ALBU_HUMAN,sp|P02768-3|ALBU_HUMAN,tr|B7WNR0|B7WNR0_HUMAN,tr|A0A087WWT3|A0A087WWT3_HUMAN,tr|A0A0C4DGB6|A0A0C4DGB6_HUMAN	K.AVMDDFAAFVEK.C				9	1341.63	448.216	448.216	4.03	2.492	0.6544	260.2	0	-0.0003	12	8.3668
0.9997	20231017_RA68sn_1_01.68186.68186.3	1.37e-08	13/44	Albumin OS=Homo sapiens OX=9606 GN=ALB PE=1 SV=2,Isoform of P02768, Albumin OS=Homo sapiens OX=9606 GN=ALB PE=1 SV=1,Isoform of P02768, Albumin (Fragment) OS=Homo sapiens OX=9606 GN=ALB PE=1 SV=1,Isoform of P02768, Albumin OS=Homo sapiens OX=9606 GN=ALB PE=1 SV=1,Isoform of P02768, Isoform 2 of Albumin OS=Homo sapiens OX=9606 GN=ALB,Isoform of P02768, Isoform 3 of Albumin OS=Homo sapiens OX=9606 …	sp|P02768|ALBU_HUMAN,tr|D6RHD5|D6RHD5_HUMAN,tr|H0YA55|H0YA55_HUMAN,tr|C9JKR2|C9JKR2_HUMAN,sp|P02768-2|ALBU_HUMAN,sp|P02768-3|ALBU_HUMAN,tr|B7WNR0|B7WNR0_HUMAN,tr|A0A087WWT3|A0A087WWT3_HUMAN,tr|A0A0C4DGB6|A0A0C4DGB6_HUMAN	K.AVMDDFAAFVEK.C				9	1341.63	448.216	448.217	4.03	2.3864	0.6421	240.5	0	0.0004	12	8.1096
0.9997	20231017_RA68sn_1_01.79037.79037.3	2.42e-08	1944-12-01	Albumin OS=Homo sapiens OX=9606 GN=ALB PE=1 SV=2,Isoform of P02768, Albumin OS=Homo sapiens OX=9606 GN=ALB PE=1 SV=1,Isoform of P02768, Albumin (Fragment) OS=Homo sapiens OX=9606 GN=ALB PE=1 SV=1,Isoform of P02768, Albumin OS=Homo sapiens OX=9606 GN=ALB PE=1 SV=1,Isoform of P02768, Isoform 2 of Albumin OS=Homo sapiens OX=9606 GN=ALB,Isoform of P02768, Isoform 3 of Albumin OS=Homo sapiens OX=9606 …	sp|P02768|ALBU_HUMAN,tr|D6RHD5|D6RHD5_HUMAN,tr|H0YA55|H0YA55_HUMAN,tr|C9JKR2|C9JKR2_HUMAN,sp|P02768-2|ALBU_HUMAN,sp|P02768-3|ALBU_HUMAN,tr|B7WNR0|B7WNR0_HUMAN,tr|A0A087WWT3|A0A087WWT3_HUMAN,tr|A0A0C4DGB6|A0A0C4DGB6_HUMAN	K.AVMDDFAAFVEK.C				9	1341.63	448.216	448.217	4.03	2.3357	0.6247	181.2	0	0.0021	12	7.8556
0.9997	20231017_RA68sn_1_01.70176.70176.3	3.7e-08	14/44	Albumin OS=Homo sapiens OX=9606 GN=ALB PE=1 SV=2,Isoform of P02768, Albumin OS=Homo sapiens OX=9606 GN=ALB PE=1 SV=1,Isoform of P02768, Albumin (Fragment) OS=Homo sapiens OX=9606 GN=ALB PE=1 SV=1,Isoform of P02768, Albumin OS=Homo sapiens OX=9606 GN=ALB PE=1 SV=1,Isoform of P02768, Isoform 2 of Albumin OS=Homo sapiens OX=9606 GN=ALB,Isoform of P02768, Isoform 3 of Albumin OS=Homo sapiens OX=9606 …	sp|P02768|ALBU_HUMAN,tr|D6RHD5|D6RHD5_HUMAN,tr|H0YA55|H0YA55_HUMAN,tr|C9JKR2|C9JKR2_HUMAN,sp|P02768-2|ALBU_HUMAN,sp|P02768-3|ALBU_HUMAN,tr|B7WNR0|B7WNR0_HUMAN,tr|A0A087WWT3|A0A087WWT3_HUMAN,tr|A0A0C4DGB6|A0A0C4DGB6_HUMAN	K.AVMDDFAAFVEK.C				9	1341.63	448.216	448.216	4.03	2.4259	0.6552	226	0	-0.0012	12	8.3009
0.9995	20231017_RA68sn_1_01.81183.81183.3	1.37e-07	1944-10-01	Albumin OS=Homo sapiens OX=9606 GN=ALB PE=1 SV=2,Isoform of P02768, Albumin OS=Homo sapiens OX=9606 GN=ALB PE=1 SV=1,Isoform of P02768, Albumin (Fragment) OS=Homo sapiens OX=9606 GN=ALB PE=1 SV=1,Isoform of P02768, Albumin OS=Homo sapiens OX=9606 GN=ALB PE=1 SV=1,Isoform of P02768, Isoform 2 of Albumin OS=Homo sapiens OX=9606 GN=ALB,Isoform of P02768, Isoform 3 of Albumin OS=Homo sapiens OX=9606 …	sp|P02768|ALBU_HUMAN,tr|D6RHD5|D6RHD5_HUMAN,tr|H0YA55|H0YA55_HUMAN,tr|C9JKR2|C9JKR2_HUMAN,sp|P02768-2|ALBU_HUMAN,sp|P02768-3|ALBU_HUMAN,tr|B7WNR0|B7WNR0_HUMAN,tr|A0A087WWT3|A0A087WWT3_HUMAN,tr|A0A0C4DGB6|A0A0C4DGB6_HUMAN	K.AVMDDFAAFVEK.C				9	1341.63	448.216	448.217	4.03	2.0491	0.5962	131	0	0.0007	12	7.1754
0.9994	20231017_RA68sn_1_01.68545.68545.2	2.52e-13	16/22	Albumin OS=Homo sapiens OX=9606 GN=ALB PE=1 SV=2,Isoform of P02768, Albumin OS=Homo sapiens OX=9606 GN=ALB PE=1 SV=1,Isoform of P02768, Albumin (Fragment) OS=Homo sapiens OX=9606 GN=ALB PE=1 SV=1,Isoform of P02768, Albumin OS=Homo sapiens OX=9606 GN=ALB PE=1 SV=1,Isoform of P02768, Isoform 2 of Albumin OS=Homo sapiens OX=9606 GN=ALB,Isoform of P02768, Isoform 3 of Albumin OS=Homo sapiens OX=9606 …	sp|P02768|ALBU_HUMAN,tr|D6RHD5|D6RHD5_HUMAN,tr|H0YA55|H0YA55_HUMAN,tr|C9JKR2|C9JKR2_HUMAN,sp|P02768-2|ALBU_HUMAN,sp|P02768-3|ALBU_HUMAN,tr|B7WNR0|B7WNR0_HUMAN,tr|A0A087WWT3|A0A087WWT3_HUMAN,tr|A0A0C4DGB6|A0A0C4DGB6_HUMAN	K.AVMDDFAAFVEK.C				9	1341.63	671.821	671.822	4.03	2.5882	0.7241	817.8	0	0.0012	12	6.891
0.9994	20231017_RA68sn_1_01.73898.73898.2	2.03e-11	2025-12-22	Albumin OS=Homo sapiens OX=9606 GN=ALB PE=1 SV=2,Isoform of P02768, Albumin OS=Homo sapiens OX=9606 GN=ALB PE=1 SV=1,Isoform of P02768, Albumin (Fragment) OS=Homo sapiens OX=9606 GN=ALB PE=1 SV=1,Isoform of P02768, Albumin OS=Homo sapiens OX=9606 GN=ALB PE=1 SV=1,Isoform of P02768, Isoform 2 of Albumin OS=Homo sapiens OX=9606 GN=ALB,Isoform of P02768, Isoform 3 of Albumin OS=Homo sapiens OX=9606 …	sp|P02768|ALBU_HUMAN,tr|D6RHD5|D6RHD5_HUMAN,tr|H0YA55|H0YA55_HUMAN,tr|C9JKR2|C9JKR2_HUMAN,sp|P02768-2|ALBU_HUMAN,sp|P02768-3|ALBU_HUMAN,tr|B7WNR0|B7WNR0_HUMAN,tr|A0A087WWT3|A0A087WWT3_HUMAN,tr|A0A0C4DGB6|A0A0C4DGB6_HUMAN	K.AVMDDFAAFVEK.C				9	1341.63	671.821	671.821	4.03	2.5765	0.7025	494	0	-0.0007	12	6.7197
0.9994	20231017_RA68sn_1_01.65658.65658.2	1.19e-10	13/22	Albumin OS=Homo sapiens OX=9606 GN=ALB PE=1 SV=2,Isoform of P02768, Albumin OS=Homo sapiens OX=9606 GN=ALB PE=1 SV=1,Isoform of P02768, Albumin (Fragment) OS=Homo sapiens OX=9606 GN=ALB PE=1 SV=1,Isoform of P02768, Albumin OS=Homo sapiens OX=9606 GN=ALB PE=1 SV=1,Isoform of P02768, Isoform 2 of Albumin OS=Homo sapiens OX=9606 GN=ALB,Isoform of P02768, Isoform 3 of Albumin OS=Homo sapiens OX=9606 …	sp|P02768|ALBU_HUMAN,tr|D6RHD5|D6RHD5_HUMAN,tr|H0YA55|H0YA55_HUMAN,tr|C9JKR2|C9JKR2_HUMAN,sp|P02768-2|ALBU_HUMAN,sp|P02768-3|ALBU_HUMAN,tr|B7WNR0|B7WNR0_HUMAN,tr|A0A087WWT3|A0A087WWT3_HUMAN,tr|A0A0C4DGB6|A0A0C4DGB6_HUMAN	K.AVMDDFAAFVEK.C				9	1341.63	671.821	671.821	4.03	2.6295	0.69	533	0	-0.0002	12	6.6811
0.9994	20231017_RA68sn_1_01.79104.79104.2	4.29e-10	2025-12-22	Albumin OS=Homo sapiens OX=9606 GN=ALB PE=1 SV=2,Isoform of P02768, Albumin OS=Homo sapiens OX=9606 GN=ALB PE=1 SV=1,Isoform of P02768, Albumin (Fragment) OS=Homo sapiens OX=9606 GN=ALB PE=1 SV=1,Isoform of P02768, Albumin OS=Homo sapiens OX=9606 GN=ALB PE=1 SV=1,Isoform of P02768, Isoform 2 of Albumin OS=Homo sapiens OX=9606 GN=ALB,Isoform of P02768, Isoform 3 of Albumin OS=Homo sapiens OX=9606 …	sp|P02768|ALBU_HUMAN,tr|D6RHD5|D6RHD5_HUMAN,tr|H0YA55|H0YA55_HUMAN,tr|C9JKR2|C9JKR2_HUMAN,sp|P02768-2|ALBU_HUMAN,sp|P02768-3|ALBU_HUMAN,tr|B7WNR0|B7WNR0_HUMAN,tr|A0A087WWT3|A0A087WWT3_HUMAN,tr|A0A0C4DGB6|A0A0C4DGB6_HUMAN	K.AVMDDFAAFVEK.C				9	1341.63	671.821	671.822	4.03	2.5065	0.7044	533.2	0	0.0009	12	6.6612
0.9994	20231017_RA68sn_1_01.67589.67589.2	1.63e-09	2025-12-22	Albumin OS=Homo sapiens OX=9606 GN=ALB PE=1 SV=2,Isoform of P02768, Albumin OS=Homo sapiens OX=9606 GN=ALB PE=1 SV=1,Isoform of P02768, Albumin (Fragment) OS=Homo sapiens OX=9606 GN=ALB PE=1 SV=1,Isoform of P02768, Albumin OS=Homo sapiens OX=9606 GN=ALB PE=1 SV=1,Isoform of P02768, Isoform 2 of Albumin OS=Homo sapiens OX=9606 GN=ALB,Isoform of P02768, Isoform 3 of Albumin OS=Homo sapiens OX=9606 …	sp|P02768|ALBU_HUMAN,tr|D6RHD5|D6RHD5_HUMAN,tr|H0YA55|H0YA55_HUMAN,tr|C9JKR2|C9JKR2_HUMAN,sp|P02768-2|ALBU_HUMAN,sp|P02768-3|ALBU_HUMAN,tr|B7WNR0|B7WNR0_HUMAN,tr|A0A087WWT3|A0A087WWT3_HUMAN,tr|A0A0C4DGB6|A0A0C4DGB6_HUMAN	K.AVMDDFAAFVEK.C				9	1341.63	671.821	671.82	4.03	2.4881	0.7133	453.1	0	-0.0014	12	6.7073
0.9994	20231017_RA68sn_1_01.81912.81912.2	3.27e-09	2025-12-22	Albumin OS=Homo sapiens OX=9606 GN=ALB PE=1 SV=2,Isoform of P02768, Albumin OS=Homo sapiens OX=9606 GN=ALB PE=1 SV=1,Isoform of P02768, Albumin (Fragment) OS=Homo sapiens OX=9606 GN=ALB PE=1 SV=1,Isoform of P02768, Albumin OS=Homo sapiens OX=9606 GN=ALB PE=1 SV=1,Isoform of P02768, Isoform 2 of Albumin OS=Homo sapiens OX=9606 GN=ALB,Isoform of P02768, Isoform 3 of Albumin OS=Homo sapiens OX=9606 …	sp|P02768|ALBU_HUMAN,tr|D6RHD5|D6RHD5_HUMAN,tr|H0YA55|H0YA55_HUMAN,tr|C9JKR2|C9JKR2_HUMAN,sp|P02768-2|ALBU_HUMAN,sp|P02768-3|ALBU_HUMAN,tr|B7WNR0|B7WNR0_HUMAN,tr|A0A087WWT3|A0A087WWT3_HUMAN,tr|A0A0C4DGB6|A0A0C4DGB6_HUMAN	K.AVMDDFAAFVEK.C				9	1341.63	671.821	671.82	4.03	2.5398	0.7162	504.7	0	-0.0016	12	6.7828
0.9993	20231017_RA68sn_1_01.82851.82851.2	2.28e-11	2025-12-22	Albumin OS=Homo sapiens OX=9606 GN=ALB PE=1 SV=2,Isoform of P02768, Albumin OS=Homo sapiens OX=9606 GN=ALB PE=1 SV=1,Isoform of P02768, Albumin (Fragment) OS=Homo sapiens OX=9606 GN=ALB PE=1 SV=1,Isoform of P02768, Albumin OS=Homo sapiens OX=9606 GN=ALB PE=1 SV=1,Isoform of P02768, Isoform 2 of Albumin OS=Homo sapiens OX=9606 GN=ALB,Isoform of P02768, Isoform 3 of Albumin OS=Homo sapiens OX=9606 …	sp|P02768|ALBU_HUMAN,tr|D6RHD5|D6RHD5_HUMAN,tr|H0YA55|H0YA55_HUMAN,tr|C9JKR2|C9JKR2_HUMAN,sp|P02768-2|ALBU_HUMAN,sp|P02768-3|ALBU_HUMAN,tr|B7WNR0|B7WNR0_HUMAN,tr|A0A087WWT3|A0A087WWT3_HUMAN,tr|A0A0C4DGB6|A0A0C4DGB6_HUMAN	K.AVMDDFAAFVEK.C				9	1341.63	671.821	671.821	4.03	2.4176	0.6734	487.3	0	-0.0004	12	6.3373
0.9993	20231017_RA68sn_1_01.70968.70968.2	4.06e-11	2025-12-22	Albumin OS=Homo sapiens OX=9606 GN=ALB PE=1 SV=2,Isoform of P02768, Albumin OS=Homo sapiens OX=9606 GN=ALB PE=1 SV=1,Isoform of P02768, Albumin (Fragment) OS=Homo sapiens OX=9606 GN=ALB PE=1 SV=1,Isoform of P02768, Albumin OS=Homo sapiens OX=9606 GN=ALB PE=1 SV=1,Isoform of P02768, Isoform 2 of Albumin OS=Homo sapiens OX=9606 GN=ALB,Isoform of P02768, Isoform 3 of Albumin OS=Homo sapiens OX=9606 …	sp|P02768|ALBU_HUMAN,tr|D6RHD5|D6RHD5_HUMAN,tr|H0YA55|H0YA55_HUMAN,tr|C9JKR2|C9JKR2_HUMAN,sp|P02768-2|ALBU_HUMAN,sp|P02768-3|ALBU_HUMAN,tr|B7WNR0|B7WNR0_HUMAN,tr|A0A087WWT3|A0A087WWT3_HUMAN,tr|A0A0C4DGB6|A0A0C4DGB6_HUMAN	K.AVMDDFAAFVEK.C				9	1341.63	671.821	671.821	4.03	2.528	0.6758	419.6	0	0	12	6.4727
0.9993	20231017_RA68sn_1_01.64226.64226.2	4.37e-11	2025-12-22	Albumin OS=Homo sapiens OX=9606 GN=ALB PE=1 SV=2,Isoform of P02768, Albumin OS=Homo sapiens OX=9606 GN=ALB PE=1 SV=1,Isoform of P02768, Albumin (Fragment) OS=Homo sapiens OX=9606 GN=ALB PE=1 SV=1,Isoform of P02768, Albumin OS=Homo sapiens OX=9606 GN=ALB PE=1 SV=1,Isoform of P02768, Isoform 2 of Albumin OS=Homo sapiens OX=9606 GN=ALB,Isoform of P02768, Isoform 3 of Albumin OS=Homo sapiens OX=9606 …	sp|P02768|ALBU_HUMAN,tr|D6RHD5|D6RHD5_HUMAN,tr|H0YA55|H0YA55_HUMAN,tr|C9JKR2|C9JKR2_HUMAN,sp|P02768-2|ALBU_HUMAN,sp|P02768-3|ALBU_HUMAN,tr|B7WNR0|B7WNR0_HUMAN,tr|A0A087WWT3|A0A087WWT3_HUMAN,tr|A0A0C4DGB6|A0A0C4DGB6_HUMAN	K.AVMDDFAAFVEK.C				9	1341.63	671.821	671.821	4.03	2.4667	0.6808	439.5	0	0.0002	12	6.445
0.9993	20231017_RA68sn_1_01.80983.80983.2	5.36e-09	2025-12-22	Albumin OS=Homo sapiens OX=9606 GN=ALB PE=1 SV=2,Isoform of P02768, Albumin OS=Homo sapiens OX=9606 GN=ALB PE=1 SV=1,Isoform of P02768, Albumin (Fragment) OS=Homo sapiens OX=9606 GN=ALB PE=1 SV=1,Isoform of P02768, Albumin OS=Homo sapiens OX=9606 GN=ALB PE=1 SV=1,Isoform of P02768, Isoform 2 of Albumin OS=Homo sapiens OX=9606 GN=ALB,Isoform of P02768, Isoform 3 of Albumin OS=Homo sapiens OX=9606 …	sp|P02768|ALBU_HUMAN,tr|D6RHD5|D6RHD5_HUMAN,tr|H0YA55|H0YA55_HUMAN,tr|C9JKR2|C9JKR2_HUMAN,sp|P02768-2|ALBU_HUMAN,sp|P02768-3|ALBU_HUMAN,tr|B7WNR0|B7WNR0_HUMAN,tr|A0A087WWT3|A0A087WWT3_HUMAN,tr|A0A0C4DGB6|A0A0C4DGB6_HUMAN	K.AVMDDFAAFVEK.C				9	1341.63	671.821	671.821	4.03	2.4827	0.6713	413.9	0	-0.0006	12	6.3917
0.9993	20231017_RA68sn_1_01.78121.78121.2	8.25e-09	2025-11-22	Albumin OS=Homo sapiens OX=9606 GN=ALB PE=1 SV=2,Isoform of P02768, Albumin OS=Homo sapiens OX=9606 GN=ALB PE=1 SV=1,Isoform of P02768, Albumin (Fragment) OS=Homo sapiens OX=9606 GN=ALB PE=1 SV=1,Isoform of P02768, Albumin OS=Homo sapiens OX=9606 GN=ALB PE=1 SV=1,Isoform of P02768, Isoform 2 of Albumin OS=Homo sapiens OX=9606 GN=ALB,Isoform of P02768, Isoform 3 of Albumin OS=Homo sapiens OX=9606 …	sp|P02768|ALBU_HUMAN,tr|D6RHD5|D6RHD5_HUMAN,tr|H0YA55|H0YA55_HUMAN,tr|C9JKR2|C9JKR2_HUMAN,sp|P02768-2|ALBU_HUMAN,sp|P02768-3|ALBU_HUMAN,tr|B7WNR0|B7WNR0_HUMAN,tr|A0A087WWT3|A0A087WWT3_HUMAN,tr|A0A0C4DGB6|A0A0C4DGB6_HUMAN	K.AVMDDFAAFVEK.C				9	1341.63	671.821	671.821	4.03	2.4248	0.6636	427.1	0	0.0008	12	6.2727
0.9993	20231017_RA68sn_1_01.85141.85141.2	4.93e-08	2025-10-22	Albumin OS=Homo sapiens OX=9606 GN=ALB PE=1 SV=2,Isoform of P02768, Albumin OS=Homo sapiens OX=9606 GN=ALB PE=1 SV=1,Isoform of P02768, Albumin (Fragment) OS=Homo sapiens OX=9606 GN=ALB PE=1 SV=1,Isoform of P02768, Albumin OS=Homo sapiens OX=9606 GN=ALB PE=1 SV=1,Isoform of P02768, Isoform 2 of Albumin OS=Homo sapiens OX=9606 GN=ALB,Isoform of P02768, Isoform 3 of Albumin OS=Homo sapiens OX=9606 …	sp|P02768|ALBU_HUMAN,tr|D6RHD5|D6RHD5_HUMAN,tr|H0YA55|H0YA55_HUMAN,tr|C9JKR2|C9JKR2_HUMAN,sp|P02768-2|ALBU_HUMAN,sp|P02768-3|ALBU_HUMAN,tr|B7WNR0|B7WNR0_HUMAN,tr|A0A087WWT3|A0A087WWT3_HUMAN,tr|A0A0C4DGB6|A0A0C4DGB6_HUMAN	K.AVMDDFAAFVEK.C				9	1341.63	671.821	671.822	4.03	2.3563	0.6778	342.4	0	0.0012	12	6.302
0.9993	20231017_RA68sn_1_01.69026.69026.2	8.33e-08	2025-11-22	Albumin OS=Homo sapiens OX=9606 GN=ALB PE=1 SV=2,Isoform of P02768, Albumin OS=Homo sapiens OX=9606 GN=ALB PE=1 SV=1,Isoform of P02768, Albumin (Fragment) OS=Homo sapiens OX=9606 GN=ALB PE=1 SV=1,Isoform of P02768, Albumin OS=Homo sapiens OX=9606 GN=ALB PE=1 SV=1,Isoform of P02768, Isoform 2 of Albumin OS=Homo sapiens OX=9606 GN=ALB,Isoform of P02768, Isoform 3 of Albumin OS=Homo sapiens OX=9606 …	sp|P02768|ALBU_HUMAN,tr|D6RHD5|D6RHD5_HUMAN,tr|H0YA55|H0YA55_HUMAN,tr|C9JKR2|C9JKR2_HUMAN,sp|P02768-2|ALBU_HUMAN,sp|P02768-3|ALBU_HUMAN,tr|B7WNR0|B7WNR0_HUMAN,tr|A0A087WWT3|A0A087WWT3_HUMAN,tr|A0A0C4DGB6|A0A0C4DGB6_HUMAN	K.AVMDDFAAFVEK.C				9	1341.63	671.821	671.821	4.03	2.4471	0.6425	427.5	0	-0.0005	12	6.141
0.9993	20231017_RA68sn_1_01.79958.79958.2	2.71e-07	2025-11-22	Albumin OS=Homo sapiens OX=9606 GN=ALB PE=1 SV=2,Isoform of P02768, Albumin OS=Homo sapiens OX=9606 GN=ALB PE=1 SV=1,Isoform of P02768, Albumin (Fragment) OS=Homo sapiens OX=9606 GN=ALB PE=1 SV=1,Isoform of P02768, Albumin OS=Homo sapiens OX=9606 GN=ALB PE=1 SV=1,Isoform of P02768, Isoform 2 of Albumin OS=Homo sapiens OX=9606 GN=ALB,Isoform of P02768, Isoform 3 of Albumin OS=Homo sapiens OX=9606 …	sp|P02768|ALBU_HUMAN,tr|D6RHD5|D6RHD5_HUMAN,tr|H0YA55|H0YA55_HUMAN,tr|C9JKR2|C9JKR2_HUMAN,sp|P02768-2|ALBU_HUMAN,sp|P02768-3|ALBU_HUMAN,tr|B7WNR0|B7WNR0_HUMAN,tr|A0A087WWT3|A0A087WWT3_HUMAN,tr|A0A0C4DGB6|A0A0C4DGB6_HUMAN	K.AVMDDFAAFVEK.C				9	1341.63	671.821	671.821	4.03	2.452	0.6579	401.4	0	-0.0005	12	6.26
0.9993	20231017_RA68sn_1_01.71447.71447.2	7.96e-06	2025-11-22	Albumin OS=Homo sapiens OX=9606 GN=ALB PE=1 SV=2,Isoform of P02768, Albumin OS=Homo sapiens OX=9606 GN=ALB PE=1 SV=1,Isoform of P02768, Albumin (Fragment) OS=Homo sapiens OX=9606 GN=ALB PE=1 SV=1,Isoform of P02768, Albumin OS=Homo sapiens OX=9606 GN=ALB PE=1 SV=1,Isoform of P02768, Isoform 2 of Albumin OS=Homo sapiens OX=9606 GN=ALB,Isoform of P02768, Isoform 3 of Albumin OS=Homo sapiens OX=9606 …	sp|P02768|ALBU_HUMAN,tr|D6RHD5|D6RHD5_HUMAN,tr|H0YA55|H0YA55_HUMAN,tr|C9JKR2|C9JKR2_HUMAN,sp|P02768-2|ALBU_HUMAN,sp|P02768-3|ALBU_HUMAN,tr|B7WNR0|B7WNR0_HUMAN,tr|A0A087WWT3|A0A087WWT3_HUMAN,tr|A0A0C4DGB6|A0A0C4DGB6_HUMAN	K.AVMDDFAAFVEK.C				9	1341.63	671.821	671.821	4.03	2.4488	0.6437	379.6	0	0.0002	12	6.1518
0.9992	20231017_RA68sn_1_01.81674.81674.3	2.06e-09	13/44	Albumin OS=Homo sapiens OX=9606 GN=ALB PE=1 SV=2,Isoform of P02768, Albumin OS=Homo sapiens OX=9606 GN=ALB PE=1 SV=1,Isoform of P02768, Albumin (Fragment) OS=Homo sapiens OX=9606 GN=ALB PE=1 SV=1,Isoform of P02768, Albumin OS=Homo sapiens OX=9606 GN=ALB PE=1 SV=1,Isoform of P02768, Isoform 2 of Albumin OS=Homo sapiens OX=9606 GN=ALB,Isoform of P02768, Isoform 3 of Albumin OS=Homo sapiens OX=9606 …	sp|P02768|ALBU_HUMAN,tr|D6RHD5|D6RHD5_HUMAN,tr|H0YA55|H0YA55_HUMAN,tr|C9JKR2|C9JKR2_HUMAN,sp|P02768-2|ALBU_HUMAN,sp|P02768-3|ALBU_HUMAN,tr|B7WNR0|B7WNR0_HUMAN,tr|A0A087WWT3|A0A087WWT3_HUMAN,tr|A0A0C4DGB6|A0A0C4DGB6_HUMAN	K.AVMDDFAAFVEK.C				9	1341.63	448.216	448.215	4.03	2.4037	0.6498	229.9	0	-0.0041	12	8.2144
0.9992	20231017_RA68sn_1_01.81447.81447.2	3.2e-08	2025-10-22	Albumin OS=Homo sapiens OX=9606 GN=ALB PE=1 SV=2,Isoform of P02768, Albumin OS=Homo sapiens OX=9606 GN=ALB PE=1 SV=1,Isoform of P02768, Albumin (Fragment) OS=Homo sapiens OX=9606 GN=ALB PE=1 SV=1,Isoform of P02768, Albumin OS=Homo sapiens OX=9606 GN=ALB PE=1 SV=1,Isoform of P02768, Isoform 2 of Albumin OS=Homo sapiens OX=9606 GN=ALB,Isoform of P02768, Isoform 3 of Albumin OS=Homo sapiens OX=9606 …	sp|P02768|ALBU_HUMAN,tr|D6RHD5|D6RHD5_HUMAN,tr|H0YA55|H0YA55_HUMAN,tr|C9JKR2|C9JKR2_HUMAN,sp|P02768-2|ALBU_HUMAN,sp|P02768-3|ALBU_HUMAN,tr|B7WNR0|B7WNR0_HUMAN,tr|A0A087WWT3|A0A087WWT3_HUMAN,tr|A0A0C4DGB6|A0A0C4DGB6_HUMAN	K.AVMDDFAAFVEK.C				9	1341.63	671.821	671.821	4.03	2.2813	0.661	323.3	0	0	12	6.0932
0.9992	20231017_RA68sn_1_01.76748.76748.2	1.81e-07	2025-10-22	Albumin OS=Homo sapiens OX=9606 GN=ALB PE=1 SV=2,Isoform of P02768, Albumin OS=Homo sapiens OX=9606 GN=ALB PE=1 SV=1,Isoform of P02768, Albumin (Fragment) OS=Homo sapiens OX=9606 GN=ALB PE=1 SV=1,Isoform of P02768, Albumin OS=Homo sapiens OX=9606 GN=ALB PE=1 SV=1,Isoform of P02768, Isoform 2 of Albumin OS=Homo sapiens OX=9606 GN=ALB,Isoform of P02768, Isoform 3 of Albumin OS=Homo sapiens OX=9606 …	sp|P02768|ALBU_HUMAN,tr|D6RHD5|D6RHD5_HUMAN,tr|H0YA55|H0YA55_HUMAN,tr|C9JKR2|C9JKR2_HUMAN,sp|P02768-2|ALBU_HUMAN,sp|P02768-3|ALBU_HUMAN,tr|B7WNR0|B7WNR0_HUMAN,tr|A0A087WWT3|A0A087WWT3_HUMAN,tr|A0A0C4DGB6|A0A0C4DGB6_HUMAN	K.AVMDDFAAFVEK.C				9	1341.63	671.821	671.822	4.03	2.292	0.6453	331.1	0	0.0019	12	5.9889
0.9992	20231017_RA68sn_1_01.68062.68062.2	3.23e-07	14/22	Albumin OS=Homo sapiens OX=9606 GN=ALB PE=1 SV=2,Isoform of P02768, Albumin OS=Homo sapiens OX=9606 GN=ALB PE=1 SV=1,Isoform of P02768, Albumin (Fragment) OS=Homo sapiens OX=9606 GN=ALB PE=1 SV=1,Isoform of P02768, Albumin OS=Homo sapiens OX=9606 GN=ALB PE=1 SV=1,Isoform of P02768, Isoform 2 of Albumin OS=Homo sapiens OX=9606 GN=ALB,Isoform of P02768, Isoform 3 of Albumin OS=Homo sapiens OX=9606 …	sp|P02768|ALBU_HUMAN,tr|D6RHD5|D6RHD5_HUMAN,tr|H0YA55|H0YA55_HUMAN,tr|C9JKR2|C9JKR2_HUMAN,sp|P02768-2|ALBU_HUMAN,sp|P02768-3|ALBU_HUMAN,tr|B7WNR0|B7WNR0_HUMAN,tr|A0A087WWT3|A0A087WWT3_HUMAN,tr|A0A0C4DGB6|A0A0C4DGB6_HUMAN	K.AVMDDFAAFVEK.C				9	1341.63	671.821	671.821	4.03	2.6052	0.6002	675.2	0	-0.0003	12	5.9933
0.9991	20231017_RA68sn_1_01.69502.69502.2	1.22e-07	2025-11-22	Albumin OS=Homo sapiens OX=9606 GN=ALB PE=1 SV=2,Isoform of P02768, Albumin OS=Homo sapiens OX=9606 GN=ALB PE=1 SV=1,Isoform of P02768, Albumin (Fragment) OS=Homo sapiens OX=9606 GN=ALB PE=1 SV=1,Isoform of P02768, Albumin OS=Homo sapiens OX=9606 GN=ALB PE=1 SV=1,Isoform of P02768, Isoform 2 of Albumin OS=Homo sapiens OX=9606 GN=ALB,Isoform of P02768, Isoform 3 of Albumin OS=Homo sapiens OX=9606 …	sp|P02768|ALBU_HUMAN,tr|D6RHD5|D6RHD5_HUMAN,tr|H0YA55|H0YA55_HUMAN,tr|C9JKR2|C9JKR2_HUMAN,sp|P02768-2|ALBU_HUMAN,sp|P02768-3|ALBU_HUMAN,tr|B7WNR0|B7WNR0_HUMAN,tr|A0A087WWT3|A0A087WWT3_HUMAN,tr|A0A0C4DGB6|A0A0C4DGB6_HUMAN	K.AVMDDFAAFVEK.C				9	1341.63	671.821	671.822	4.03	2.4228	0.6022	440.5	0	0.0016	12	5.8167
0.999	20231017_RA68sn_1_01.74894.74894.2	2.81e-08	2025-09-22	Albumin OS=Homo sapiens OX=9606 GN=ALB PE=1 SV=2,Isoform of P02768, Albumin OS=Homo sapiens OX=9606 GN=ALB PE=1 SV=1,Isoform of P02768, Albumin (Fragment) OS=Homo sapiens OX=9606 GN=ALB PE=1 SV=1,Isoform of P02768, Albumin OS=Homo sapiens OX=9606 GN=ALB PE=1 SV=1,Isoform of P02768, Isoform 2 of Albumin OS=Homo sapiens OX=9606 GN=ALB,Isoform of P02768, Isoform 3 of Albumin OS=Homo sapiens OX=9606 …	sp|P02768|ALBU_HUMAN,tr|D6RHD5|D6RHD5_HUMAN,tr|H0YA55|H0YA55_HUMAN,tr|C9JKR2|C9JKR2_HUMAN,sp|P02768-2|ALBU_HUMAN,sp|P02768-3|ALBU_HUMAN,tr|B7WNR0|B7WNR0_HUMAN,tr|A0A087WWT3|A0A087WWT3_HUMAN,tr|A0A0C4DGB6|A0A0C4DGB6_HUMAN	K.AVMDDFAAFVEK.C				9	1341.63	671.821	671.821	4.03	2.1653	0.6031	263.4	0	-0.0001	12	5.5282
0.999	20231017_RA68sn_1_01.66137.66137.2	1.14e-06	16/22	Albumin OS=Homo sapiens OX=9606 GN=ALB PE=1 SV=2,Isoform of P02768, Albumin OS=Homo sapiens OX=9606 GN=ALB PE=1 SV=1,Isoform of P02768, Albumin (Fragment) OS=Homo sapiens OX=9606 GN=ALB PE=1 SV=1,Isoform of P02768, Albumin OS=Homo sapiens OX=9606 GN=ALB PE=1 SV=1,Isoform of P02768, Isoform 2 of Albumin OS=Homo sapiens OX=9606 GN=ALB,Isoform of P02768, Isoform 3 of Albumin OS=Homo sapiens OX=9606 …	sp|P02768|ALBU_HUMAN,tr|D6RHD5|D6RHD5_HUMAN,tr|H0YA55|H0YA55_HUMAN,tr|C9JKR2|C9JKR2_HUMAN,sp|P02768-2|ALBU_HUMAN,sp|P02768-3|ALBU_HUMAN,tr|B7WNR0|B7WNR0_HUMAN,tr|A0A087WWT3|A0A087WWT3_HUMAN,tr|A0A0C4DGB6|A0A0C4DGB6_HUMAN	K.AVMDDFAAFVEK.C				9	1341.63	671.821	671.82	4.03	2.4713	0.5753	727.8	0	-0.0027	12	5.6698
0.9989	20231017_RA68sn_1_01.78578.78578.2	3.14e-09	2025-09-22	Albumin OS=Homo sapiens OX=9606 GN=ALB PE=1 SV=2,Isoform of P02768, Albumin OS=Homo sapiens OX=9606 GN=ALB PE=1 SV=1,Isoform of P02768, Albumin (Fragment) OS=Homo sapiens OX=9606 GN=ALB PE=1 SV=1,Isoform of P02768, Albumin OS=Homo sapiens OX=9606 GN=ALB PE=1 SV=1,Isoform of P02768, Isoform 2 of Albumin OS=Homo sapiens OX=9606 GN=ALB,Isoform of P02768, Isoform 3 of Albumin OS=Homo sapiens OX=9606 …	sp|P02768|ALBU_HUMAN,tr|D6RHD5|D6RHD5_HUMAN,tr|H0YA55|H0YA55_HUMAN,tr|C9JKR2|C9JKR2_HUMAN,sp|P02768-2|ALBU_HUMAN,sp|P02768-3|ALBU_HUMAN,tr|B7WNR0|B7WNR0_HUMAN,tr|A0A087WWT3|A0A087WWT3_HUMAN,tr|A0A0C4DGB6|A0A0C4DGB6_HUMAN	K.AVMDDFAAFVEK.C				9	1341.63	671.821	671.822	4.03	2.1852	0.6466	237.7	0	0.0023	12	5.8729
0.9989	20231017_RA68sn_1_01.62747.62747.2	1.36e-07	2025-12-22	Albumin OS=Homo sapiens OX=9606 GN=ALB PE=1 SV=2,Isoform of P02768, Albumin OS=Homo sapiens OX=9606 GN=ALB PE=1 SV=1,Isoform of P02768, Albumin (Fragment) OS=Homo sapiens OX=9606 GN=ALB PE=1 SV=1,Isoform of P02768, Albumin OS=Homo sapiens OX=9606 GN=ALB PE=1 SV=1,Isoform of P02768, Isoform 2 of Albumin OS=Homo sapiens OX=9606 GN=ALB,Isoform of P02768, Isoform 3 of Albumin OS=Homo sapiens OX=9606 …	sp|P02768|ALBU_HUMAN,tr|D6RHD5|D6RHD5_HUMAN,tr|H0YA55|H0YA55_HUMAN,tr|C9JKR2|C9JKR2_HUMAN,sp|P02768-2|ALBU_HUMAN,sp|P02768-3|ALBU_HUMAN,tr|B7WNR0|B7WNR0_HUMAN,tr|A0A087WWT3|A0A087WWT3_HUMAN,tr|A0A0C4DGB6|A0A0C4DGB6_HUMAN	K.AVMDDFAAFVEK.C				9	1341.63	671.821	671.819	4.03	2.273	0.6811	492.6	0	-0.0031	12	6.2311
0.9988	20231017_RA68sn_1_01.69693.69693.3	1.73e-06	1944-08-01	Albumin OS=Homo sapiens OX=9606 GN=ALB PE=1 SV=2,Isoform of P02768, Albumin OS=Homo sapiens OX=9606 GN=ALB PE=1 SV=1,Isoform of P02768, Albumin (Fragment) OS=Homo sapiens OX=9606 GN=ALB PE=1 SV=1,Isoform of P02768, Albumin OS=Homo sapiens OX=9606 GN=ALB PE=1 SV=1,Isoform of P02768, Isoform 2 of Albumin OS=Homo sapiens OX=9606 GN=ALB,Isoform of P02768, Isoform 3 of Albumin OS=Homo sapiens OX=9606 …	sp|P02768|ALBU_HUMAN,tr|D6RHD5|D6RHD5_HUMAN,tr|H0YA55|H0YA55_HUMAN,tr|C9JKR2|C9JKR2_HUMAN,sp|P02768-2|ALBU_HUMAN,sp|P02768-3|ALBU_HUMAN,tr|B7WNR0|B7WNR0_HUMAN,tr|A0A087WWT3|A0A087WWT3_HUMAN,tr|A0A0C4DGB6|A0A0C4DGB6_HUMAN	K.AVMDDFAAFVEK.C				9	1341.63	448.216	448.216	4.03	1.6931	0.5246	77.4	0	-0.0004	12	5.8482
0.9987	20231017_RA68sn_1_01.66620.66620.2	5.14e-09	15/22	Albumin OS=Homo sapiens OX=9606 GN=ALB PE=1 SV=2,Isoform of P02768, Albumin OS=Homo sapiens OX=9606 GN=ALB PE=1 SV=1,Isoform of P02768, Albumin (Fragment) OS=Homo sapiens OX=9606 GN=ALB PE=1 SV=1,Isoform of P02768, Albumin OS=Homo sapiens OX=9606 GN=ALB PE=1 SV=1,Isoform of P02768, Isoform 2 of Albumin OS=Homo sapiens OX=9606 GN=ALB,Isoform of P02768, Isoform 3 of Albumin OS=Homo sapiens OX=9606 …	sp|P02768|ALBU_HUMAN,tr|D6RHD5|D6RHD5_HUMAN,tr|H0YA55|H0YA55_HUMAN,tr|C9JKR2|C9JKR2_HUMAN,sp|P02768-2|ALBU_HUMAN,sp|P02768-3|ALBU_HUMAN,tr|B7WNR0|B7WNR0_HUMAN,tr|A0A087WWT3|A0A087WWT3_HUMAN,tr|A0A0C4DGB6|A0A0C4DGB6_HUMAN	K.AVMDDFAAFVEK.C				9	1341.63	671.821	671.822	4.03	2.7659	0.6905	680.8	0	0.003	12	6.817
0.9984	20231017_RA68sn_1_01.65795.65795.3	6.63e-08	1944-10-01	Albumin OS=Homo sapiens OX=9606 GN=ALB PE=1 SV=2,Isoform of P02768, Albumin OS=Homo sapiens OX=9606 GN=ALB PE=1 SV=1,Isoform of P02768, Albumin (Fragment) OS=Homo sapiens OX=9606 GN=ALB PE=1 SV=1,Isoform of P02768, Albumin OS=Homo sapiens OX=9606 GN=ALB PE=1 SV=1,Isoform of P02768, Isoform 2 of Albumin OS=Homo sapiens OX=9606 GN=ALB,Isoform of P02768, Isoform 3 of Albumin OS=Homo sapiens OX=9606 …	sp|P02768|ALBU_HUMAN,tr|D6RHD5|D6RHD5_HUMAN,tr|H0YA55|H0YA55_HUMAN,tr|C9JKR2|C9JKR2_HUMAN,sp|P02768-2|ALBU_HUMAN,sp|P02768-3|ALBU_HUMAN,tr|B7WNR0|B7WNR0_HUMAN,tr|A0A087WWT3|A0A087WWT3_HUMAN,tr|A0A0C4DGB6|A0A0C4DGB6_HUMAN	K.AVMDDFAAFVEK.C				9	1341.63	448.216	448.55	4.03	2.0617	0.6121	126	0	1.0013	12	7.0925
0.9984	20231017_RA68sn_1_01.75164.75164.3	8.55e-05	1944-08-01	Albumin OS=Homo sapiens OX=9606 GN=ALB PE=1 SV=2,Isoform of P02768, Albumin OS=Homo sapiens OX=9606 GN=ALB PE=1 SV=1,Isoform of P02768, Albumin (Fragment) OS=Homo sapiens OX=9606 GN=ALB PE=1 SV=1,Isoform of P02768, Albumin OS=Homo sapiens OX=9606 GN=ALB PE=1 SV=1,Isoform of P02768, Isoform 2 of Albumin OS=Homo sapiens OX=9606 GN=ALB,Isoform of P02768, Isoform 3 of Albumin OS=Homo sapiens OX=9606 …	sp|P02768|ALBU_HUMAN,tr|D6RHD5|D6RHD5_HUMAN,tr|H0YA55|H0YA55_HUMAN,tr|C9JKR2|C9JKR2_HUMAN,sp|P02768-2|ALBU_HUMAN,sp|P02768-3|ALBU_HUMAN,tr|B7WNR0|B7WNR0_HUMAN,tr|A0A087WWT3|A0A087WWT3_HUMAN,tr|A0A0C4DGB6|A0A0C4DGB6_HUMAN	K.AVMDDFAAFVEK.C				9	1341.63	448.216	448.217	4.03	1.6479	0.5021	83.8	0	0.0007	12	5.5223
0.9981	20231017_RA68sn_1_01.77208.77208.2	3.95e-08	2025-12-22	Albumin OS=Homo sapiens OX=9606 GN=ALB PE=1 SV=2,Isoform of P02768, Albumin OS=Homo sapiens OX=9606 GN=ALB PE=1 SV=1,Isoform of P02768, Albumin (Fragment) OS=Homo sapiens OX=9606 GN=ALB PE=1 SV=1,Isoform of P02768, Albumin OS=Homo sapiens OX=9606 GN=ALB PE=1 SV=1,Isoform of P02768, Isoform 2 of Albumin OS=Homo sapiens OX=9606 GN=ALB,Isoform of P02768, Isoform 3 of Albumin OS=Homo sapiens OX=9606 …	sp|P02768|ALBU_HUMAN,tr|D6RHD5|D6RHD5_HUMAN,tr|H0YA55|H0YA55_HUMAN,tr|C9JKR2|C9JKR2_HUMAN,sp|P02768-2|ALBU_HUMAN,sp|P02768-3|ALBU_HUMAN,tr|B7WNR0|B7WNR0_HUMAN,tr|A0A087WWT3|A0A087WWT3_HUMAN,tr|A0A0C4DGB6|A0A0C4DGB6_HUMAN	K.AVMDDFAAFVEK.C				9	1341.63	671.821	671.823	4.03	2.3117	0.641	432.8	0	0.0031	12	5.9793
0.9981	20231017_RA68sn_1_01.82155.82155.3	6.62e-05	1944-07-01	Albumin OS=Homo sapiens OX=9606 GN=ALB PE=1 SV=2,Isoform of P02768, Albumin OS=Homo sapiens OX=9606 GN=ALB PE=1 SV=1,Isoform of P02768, Albumin (Fragment) OS=Homo sapiens OX=9606 GN=ALB PE=1 SV=1,Isoform of P02768, Albumin OS=Homo sapiens OX=9606 GN=ALB PE=1 SV=1,Isoform of P02768, Isoform 2 of Albumin OS=Homo sapiens OX=9606 GN=ALB,Isoform of P02768, Isoform 3 of Albumin OS=Homo sapiens OX=9606 …	sp|P02768|ALBU_HUMAN,tr|D6RHD5|D6RHD5_HUMAN,tr|H0YA55|H0YA55_HUMAN,tr|C9JKR2|C9JKR2_HUMAN,sp|P02768-2|ALBU_HUMAN,sp|P02768-3|ALBU_HUMAN,tr|B7WNR0|B7WNR0_HUMAN,tr|A0A087WWT3|A0A087WWT3_HUMAN,tr|A0A0C4DGB6|A0A0C4DGB6_HUMAN	K.AVMDDFAAFVEK.C				9	1341.63	448.216	448.216	4.03	1.5195	0.4993	73.9	0	-0.0009	12	5.2661
0.998	20231017_RA68sn_1_01.75112.75112.3	4.62e-07	1944-09-01	Albumin OS=Homo sapiens OX=9606 GN=ALB PE=1 SV=2,Isoform of P02768, Albumin OS=Homo sapiens OX=9606 GN=ALB PE=1 SV=1,Isoform of P02768, Albumin (Fragment) OS=Homo sapiens OX=9606 GN=ALB PE=1 SV=1,Isoform of P02768, Albumin OS=Homo sapiens OX=9606 GN=ALB PE=1 SV=1,Isoform of P02768, Isoform 2 of Albumin OS=Homo sapiens OX=9606 GN=ALB,Isoform of P02768, Isoform 3 of Albumin OS=Homo sapiens OX=9606 …	sp|P02768|ALBU_HUMAN,tr|D6RHD5|D6RHD5_HUMAN,tr|H0YA55|H0YA55_HUMAN,tr|C9JKR2|C9JKR2_HUMAN,sp|P02768-2|ALBU_HUMAN,sp|P02768-3|ALBU_HUMAN,tr|B7WNR0|B7WNR0_HUMAN,tr|A0A087WWT3|A0A087WWT3_HUMAN,tr|A0A0C4DGB6|A0A0C4DGB6_HUMAN	K.AVMDDFAAFVEK.C				9	1341.63	448.216	448.551	4.03	1.8125	0.5649	95.6	0	1.004	12	6.2084
0.9972	20231017_RA68sn_1_01.75842.75842.2	3.62e-06	2025-11-22	Albumin OS=Homo sapiens OX=9606 GN=ALB PE=1 SV=2,Isoform of P02768, Albumin OS=Homo sapiens OX=9606 GN=ALB PE=1 SV=1,Isoform of P02768, Albumin (Fragment) OS=Homo sapiens OX=9606 GN=ALB PE=1 SV=1,Isoform of P02768, Albumin OS=Homo sapiens OX=9606 GN=ALB PE=1 SV=1,Isoform of P02768, Isoform 2 of Albumin OS=Homo sapiens OX=9606 GN=ALB,Isoform of P02768, Isoform 3 of Albumin OS=Homo sapiens OX=9606 …	sp|P02768|ALBU_HUMAN,tr|D6RHD5|D6RHD5_HUMAN,tr|H0YA55|H0YA55_HUMAN,tr|C9JKR2|C9JKR2_HUMAN,sp|P02768-2|ALBU_HUMAN,sp|P02768-3|ALBU_HUMAN,tr|B7WNR0|B7WNR0_HUMAN,tr|A0A087WWT3|A0A087WWT3_HUMAN,tr|A0A0C4DGB6|A0A0C4DGB6_HUMAN	K.AVMDDFAAFVEK.C				9	1341.63	671.821	671.823	4.03	1.9639	0.693	410.3	0	0.0036	12	5.9342
0.997	20231017_RA68sn_1_01.82376.82376.2	2.91e-09	13/22	Albumin OS=Homo sapiens OX=9606 GN=ALB PE=1 SV=2,Isoform of P02768, Albumin OS=Homo sapiens OX=9606 GN=ALB PE=1 SV=1,Isoform of P02768, Albumin (Fragment) OS=Homo sapiens OX=9606 GN=ALB PE=1 SV=1,Isoform of P02768, Albumin OS=Homo sapiens OX=9606 GN=ALB PE=1 SV=1,Isoform of P02768, Isoform 2 of Albumin OS=Homo sapiens OX=9606 GN=ALB,Isoform of P02768, Isoform 3 of Albumin OS=Homo sapiens OX=9606 …	sp|P02768|ALBU_HUMAN,tr|D6RHD5|D6RHD5_HUMAN,tr|H0YA55|H0YA55_HUMAN,tr|C9JKR2|C9JKR2_HUMAN,sp|P02768-2|ALBU_HUMAN,sp|P02768-3|ALBU_HUMAN,tr|B7WNR0|B7WNR0_HUMAN,tr|A0A087WWT3|A0A087WWT3_HUMAN,tr|A0A0C4DGB6|A0A0C4DGB6_HUMAN	K.AVMDDFAAFVEK.C				9	1341.63	671.821	671.819	4.03	2.552	0.6516	554.8	0	-0.0044	12	6.3174
0.9969	20231017_RA68sn_1_01.82335.82335.3	9.86e-06	1944-08-01	Albumin OS=Homo sapiens OX=9606 GN=ALB PE=1 SV=2,Isoform of P02768, Albumin OS=Homo sapiens OX=9606 GN=ALB PE=1 SV=1,Isoform of P02768, Albumin (Fragment) OS=Homo sapiens OX=9606 GN=ALB PE=1 SV=1,Isoform of P02768, Albumin OS=Homo sapiens OX=9606 GN=ALB PE=1 SV=1,Isoform of P02768, Isoform 2 of Albumin OS=Homo sapiens OX=9606 GN=ALB,Isoform of P02768, Isoform 3 of Albumin OS=Homo sapiens OX=9606 …	sp|P02768|ALBU_HUMAN,tr|D6RHD5|D6RHD5_HUMAN,tr|H0YA55|H0YA55_HUMAN,tr|C9JKR2|C9JKR2_HUMAN,sp|P02768-2|ALBU_HUMAN,sp|P02768-3|ALBU_HUMAN,tr|B7WNR0|B7WNR0_HUMAN,tr|A0A087WWT3|A0A087WWT3_HUMAN,tr|A0A0C4DGB6|A0A0C4DGB6_HUMAN	K.AVMDDFAAFVEK.C				9	1341.63	448.216	448.216	4.03	1.7117	0.4234	84.7	0	-0.0001	12	4.7503
0.9966	20231017_RA68sn_1_01.67108.67108.2	1.13e-08	2025-12-22	Albumin OS=Homo sapiens OX=9606 GN=ALB PE=1 SV=2,Isoform of P02768, Albumin OS=Homo sapiens OX=9606 GN=ALB PE=1 SV=1,Isoform of P02768, Albumin (Fragment) OS=Homo sapiens OX=9606 GN=ALB PE=1 SV=1,Isoform of P02768, Albumin OS=Homo sapiens OX=9606 GN=ALB PE=1 SV=1,Isoform of P02768, Isoform 2 of Albumin OS=Homo sapiens OX=9606 GN=ALB,Isoform of P02768, Isoform 3 of Albumin OS=Homo sapiens OX=9606 …	sp|P02768|ALBU_HUMAN,tr|D6RHD5|D6RHD5_HUMAN,tr|H0YA55|H0YA55_HUMAN,tr|C9JKR2|C9JKR2_HUMAN,sp|P02768-2|ALBU_HUMAN,sp|P02768-3|ALBU_HUMAN,tr|B7WNR0|B7WNR0_HUMAN,tr|A0A087WWT3|A0A087WWT3_HUMAN,tr|A0A0C4DGB6|A0A0C4DGB6_HUMAN	K.AVMDDFAAFVEK.C				9	1341.63	671.821	672.322	4.03	2.5667	0.6501	488.2	0	1.0016	12	6.0083
0.9924	20231017_RA68sn_1_01.83309.83309.2	5.03e-08	2025-11-22	Albumin OS=Homo sapiens OX=9606 GN=ALB PE=1 SV=2,Isoform of P02768, Albumin OS=Homo sapiens OX=9606 GN=ALB PE=1 SV=1,Isoform of P02768, Albumin (Fragment) OS=Homo sapiens OX=9606 GN=ALB PE=1 SV=1,Isoform of P02768, Albumin OS=Homo sapiens OX=9606 GN=ALB PE=1 SV=1,Isoform of P02768, Isoform 2 of Albumin OS=Homo sapiens OX=9606 GN=ALB,Isoform of P02768, Isoform 3 of Albumin OS=Homo sapiens OX=9606 …	sp|P02768|ALBU_HUMAN,tr|D6RHD5|D6RHD5_HUMAN,tr|H0YA55|H0YA55_HUMAN,tr|C9JKR2|C9JKR2_HUMAN,sp|P02768-2|ALBU_HUMAN,sp|P02768-3|ALBU_HUMAN,tr|B7WNR0|B7WNR0_HUMAN,tr|A0A087WWT3|A0A087WWT3_HUMAN,tr|A0A0C4DGB6|A0A0C4DGB6_HUMAN	K.AVMDDFAAFVEK.C				9	1341.63	671.821	671.823	4.03	1.9695	0.6145	381	0	0.0048	12	5.3615
1	20231017_RA68sn_1_01.12561.12561.2	5.95e-16	21/24	Albumin OS=Homo sapiens OX=9606 GN=ALB PE=1 SV=2,Isoform of P02768, Albumin OS=Homo sapiens OX=9606 GN=ALB PE=1 SV=1,Isoform of P02768, Albumin (Fragment) OS=Homo sapiens OX=9606 GN=ALB PE=1 SV=1,Isoform of P02768, Albumin OS=Homo sapiens OX=9606 GN=ALB PE=1 SV=1,Isoform of P02768, Isoform 2 of Albumin OS=Homo sapiens OX=9606 GN=ALB,Isoform of P02768, Isoform 3 of Albumin OS=Homo sapiens OX=9606 …	sp|P02768|ALBU_HUMAN,tr|D6RHD5|D6RHD5_HUMAN,tr|H0YA55|H0YA55_HUMAN,tr|C9JKR2|C9JKR2_HUMAN,sp|P02768-2|ALBU_HUMAN,sp|P02768-3|ALBU_HUMAN,tr|B7WNR0|B7WNR0_HUMAN,tr|A0A087WWT3|A0A087WWT3_HUMAN,tr|A0A0C4DGB6|A0A0C4DGB6_HUMAN	K.C[160.03]C[160.03]AAADPHEC[160.03]YAK.V				9	1551.59	776.803	776.801	5.32	3.734	0.7248	1287.2	0	-0.0026	13	7.7749
1	20231017_RA68sn_1_01.12139.12139.3	7.17e-15	22/48	Albumin OS=Homo sapiens OX=9606 GN=ALB PE=1 SV=2,Isoform of P02768, Albumin OS=Homo sapiens OX=9606 GN=ALB PE=1 SV=1,Isoform of P02768, Albumin (Fragment) OS=Homo sapiens OX=9606 GN=ALB PE=1 SV=1,Isoform of P02768, Albumin OS=Homo sapiens OX=9606 GN=ALB PE=1 SV=1,Isoform of P02768, Isoform 2 of Albumin OS=Homo sapiens OX=9606 GN=ALB,Isoform of P02768, Isoform 3 of Albumin OS=Homo sapiens OX=9606 …	sp|P02768|ALBU_HUMAN,tr|D6RHD5|D6RHD5_HUMAN,tr|H0YA55|H0YA55_HUMAN,tr|C9JKR2|C9JKR2_HUMAN,sp|P02768-2|ALBU_HUMAN,sp|P02768-3|ALBU_HUMAN,tr|B7WNR0|B7WNR0_HUMAN,tr|A0A087WWT3|A0A087WWT3_HUMAN,tr|A0A0C4DGB6|A0A0C4DGB6_HUMAN	K.C[160.03]C[160.03]AAADPHEC[160.03]YAK.V				9	1551.59	518.204	518.203	5.32	3.7942	0.6795	763.5	0	-0.0017	13	9.7307
1	20231017_RA68sn_1_01.12075.12075.2	2.77e-14	16/24	Albumin OS=Homo sapiens OX=9606 GN=ALB PE=1 SV=2,Isoform of P02768, Albumin OS=Homo sapiens OX=9606 GN=ALB PE=1 SV=1,Isoform of P02768, Albumin (Fragment) OS=Homo sapiens OX=9606 GN=ALB PE=1 SV=1,Isoform of P02768, Albumin OS=Homo sapiens OX=9606 GN=ALB PE=1 SV=1,Isoform of P02768, Isoform 2 of Albumin OS=Homo sapiens OX=9606 GN=ALB,Isoform of P02768, Isoform 3 of Albumin OS=Homo sapiens OX=9606 …	sp|P02768|ALBU_HUMAN,tr|D6RHD5|D6RHD5_HUMAN,tr|H0YA55|H0YA55_HUMAN,tr|C9JKR2|C9JKR2_HUMAN,sp|P02768-2|ALBU_HUMAN,sp|P02768-3|ALBU_HUMAN,tr|B7WNR0|B7WNR0_HUMAN,tr|A0A087WWT3|A0A087WWT3_HUMAN,tr|A0A0C4DGB6|A0A0C4DGB6_HUMAN	K.C[160.03]C[160.03]AAADPHEC[160.03]YAK.V				9	1551.59	776.803	776.802	5.32	3.365	0.703	762.6	0	-0.0014	13	7.3472
1	20231017_RA68sn_1_01.11636.11636.2	5.23e-12	15/24	Albumin OS=Homo sapiens OX=9606 GN=ALB PE=1 SV=2,Isoform of P02768, Albumin OS=Homo sapiens OX=9606 GN=ALB PE=1 SV=1,Isoform of P02768, Albumin (Fragment) OS=Homo sapiens OX=9606 GN=ALB PE=1 SV=1,Isoform of P02768, Albumin OS=Homo sapiens OX=9606 GN=ALB PE=1 SV=1,Isoform of P02768, Isoform 2 of Albumin OS=Homo sapiens OX=9606 GN=ALB,Isoform of P02768, Isoform 3 of Albumin OS=Homo sapiens OX=9606 …	sp|P02768|ALBU_HUMAN,tr|D6RHD5|D6RHD5_HUMAN,tr|H0YA55|H0YA55_HUMAN,tr|C9JKR2|C9JKR2_HUMAN,sp|P02768-2|ALBU_HUMAN,sp|P02768-3|ALBU_HUMAN,tr|B7WNR0|B7WNR0_HUMAN,tr|A0A087WWT3|A0A087WWT3_HUMAN,tr|A0A0C4DGB6|A0A0C4DGB6_HUMAN	K.C[160.03]C[160.03]AAADPHEC[160.03]YAK.V				9	1551.59	776.803	776.802	5.32	2.9873	0.7515	776.4	0	-0.0017	13	7.3998
1	20231017_RA68sn_1_01.13943.13943.2	5e-11	2025-12-24	Albumin OS=Homo sapiens OX=9606 GN=ALB PE=1 SV=2,Isoform of P02768, Albumin OS=Homo sapiens OX=9606 GN=ALB PE=1 SV=1,Isoform of P02768, Albumin (Fragment) OS=Homo sapiens OX=9606 GN=ALB PE=1 SV=1,Isoform of P02768, Albumin OS=Homo sapiens OX=9606 GN=ALB PE=1 SV=1,Isoform of P02768, Isoform 2 of Albumin OS=Homo sapiens OX=9606 GN=ALB,Isoform of P02768, Isoform 3 of Albumin OS=Homo sapiens OX=9606 …	sp|P02768|ALBU_HUMAN,tr|D6RHD5|D6RHD5_HUMAN,tr|H0YA55|H0YA55_HUMAN,tr|C9JKR2|C9JKR2_HUMAN,sp|P02768-2|ALBU_HUMAN,sp|P02768-3|ALBU_HUMAN,tr|B7WNR0|B7WNR0_HUMAN,tr|A0A087WWT3|A0A087WWT3_HUMAN,tr|A0A0C4DGB6|A0A0C4DGB6_HUMAN	K.C[160.03]C[160.03]AAADPHEC[160.03]YAK.V				9	1551.59	776.803	776.803	5.32	2.683	0.7837	286.6	0	0.0004	13	7.3623
1	20231017_RA68sn_1_01.15586.15586.3	2.58e-10	19/48	Albumin OS=Homo sapiens OX=9606 GN=ALB PE=1 SV=2,Isoform of P02768, Albumin OS=Homo sapiens OX=9606 GN=ALB PE=1 SV=1,Isoform of P02768, Albumin (Fragment) OS=Homo sapiens OX=9606 GN=ALB PE=1 SV=1,Isoform of P02768, Albumin OS=Homo sapiens OX=9606 GN=ALB PE=1 SV=1,Isoform of P02768, Isoform 2 of Albumin OS=Homo sapiens OX=9606 GN=ALB,Isoform of P02768, Isoform 3 of Albumin OS=Homo sapiens OX=9606 …	sp|P02768|ALBU_HUMAN,tr|D6RHD5|D6RHD5_HUMAN,tr|H0YA55|H0YA55_HUMAN,tr|C9JKR2|C9JKR2_HUMAN,sp|P02768-2|ALBU_HUMAN,sp|P02768-3|ALBU_HUMAN,tr|B7WNR0|B7WNR0_HUMAN,tr|A0A087WWT3|A0A087WWT3_HUMAN,tr|A0A0C4DGB6|A0A0C4DGB6_HUMAN	K.C[160.03]C[160.03]AAADPHEC[160.03]YAK.V				9	1551.59	518.204	518.205	5.32	2.907	0.7678	325.6	0	0.0031	13	9.9926
1	20231017_RA68sn_1_01.13030.13030.2	6.45e-10	17/24	Albumin OS=Homo sapiens OX=9606 GN=ALB PE=1 SV=2,Isoform of P02768, Albumin OS=Homo sapiens OX=9606 GN=ALB PE=1 SV=1,Isoform of P02768, Albumin (Fragment) OS=Homo sapiens OX=9606 GN=ALB PE=1 SV=1,Isoform of P02768, Albumin OS=Homo sapiens OX=9606 GN=ALB PE=1 SV=1,Isoform of P02768, Isoform 2 of Albumin OS=Homo sapiens OX=9606 GN=ALB,Isoform of P02768, Isoform 3 of Albumin OS=Homo sapiens OX=9606 …	sp|P02768|ALBU_HUMAN,tr|D6RHD5|D6RHD5_HUMAN,tr|H0YA55|H0YA55_HUMAN,tr|C9JKR2|C9JKR2_HUMAN,sp|P02768-2|ALBU_HUMAN,sp|P02768-3|ALBU_HUMAN,tr|B7WNR0|B7WNR0_HUMAN,tr|A0A087WWT3|A0A087WWT3_HUMAN,tr|A0A0C4DGB6|A0A0C4DGB6_HUMAN	K.C[160.03]C[160.03]AAADPHEC[160.03]YAK.V				9	1551.59	776.803	776.801	5.32	3.361	0.7717	748.1	0	-0.0022	13	7.8513
1	20231017_RA68sn_1_01.11046.11046.3	2.36e-08	18/48	Albumin OS=Homo sapiens OX=9606 GN=ALB PE=1 SV=2,Isoform of P02768, Albumin OS=Homo sapiens OX=9606 GN=ALB PE=1 SV=1,Isoform of P02768, Albumin (Fragment) OS=Homo sapiens OX=9606 GN=ALB PE=1 SV=1,Isoform of P02768, Albumin OS=Homo sapiens OX=9606 GN=ALB PE=1 SV=1,Isoform of P02768, Isoform 2 of Albumin OS=Homo sapiens OX=9606 GN=ALB,Isoform of P02768, Isoform 3 of Albumin OS=Homo sapiens OX=9606 …	sp|P02768|ALBU_HUMAN,tr|D6RHD5|D6RHD5_HUMAN,tr|H0YA55|H0YA55_HUMAN,tr|C9JKR2|C9JKR2_HUMAN,sp|P02768-2|ALBU_HUMAN,sp|P02768-3|ALBU_HUMAN,tr|B7WNR0|B7WNR0_HUMAN,tr|A0A087WWT3|A0A087WWT3_HUMAN,tr|A0A0C4DGB6|A0A0C4DGB6_HUMAN	K.C[160.03]C[160.03]AAADPHEC[160.03]YAK.V				9	1551.59	518.204	518.203	5.32	2.9954	0.7525	265.2	0	-0.0018	13	9.9036
1	20231017_RA68sn_1_01.11687.11687.3	3.68e-07	20/48	Albumin OS=Homo sapiens OX=9606 GN=ALB PE=1 SV=2,Isoform of P02768, Albumin OS=Homo sapiens OX=9606 GN=ALB PE=1 SV=1,Isoform of P02768, Albumin (Fragment) OS=Homo sapiens OX=9606 GN=ALB PE=1 SV=1,Isoform of P02768, Albumin OS=Homo sapiens OX=9606 GN=ALB PE=1 SV=1,Isoform of P02768, Isoform 2 of Albumin OS=Homo sapiens OX=9606 GN=ALB,Isoform of P02768, Isoform 3 of Albumin OS=Homo sapiens OX=9606 …	sp|P02768|ALBU_HUMAN,tr|D6RHD5|D6RHD5_HUMAN,tr|H0YA55|H0YA55_HUMAN,tr|C9JKR2|C9JKR2_HUMAN,sp|P02768-2|ALBU_HUMAN,sp|P02768-3|ALBU_HUMAN,tr|B7WNR0|B7WNR0_HUMAN,tr|A0A087WWT3|A0A087WWT3_HUMAN,tr|A0A0C4DGB6|A0A0C4DGB6_HUMAN	K.C[160.03]C[160.03]AAADPHEC[160.03]YAK.V				9	1551.59	518.204	518.203	5.32	3.486	0.7548	712.5	0	-0.0021	13	10.3404
1	20231017_RA68sn_1_01.13077.13077.3	3.42e-05	22/48	Albumin OS=Homo sapiens OX=9606 GN=ALB PE=1 SV=2,Isoform of P02768, Albumin OS=Homo sapiens OX=9606 GN=ALB PE=1 SV=1,Isoform of P02768, Albumin (Fragment) OS=Homo sapiens OX=9606 GN=ALB PE=1 SV=1,Isoform of P02768, Albumin OS=Homo sapiens OX=9606 GN=ALB PE=1 SV=1,Isoform of P02768, Isoform 2 of Albumin OS=Homo sapiens OX=9606 GN=ALB,Isoform of P02768, Isoform 3 of Albumin OS=Homo sapiens OX=9606 …	sp|P02768|ALBU_HUMAN,tr|D6RHD5|D6RHD5_HUMAN,tr|H0YA55|H0YA55_HUMAN,tr|C9JKR2|C9JKR2_HUMAN,sp|P02768-2|ALBU_HUMAN,sp|P02768-3|ALBU_HUMAN,tr|B7WNR0|B7WNR0_HUMAN,tr|A0A087WWT3|A0A087WWT3_HUMAN,tr|A0A0C4DGB6|A0A0C4DGB6_HUMAN	K.C[160.03]C[160.03]AAADPHEC[160.03]YAK.V				9	1551.59	518.204	518.203	5.32	3.849	0.7059	836.9	0	-0.0022	13	10.0638
1	20231017_RA68sn_1_01.14083.14083.3	7.8e-05	24/48	Albumin OS=Homo sapiens OX=9606 GN=ALB PE=1 SV=2,Isoform of P02768, Albumin OS=Homo sapiens OX=9606 GN=ALB PE=1 SV=1,Isoform of P02768, Albumin (Fragment) OS=Homo sapiens OX=9606 GN=ALB PE=1 SV=1,Isoform of P02768, Albumin OS=Homo sapiens OX=9606 GN=ALB PE=1 SV=1,Isoform of P02768, Isoform 2 of Albumin OS=Homo sapiens OX=9606 GN=ALB,Isoform of P02768, Isoform 3 of Albumin OS=Homo sapiens OX=9606 …	sp|P02768|ALBU_HUMAN,tr|D6RHD5|D6RHD5_HUMAN,tr|H0YA55|H0YA55_HUMAN,tr|C9JKR2|C9JKR2_HUMAN,sp|P02768-2|ALBU_HUMAN,sp|P02768-3|ALBU_HUMAN,tr|B7WNR0|B7WNR0_HUMAN,tr|A0A087WWT3|A0A087WWT3_HUMAN,tr|A0A0C4DGB6|A0A0C4DGB6_HUMAN	K.C[160.03]C[160.03]AAADPHEC[160.03]YAK.V				9	1551.59	518.204	518.205	5.32	3.5503	0.7038	1078.7	0	0.0014	13	9.8216
0.9997	20231017_RA68sn_1_01.20574.20574.3	4.74e-06	13/48	Albumin OS=Homo sapiens OX=9606 GN=ALB PE=1 SV=2,Isoform of P02768, Albumin OS=Homo sapiens OX=9606 GN=ALB PE=1 SV=1,Isoform of P02768, Albumin (Fragment) OS=Homo sapiens OX=9606 GN=ALB PE=1 SV=1,Isoform of P02768, Albumin OS=Homo sapiens OX=9606 GN=ALB PE=1 SV=1,Isoform of P02768, Isoform 2 of Albumin OS=Homo sapiens OX=9606 GN=ALB,Isoform of P02768, Isoform 3 of Albumin OS=Homo sapiens OX=9606 …	sp|P02768|ALBU_HUMAN,tr|D6RHD5|D6RHD5_HUMAN,tr|H0YA55|H0YA55_HUMAN,tr|C9JKR2|C9JKR2_HUMAN,sp|P02768-2|ALBU_HUMAN,sp|P02768-3|ALBU_HUMAN,tr|B7WNR0|B7WNR0_HUMAN,tr|A0A087WWT3|A0A087WWT3_HUMAN,tr|A0A0C4DGB6|A0A0C4DGB6_HUMAN	K.C[160.03]C[160.03]AAADPHEC[160.03]YAK.V				9	1551.59	518.204	518.203	5.32	2.1074	0.6763	182.5	0	-0.0021	13	8.1006
0.9995	20231017_RA68sn_1_01.12641.12641.3	1.68e-06	16/48	Albumin OS=Homo sapiens OX=9606 GN=ALB PE=1 SV=2,Isoform of P02768, Albumin OS=Homo sapiens OX=9606 GN=ALB PE=1 SV=1,Isoform of P02768, Albumin (Fragment) OS=Homo sapiens OX=9606 GN=ALB PE=1 SV=1,Isoform of P02768, Albumin OS=Homo sapiens OX=9606 GN=ALB PE=1 SV=1,Isoform of P02768, Isoform 2 of Albumin OS=Homo sapiens OX=9606 GN=ALB,Isoform of P02768, Isoform 3 of Albumin OS=Homo sapiens OX=9606 …	sp|P02768|ALBU_HUMAN,tr|D6RHD5|D6RHD5_HUMAN,tr|H0YA55|H0YA55_HUMAN,tr|C9JKR2|C9JKR2_HUMAN,sp|P02768-2|ALBU_HUMAN,sp|P02768-3|ALBU_HUMAN,tr|B7WNR0|B7WNR0_HUMAN,tr|A0A087WWT3|A0A087WWT3_HUMAN,tr|A0A0C4DGB6|A0A0C4DGB6_HUMAN	K.C[160.03]C[160.03]AAADPHEC[160.03]YAK.V				9	1551.59	518.204	518.203	5.32	2.8046	0.6706	501.9	0	-0.0044	13	8.8114
0.9995	20231017_RA68sn_1_01.93242.93242.3	6.2e-06	1948-08-01	Albumin OS=Homo sapiens OX=9606 GN=ALB PE=1 SV=2,Isoform of P02768, Albumin OS=Homo sapiens OX=9606 GN=ALB PE=1 SV=1,Isoform of P02768, Albumin (Fragment) OS=Homo sapiens OX=9606 GN=ALB PE=1 SV=1,Isoform of P02768, Albumin OS=Homo sapiens OX=9606 GN=ALB PE=1 SV=1,Isoform of P02768, Isoform 2 of Albumin OS=Homo sapiens OX=9606 GN=ALB,Isoform of P02768, Isoform 3 of Albumin OS=Homo sapiens OX=9606 …	sp|P02768|ALBU_HUMAN,tr|D6RHD5|D6RHD5_HUMAN,tr|H0YA55|H0YA55_HUMAN,tr|C9JKR2|C9JKR2_HUMAN,sp|P02768-2|ALBU_HUMAN,sp|P02768-3|ALBU_HUMAN,tr|B7WNR0|B7WNR0_HUMAN,tr|A0A087WWT3|A0A087WWT3_HUMAN,tr|A0A0C4DGB6|A0A0C4DGB6_HUMAN	K.C[160.03]C[160.03]AAADPHEC[160.03]YAK.V				9	1551.59	518.204	518.205	5.32	1.7414	0.6349	69.1	0	0.0023	13	7.1218
0.9993	20231017_RA68sn_1_01.16267.16267.3	1.72e-05	21/48	Albumin OS=Homo sapiens OX=9606 GN=ALB PE=1 SV=2,Isoform of P02768, Albumin OS=Homo sapiens OX=9606 GN=ALB PE=1 SV=1,Isoform of P02768, Albumin (Fragment) OS=Homo sapiens OX=9606 GN=ALB PE=1 SV=1,Isoform of P02768, Albumin OS=Homo sapiens OX=9606 GN=ALB PE=1 SV=1,Isoform of P02768, Isoform 2 of Albumin OS=Homo sapiens OX=9606 GN=ALB,Isoform of P02768, Isoform 3 of Albumin OS=Homo sapiens OX=9606 …	sp|P02768|ALBU_HUMAN,tr|D6RHD5|D6RHD5_HUMAN,tr|H0YA55|H0YA55_HUMAN,tr|C9JKR2|C9JKR2_HUMAN,sp|P02768-2|ALBU_HUMAN,sp|P02768-3|ALBU_HUMAN,tr|B7WNR0|B7WNR0_HUMAN,tr|A0A087WWT3|A0A087WWT3_HUMAN,tr|A0A0C4DGB6|A0A0C4DGB6_HUMAN	K.C[160.03]C[160.03]AAADPHEC[160.03]YAK.V				9	1551.59	518.204	518.202	5.32	2.6522	0.726	659.8	0	-0.0051	13	9.2773
0.9981	20231017_RA68sn_1_01.11626.11626.2	1.97e-08	15/24	Albumin OS=Homo sapiens OX=9606 GN=ALB PE=1 SV=2,Isoform of P02768, Albumin OS=Homo sapiens OX=9606 GN=ALB PE=1 SV=1,Isoform of P02768, Albumin (Fragment) OS=Homo sapiens OX=9606 GN=ALB PE=1 SV=1,Isoform of P02768, Albumin OS=Homo sapiens OX=9606 GN=ALB PE=1 SV=1,Isoform of P02768, Isoform 2 of Albumin OS=Homo sapiens OX=9606 GN=ALB,Isoform of P02768, Isoform 3 of Albumin OS=Homo sapiens OX=9606 …	sp|P02768|ALBU_HUMAN,tr|D6RHD5|D6RHD5_HUMAN,tr|H0YA55|H0YA55_HUMAN,tr|C9JKR2|C9JKR2_HUMAN,sp|P02768-2|ALBU_HUMAN,sp|P02768-3|ALBU_HUMAN,tr|B7WNR0|B7WNR0_HUMAN,tr|A0A087WWT3|A0A087WWT3_HUMAN,tr|A0A0C4DGB6|A0A0C4DGB6_HUMAN	K.C[160.03]C[160.03]AAADPHEC[160.03]YAK.V				9	1551.59	776.803	777.304	5.32	2.3727	0.7423	723.5	0	1.0025	13	6.4264
0.9981	20231017_RA68sn_1_01.12607.12607.3	4.47e-07	20/48	Albumin OS=Homo sapiens OX=9606 GN=ALB PE=1 SV=2,Isoform of P02768, Albumin OS=Homo sapiens OX=9606 GN=ALB PE=1 SV=1,Isoform of P02768, Albumin (Fragment) OS=Homo sapiens OX=9606 GN=ALB PE=1 SV=1,Isoform of P02768, Albumin OS=Homo sapiens OX=9606 GN=ALB PE=1 SV=1,Isoform of P02768, Isoform 2 of Albumin OS=Homo sapiens OX=9606 GN=ALB,Isoform of P02768, Isoform 3 of Albumin OS=Homo sapiens OX=9606 …	sp|P02768|ALBU_HUMAN,tr|D6RHD5|D6RHD5_HUMAN,tr|H0YA55|H0YA55_HUMAN,tr|C9JKR2|C9JKR2_HUMAN,sp|P02768-2|ALBU_HUMAN,sp|P02768-3|ALBU_HUMAN,tr|B7WNR0|B7WNR0_HUMAN,tr|A0A087WWT3|A0A087WWT3_HUMAN,tr|A0A0C4DGB6|A0A0C4DGB6_HUMAN	K.C[160.03]C[160.03]AAADPHEC[160.03]YAK.V				9	1551.59	518.204	518.202	5.32	3.3214	0.6881	763.1	0	-0.0071	13	9.4643
0.998	20231017_RA68sn_1_01.12663.12663.2	1.22e-08	16/24	Albumin OS=Homo sapiens OX=9606 GN=ALB PE=1 SV=2,Isoform of P02768, Albumin OS=Homo sapiens OX=9606 GN=ALB PE=1 SV=1,Isoform of P02768, Albumin (Fragment) OS=Homo sapiens OX=9606 GN=ALB PE=1 SV=1,Isoform of P02768, Albumin OS=Homo sapiens OX=9606 GN=ALB PE=1 SV=1,Isoform of P02768, Isoform 2 of Albumin OS=Homo sapiens OX=9606 GN=ALB,Isoform of P02768, Isoform 3 of Albumin OS=Homo sapiens OX=9606 …	sp|P02768|ALBU_HUMAN,tr|D6RHD5|D6RHD5_HUMAN,tr|H0YA55|H0YA55_HUMAN,tr|C9JKR2|C9JKR2_HUMAN,sp|P02768-2|ALBU_HUMAN,sp|P02768-3|ALBU_HUMAN,tr|B7WNR0|B7WNR0_HUMAN,tr|A0A087WWT3|A0A087WWT3_HUMAN,tr|A0A0C4DGB6|A0A0C4DGB6_HUMAN	K.C[160.03]C[160.03]AAADPHEC[160.03]YAK.V				9	1551.59	776.803	777.304	5.32	2.4103	0.7522	495.5	0	1.0021	13	6.54
0.7555	20231017_RA68sn_1_01.14982.14982.3	3.4e-11	19/48	Albumin OS=Homo sapiens OX=9606 GN=ALB PE=1 SV=2,Isoform of P02768, Albumin OS=Homo sapiens OX=9606 GN=ALB PE=1 SV=1,Isoform of P02768, Albumin (Fragment) OS=Homo sapiens OX=9606 GN=ALB PE=1 SV=1,Isoform of P02768, Albumin OS=Homo sapiens OX=9606 GN=ALB PE=1 SV=1,Isoform of P02768, Isoform 2 of Albumin OS=Homo sapiens OX=9606 GN=ALB,Isoform of P02768, Isoform 3 of Albumin OS=Homo sapiens OX=9606 …	sp|P02768|ALBU_HUMAN,tr|D6RHD5|D6RHD5_HUMAN,tr|H0YA55|H0YA55_HUMAN,tr|C9JKR2|C9JKR2_HUMAN,sp|P02768-2|ALBU_HUMAN,sp|P02768-3|ALBU_HUMAN,tr|B7WNR0|B7WNR0_HUMAN,tr|A0A087WWT3|A0A087WWT3_HUMAN,tr|A0A0C4DGB6|A0A0C4DGB6_HUMAN	K.C[160.03]C[160.03]AAADPHEC[160.03]YAK.V				9	1551.59	518.204	518.532	5.32	3.3473	0.6043	598	0	0.9824	13	8.2809
0.9966	20231017_RA68sn_1_01.67481.67481.5	1.61e-06	16/174	Albumin OS=Homo sapiens OX=9606 GN=ALB PE=1 SV=2,Isoform of P02768, Albumin OS=Homo sapiens OX=9606 GN=ALB PE=1 SV=1,Isoform of P02768, Albumin (Fragment) OS=Homo sapiens OX=9606 GN=ALB PE=1 SV=1,Isoform of P02768, Albumin OS=Homo sapiens OX=9606 GN=ALB PE=1 SV=1,Isoform of P02768, Isoform 2 of Albumin OS=Homo sapiens OX=9606 GN=ALB,Isoform of P02768, Isoform 3 of Albumin OS=Homo sapiens OX=9606 …	sp|P02768|ALBU_HUMAN,tr|D6RHD5|D6RHD5_HUMAN,tr|H0YA55|H0YA55_HUMAN,tr|C9JKR2|C9JKR2_HUMAN,sp|P02768-2|ALBU_HUMAN,sp|P02768-3|ALBU_HUMAN,tr|B7WNR0|B7WNR0_HUMAN,tr|A0A087WWT3|A0A087WWT3_HUMAN,tr|A0A0C4DGB6|A0A0C4DGB6_HUMAN	K.C[160.03]C[160.03]AAADPHEC[160.03]YAKVFDEFKPLVEEPQNLIK.Q				9	3577.67	716.541	716.541	4.64	2.6093	0.5509	69.7	1	-0.0002	30	4.1258
1	20231017_RA68sn_1_01.18868.18868.2	1.13e-09	2025-12-16	Albumin OS=Homo sapiens OX=9606 GN=ALB PE=1 SV=2,Isoform of P02768, Albumin OS=Homo sapiens OX=9606 GN=ALB PE=1 SV=1,Isoform of P02768, Albumin (Fragment) OS=Homo sapiens OX=9606 GN=ALB PE=1 SV=1,Isoform of P02768, Albumin OS=Homo sapiens OX=9606 GN=ALB PE=1 SV=1,Isoform of P02768, Isoform 2 of Albumin OS=Homo sapiens OX=9606 GN=ALB,Isoform of P02768, Isoform 3 of Albumin OS=Homo sapiens OX=9606 …	sp|P02768|ALBU_HUMAN,tr|D6RHD5|D6RHD5_HUMAN,tr|H0YA55|H0YA55_HUMAN,tr|C9JKR2|C9JKR2_HUMAN,sp|P02768-2|ALBU_HUMAN,sp|P02768-3|ALBU_HUMAN,tr|B7WNR0|B7WNR0_HUMAN,tr|A0A087WWT3|A0A087WWT3_HUMAN,tr|A0A0C4DGB6|A0A0C4DGB6_HUMAN,sp|P02769|ALBU_BOVIN	K.C[160.03]C[160.03]TESLVNR.R	R484	R485		10	1137.49	569.753	569.752	5.99	2.4757	0.7223	724	0	-0.0016	9	6.998
0.9994	20231017_RA68sn_1_01.18076.18076.2	2.09e-10	2025-12-16	Albumin OS=Homo sapiens OX=9606 GN=ALB PE=1 SV=2,Isoform of P02768, Albumin OS=Homo sapiens OX=9606 GN=ALB PE=1 SV=1,Isoform of P02768, Albumin (Fragment) OS=Homo sapiens OX=9606 GN=ALB PE=1 SV=1,Isoform of P02768, Albumin OS=Homo sapiens OX=9606 GN=ALB PE=1 SV=1,Isoform of P02768, Isoform 2 of Albumin OS=Homo sapiens OX=9606 GN=ALB,Isoform of P02768, Isoform 3 of Albumin OS=Homo sapiens OX=9606 …	sp|P02768|ALBU_HUMAN,tr|D6RHD5|D6RHD5_HUMAN,tr|H0YA55|H0YA55_HUMAN,tr|C9JKR2|C9JKR2_HUMAN,sp|P02768-2|ALBU_HUMAN,sp|P02768-3|ALBU_HUMAN,tr|B7WNR0|B7WNR0_HUMAN,tr|A0A087WWT3|A0A087WWT3_HUMAN,tr|A0A0C4DGB6|A0A0C4DGB6_HUMAN,sp|P02769|ALBU_BOVIN	K.C[160.03]C[160.03]TESLVNR.R	R484	R485		10	1137.49	569.753	569.752	5.99	2.3502	0.6884	665	0	-0.0017	9	6.5971
0.9994	20231017_RA68sn_1_01.18536.18536.2	7.73e-09	2025-12-16	Albumin OS=Homo sapiens OX=9606 GN=ALB PE=1 SV=2,Isoform of P02768, Albumin OS=Homo sapiens OX=9606 GN=ALB PE=1 SV=1,Isoform of P02768, Albumin (Fragment) OS=Homo sapiens OX=9606 GN=ALB PE=1 SV=1,Isoform of P02768, Albumin OS=Homo sapiens OX=9606 GN=ALB PE=1 SV=1,Isoform of P02768, Isoform 2 of Albumin OS=Homo sapiens OX=9606 GN=ALB,Isoform of P02768, Isoform 3 of Albumin OS=Homo sapiens OX=9606 …	sp|P02768|ALBU_HUMAN,tr|D6RHD5|D6RHD5_HUMAN,tr|H0YA55|H0YA55_HUMAN,tr|C9JKR2|C9JKR2_HUMAN,sp|P02768-2|ALBU_HUMAN,sp|P02768-3|ALBU_HUMAN,tr|B7WNR0|B7WNR0_HUMAN,tr|A0A087WWT3|A0A087WWT3_HUMAN,tr|A0A0C4DGB6|A0A0C4DGB6_HUMAN,sp|P02769|ALBU_BOVIN	K.C[160.03]C[160.03]TESLVNR.R	R484	R485		10	1137.49	569.753	569.752	5.99	2.3543	0.7031	694.9	0	-0.001	9	6.7109
0.9993	20231017_RA68sn_1_01.17231.17231.2	4.02e-08	13/16	Albumin OS=Homo sapiens OX=9606 GN=ALB PE=1 SV=2,Isoform of P02768, Albumin OS=Homo sapiens OX=9606 GN=ALB PE=1 SV=1,Isoform of P02768, Albumin (Fragment) OS=Homo sapiens OX=9606 GN=ALB PE=1 SV=1,Isoform of P02768, Albumin OS=Homo sapiens OX=9606 GN=ALB PE=1 SV=1,Isoform of P02768, Isoform 2 of Albumin OS=Homo sapiens OX=9606 GN=ALB,Isoform of P02768, Isoform 3 of Albumin OS=Homo sapiens OX=9606 …	sp|P02768|ALBU_HUMAN,tr|D6RHD5|D6RHD5_HUMAN,tr|H0YA55|H0YA55_HUMAN,tr|C9JKR2|C9JKR2_HUMAN,sp|P02768-2|ALBU_HUMAN,sp|P02768-3|ALBU_HUMAN,tr|B7WNR0|B7WNR0_HUMAN,tr|A0A087WWT3|A0A087WWT3_HUMAN,tr|A0A0C4DGB6|A0A0C4DGB6_HUMAN,sp|P02769|ALBU_BOVIN	K.C[160.03]C[160.03]TESLVNR.R	R484	R485		10	1137.49	569.753	569.753	5.99	2.1777	0.6794	702.1	0	0.0001	9	6.3106
0.9993	20231017_RA68sn_1_01.20634.20634.2	2.15e-07	2025-12-16	Albumin OS=Homo sapiens OX=9606 GN=ALB PE=1 SV=2,Isoform of P02768, Albumin OS=Homo sapiens OX=9606 GN=ALB PE=1 SV=1,Isoform of P02768, Albumin (Fragment) OS=Homo sapiens OX=9606 GN=ALB PE=1 SV=1,Isoform of P02768, Albumin OS=Homo sapiens OX=9606 GN=ALB PE=1 SV=1,Isoform of P02768, Isoform 2 of Albumin OS=Homo sapiens OX=9606 GN=ALB,Isoform of P02768, Isoform 3 of Albumin OS=Homo sapiens OX=9606 …	sp|P02768|ALBU_HUMAN,tr|D6RHD5|D6RHD5_HUMAN,tr|H0YA55|H0YA55_HUMAN,tr|C9JKR2|C9JKR2_HUMAN,sp|P02768-2|ALBU_HUMAN,sp|P02768-3|ALBU_HUMAN,tr|B7WNR0|B7WNR0_HUMAN,tr|A0A087WWT3|A0A087WWT3_HUMAN,tr|A0A0C4DGB6|A0A0C4DGB6_HUMAN,sp|P02769|ALBU_BOVIN	K.C[160.03]C[160.03]TESLVNR.R	R484	R485		10	1137.49	569.753	569.752	5.99	2.3112	0.6526	736.9	0	-0.0015	9	6.2843
0.9992	20231017_RA68sn_1_01.20711.20711.2	3.51e-06	2025-12-16	Albumin OS=Homo sapiens OX=9606 GN=ALB PE=1 SV=2,Isoform of P02768, Albumin OS=Homo sapiens OX=9606 GN=ALB PE=1 SV=1,Isoform of P02768, Albumin (Fragment) OS=Homo sapiens OX=9606 GN=ALB PE=1 SV=1,Isoform of P02768, Albumin OS=Homo sapiens OX=9606 GN=ALB PE=1 SV=1,Isoform of P02768, Isoform 2 of Albumin OS=Homo sapiens OX=9606 GN=ALB,Isoform of P02768, Isoform 3 of Albumin OS=Homo sapiens OX=9606 …	sp|P02768|ALBU_HUMAN,tr|D6RHD5|D6RHD5_HUMAN,tr|H0YA55|H0YA55_HUMAN,tr|C9JKR2|C9JKR2_HUMAN,sp|P02768-2|ALBU_HUMAN,sp|P02768-3|ALBU_HUMAN,tr|B7WNR0|B7WNR0_HUMAN,tr|A0A087WWT3|A0A087WWT3_HUMAN,tr|A0A0C4DGB6|A0A0C4DGB6_HUMAN,sp|P02769|ALBU_BOVIN	K.C[160.03]C[160.03]TESLVNR.R	R484	R485		10	1137.49	569.753	569.752	5.99	2.0977	0.6415	650.8	0	-0.0006	9	5.9222
0.9991	20231017_RA68sn_1_01.19292.19292.2	8.29e-07	2025-11-16	Albumin OS=Homo sapiens OX=9606 GN=ALB PE=1 SV=2,Isoform of P02768, Albumin OS=Homo sapiens OX=9606 GN=ALB PE=1 SV=1,Isoform of P02768, Albumin (Fragment) OS=Homo sapiens OX=9606 GN=ALB PE=1 SV=1,Isoform of P02768, Albumin OS=Homo sapiens OX=9606 GN=ALB PE=1 SV=1,Isoform of P02768, Isoform 2 of Albumin OS=Homo sapiens OX=9606 GN=ALB,Isoform of P02768, Isoform 3 of Albumin OS=Homo sapiens OX=9606 …	sp|P02768|ALBU_HUMAN,tr|D6RHD5|D6RHD5_HUMAN,tr|H0YA55|H0YA55_HUMAN,tr|C9JKR2|C9JKR2_HUMAN,sp|P02768-2|ALBU_HUMAN,sp|P02768-3|ALBU_HUMAN,tr|B7WNR0|B7WNR0_HUMAN,tr|A0A087WWT3|A0A087WWT3_HUMAN,tr|A0A0C4DGB6|A0A0C4DGB6_HUMAN,sp|P02769|ALBU_BOVIN	K.C[160.03]C[160.03]TESLVNR.R	R484	R485		10	1137.49	569.753	569.752	5.99	2.004	0.6435	469.9	0	-0.0011	9	5.8046
0.9989	20231017_RA68sn_1_01.27477.27477.2	4.93e-06	2025-11-16	Albumin OS=Homo sapiens OX=9606 GN=ALB PE=1 SV=2,Isoform of P02768, Albumin OS=Homo sapiens OX=9606 GN=ALB PE=1 SV=1,Isoform of P02768, Albumin (Fragment) OS=Homo sapiens OX=9606 GN=ALB PE=1 SV=1,Isoform of P02768, Albumin OS=Homo sapiens OX=9606 GN=ALB PE=1 SV=1,Isoform of P02768, Isoform 2 of Albumin OS=Homo sapiens OX=9606 GN=ALB,Isoform of P02768, Isoform 3 of Albumin OS=Homo sapiens OX=9606 …	sp|P02768|ALBU_HUMAN,tr|D6RHD5|D6RHD5_HUMAN,tr|H0YA55|H0YA55_HUMAN,tr|C9JKR2|C9JKR2_HUMAN,sp|P02768-2|ALBU_HUMAN,sp|P02768-3|ALBU_HUMAN,tr|B7WNR0|B7WNR0_HUMAN,tr|A0A087WWT3|A0A087WWT3_HUMAN,tr|A0A0C4DGB6|A0A0C4DGB6_HUMAN,sp|P02769|ALBU_BOVIN	K.C[160.03]C[160.03]TESLVNR.R	R484	R485		10	1137.49	569.753	569.752	5.99	2.0614	0.571	672.5	0	-0.0014	9	5.3508
0.9974	20231017_RA68sn_1_01.20658.20658.2	3.87e-06	2025-11-16	Albumin OS=Homo sapiens OX=9606 GN=ALB PE=1 SV=2,Isoform of P02768, Albumin OS=Homo sapiens OX=9606 GN=ALB PE=1 SV=1,Isoform of P02768, Albumin (Fragment) OS=Homo sapiens OX=9606 GN=ALB PE=1 SV=1,Isoform of P02768, Albumin OS=Homo sapiens OX=9606 GN=ALB PE=1 SV=1,Isoform of P02768, Isoform 2 of Albumin OS=Homo sapiens OX=9606 GN=ALB,Isoform of P02768, Isoform 3 of Albumin OS=Homo sapiens OX=9606 …	sp|P02768|ALBU_HUMAN,tr|D6RHD5|D6RHD5_HUMAN,tr|H0YA55|H0YA55_HUMAN,tr|C9JKR2|C9JKR2_HUMAN,sp|P02768-2|ALBU_HUMAN,sp|P02768-3|ALBU_HUMAN,tr|B7WNR0|B7WNR0_HUMAN,tr|A0A087WWT3|A0A087WWT3_HUMAN,tr|A0A0C4DGB6|A0A0C4DGB6_HUMAN,sp|P02769|ALBU_BOVIN	K.C[160.03]C[160.03]TESLVNR.R	R484	R485		10	1137.49	569.753	569.752	5.99	1.6307	0.4868	503.2	0	-0.0005	9	4.0511
0.999	20231017_RA68sn_1_01.18164.18164.2	1.77e-06	2025-10-14	Albumin OS=Homo sapiens OX=9606 GN=ALB PE=1 SV=2,Isoform of P02768, Albumin (Fragment) OS=Homo sapiens OX=9606 GN=ALB PE=1 SV=1,Isoform of P02768, Isoform 3 of Albumin OS=Homo sapiens OX=9606 GN=ALB,Isoform of P02768, Albumin OS=Homo sapiens OX=9606 GN=ALB PE=1 SV=1,Isoform of P02768, Albumin OS=Homo sapiens OX=9606 GN=ALB PE=1 SV=1	sp|P02768|ALBU_HUMAN,tr|H7C013|H7C013_HUMAN,sp|P02768-3|ALBU_HUMAN,tr|A0A087WWT3|A0A087WWT3_HUMAN,tr|A0A0C4DGB6|A0A0C4DGB6_HUMAN	K.DDNPNLPR.L	R114			5	939.441	470.728	470.727	4.21	1.7711	0.6384	438	0	-0.0015	8	5.4797
0.9987	20231017_RA68sn_1_01.17805.17805.2	2.23e-08	2025-10-14	Albumin OS=Homo sapiens OX=9606 GN=ALB PE=1 SV=2,Isoform of P02768, Albumin (Fragment) OS=Homo sapiens OX=9606 GN=ALB PE=1 SV=1,Isoform of P02768, Isoform 3 of Albumin OS=Homo sapiens OX=9606 GN=ALB,Isoform of P02768, Albumin OS=Homo sapiens OX=9606 GN=ALB PE=1 SV=1,Isoform of P02768, Albumin OS=Homo sapiens OX=9606 GN=ALB PE=1 SV=1	sp|P02768|ALBU_HUMAN,tr|H7C013|H7C013_HUMAN,sp|P02768-3|ALBU_HUMAN,tr|A0A087WWT3|A0A087WWT3_HUMAN,tr|A0A0C4DGB6|A0A0C4DGB6_HUMAN	K.DDNPNLPR.L	R114			5	939.441	470.728	470.727	4.21	1.7755	0.5838	451.4	0	-0.0015	8	5.0839
0.9986	20231017_RA68sn_1_01.20254.20254.2	9.03e-06	2025-08-14	Albumin OS=Homo sapiens OX=9606 GN=ALB PE=1 SV=2,Isoform of P02768, Albumin (Fragment) OS=Homo sapiens OX=9606 GN=ALB PE=1 SV=1,Isoform of P02768, Isoform 3 of Albumin OS=Homo sapiens OX=9606 GN=ALB,Isoform of P02768, Albumin OS=Homo sapiens OX=9606 GN=ALB PE=1 SV=1,Isoform of P02768, Albumin OS=Homo sapiens OX=9606 GN=ALB PE=1 SV=1	sp|P02768|ALBU_HUMAN,tr|H7C013|H7C013_HUMAN,sp|P02768-3|ALBU_HUMAN,tr|A0A087WWT3|A0A087WWT3_HUMAN,tr|A0A0C4DGB6|A0A0C4DGB6_HUMAN	K.DDNPNLPR.L	R114			5	939.441	470.728	470.727	4.21	1.7068	0.5759	165.9	0	-0.0016	8	4.9065
0.9934	20231017_RA68sn_1_01.18598.18598.2	1.16e-05	2025-08-14	Albumin OS=Homo sapiens OX=9606 GN=ALB PE=1 SV=2,Isoform of P02768, Albumin (Fragment) OS=Homo sapiens OX=9606 GN=ALB PE=1 SV=1,Isoform of P02768, Isoform 3 of Albumin OS=Homo sapiens OX=9606 GN=ALB,Isoform of P02768, Albumin OS=Homo sapiens OX=9606 GN=ALB PE=1 SV=1,Isoform of P02768, Albumin OS=Homo sapiens OX=9606 GN=ALB PE=1 SV=1	sp|P02768|ALBU_HUMAN,tr|H7C013|H7C013_HUMAN,sp|P02768-3|ALBU_HUMAN,tr|A0A087WWT3|A0A087WWT3_HUMAN,tr|A0A0C4DGB6|A0A0C4DGB6_HUMAN	K.DDNPNLPR.L	R114			5	939.441	470.728	470.726	4.21	1.7586	0.6362	301	0	-0.0035	8	5.4414
0.9924	20231017_RA68sn_1_01.18602.18602.2	1.61e-05	2025-08-14	Albumin OS=Homo sapiens OX=9606 GN=ALB PE=1 SV=2,Isoform of P02768, Albumin (Fragment) OS=Homo sapiens OX=9606 GN=ALB PE=1 SV=1,Isoform of P02768, Isoform 3 of Albumin OS=Homo sapiens OX=9606 GN=ALB,Isoform of P02768, Albumin OS=Homo sapiens OX=9606 GN=ALB PE=1 SV=1,Isoform of P02768, Albumin OS=Homo sapiens OX=9606 GN=ALB PE=1 SV=1	sp|P02768|ALBU_HUMAN,tr|H7C013|H7C013_HUMAN,sp|P02768-3|ALBU_HUMAN,tr|A0A087WWT3|A0A087WWT3_HUMAN,tr|A0A0C4DGB6|A0A0C4DGB6_HUMAN	K.DDNPNLPR.L	R114			5	939.441	470.728	470.726	4.21	1.4676	0.5256	288.5	0	-0.0027	8	4.0792
0.96	20231017_RA68sn_1_01.10906.10906.2	7.23e-07	15/18	Albumin OS=Homo sapiens OX=9606 GN=ALB PE=1 SV=2,Isoform of P02768, Albumin OS=Homo sapiens OX=9606 GN=ALB PE=1 SV=1,Isoform of P02768, Albumin (Fragment) OS=Homo sapiens OX=9606 GN=ALB PE=1 SV=1,Isoform of P02768, Albumin OS=Homo sapiens OX=9606 GN=ALB PE=1 SV=1,Isoform of P02768, Isoform 2 of Albumin OS=Homo sapiens OX=9606 GN=ALB,Isoform of P02768, Albumin OS=Homo sapiens OX=9606 GN=ALB PE=1 S…	sp|P02768|ALBU_HUMAN,tr|D6RHD5|D6RHD5_HUMAN,tr|H0YA55|H0YA55_HUMAN,tr|C9JKR2|C9JKR2_HUMAN,sp|P02768-2|ALBU_HUMAN,tr|B7WNR0|B7WNR0_HUMAN,tr|A0A0C4DGB6|A0A0C4DGB6_HUMAN	K.DVC[160.03]KNYAEAK.D				7	1196.55	599.282	599.281	6.06	2.3188	0.5224	1101.1	1	-0.0017	10	5.2465
0.9535	20231017_RA68sn_1_01.10018.10018.2	8.2e-05	13/18	Albumin OS=Homo sapiens OX=9606 GN=ALB PE=1 SV=2,Isoform of P02768, Albumin OS=Homo sapiens OX=9606 GN=ALB PE=1 SV=1,Isoform of P02768, Albumin (Fragment) OS=Homo sapiens OX=9606 GN=ALB PE=1 SV=1,Isoform of P02768, Albumin OS=Homo sapiens OX=9606 GN=ALB PE=1 SV=1,Isoform of P02768, Isoform 2 of Albumin OS=Homo sapiens OX=9606 GN=ALB,Isoform of P02768, Albumin OS=Homo sapiens OX=9606 GN=ALB PE=1 S…	sp|P02768|ALBU_HUMAN,tr|D6RHD5|D6RHD5_HUMAN,tr|H0YA55|H0YA55_HUMAN,tr|C9JKR2|C9JKR2_HUMAN,sp|P02768-2|ALBU_HUMAN,tr|B7WNR0|B7WNR0_HUMAN,tr|A0A0C4DGB6|A0A0C4DGB6_HUMAN	K.DVC[160.03]KNYAEAK.D				7	1196.55	599.282	599.281	6.06	2.074	0.5286	652.9	1	-0.0014	10	4.981
1	20231017_RA68sn_1_01.81013.81013.2	3.18e-12	18/24	Albumin OS=Homo sapiens OX=9606 GN=ALB PE=1 SV=2,Isoform of P02768, Albumin OS=Homo sapiens OX=9606 GN=ALB PE=1 SV=1,Isoform of P02768, Albumin (Fragment) OS=Homo sapiens OX=9606 GN=ALB PE=1 SV=1,Isoform of P02768, Albumin OS=Homo sapiens OX=9606 GN=ALB PE=1 SV=1,Isoform of P02768, Isoform 2 of Albumin OS=Homo sapiens OX=9606 GN=ALB,Isoform of P02768, Albumin OS=Homo sapiens OX=9606 GN=ALB PE=1 S…	sp|P02768|ALBU_HUMAN,tr|D6RHD5|D6RHD5_HUMAN,tr|H0YA55|H0YA55_HUMAN,tr|C9JKR2|C9JKR2_HUMAN,sp|P02768-2|ALBU_HUMAN,tr|B7WNR0|B7WNR0_HUMAN,tr|A0A0C4DGB6|A0A0C4DGB6_HUMAN	K.DVFLGM[147.04]FLYEYAR.R	R336	R337		7	1638.78	820.395	820.395	4.37	2.8526	0.7179	1137.9	0	0.0013	13	7.0333
0.9993	20231017_RA68sn_1_01.81406.81406.3	4.13e-06	13/48	Albumin OS=Homo sapiens OX=9606 GN=ALB PE=1 SV=2,Isoform of P02768, Albumin OS=Homo sapiens OX=9606 GN=ALB PE=1 SV=1,Isoform of P02768, Albumin (Fragment) OS=Homo sapiens OX=9606 GN=ALB PE=1 SV=1,Isoform of P02768, Albumin OS=Homo sapiens OX=9606 GN=ALB PE=1 SV=1,Isoform of P02768, Isoform 2 of Albumin OS=Homo sapiens OX=9606 GN=ALB,Isoform of P02768, Albumin OS=Homo sapiens OX=9606 GN=ALB PE=1 S…	sp|P02768|ALBU_HUMAN,tr|D6RHD5|D6RHD5_HUMAN,tr|H0YA55|H0YA55_HUMAN,tr|C9JKR2|C9JKR2_HUMAN,sp|P02768-2|ALBU_HUMAN,tr|B7WNR0|B7WNR0_HUMAN,tr|A0A0C4DGB6|A0A0C4DGB6_HUMAN	K.DVFLGM[147.04]FLYEYAR.R	R336	R337		7	1638.78	547.266	547.265	4.37	2.1015	0.5434	170.3	0	-0.0006	13	6.6117
0.9992	20231017_RA68sn_1_01.81999.81999.2	2.61e-07	14/24	Albumin OS=Homo sapiens OX=9606 GN=ALB PE=1 SV=2,Isoform of P02768, Albumin OS=Homo sapiens OX=9606 GN=ALB PE=1 SV=1,Isoform of P02768, Albumin (Fragment) OS=Homo sapiens OX=9606 GN=ALB PE=1 SV=1,Isoform of P02768, Albumin OS=Homo sapiens OX=9606 GN=ALB PE=1 SV=1,Isoform of P02768, Isoform 2 of Albumin OS=Homo sapiens OX=9606 GN=ALB,Isoform of P02768, Albumin OS=Homo sapiens OX=9606 GN=ALB PE=1 S…	sp|P02768|ALBU_HUMAN,tr|D6RHD5|D6RHD5_HUMAN,tr|H0YA55|H0YA55_HUMAN,tr|C9JKR2|C9JKR2_HUMAN,sp|P02768-2|ALBU_HUMAN,tr|B7WNR0|B7WNR0_HUMAN,tr|A0A0C4DGB6|A0A0C4DGB6_HUMAN	K.DVFLGM[147.04]FLYEYAR.R	R336	R337		7	1638.78	820.395	820.395	4.37	2.5921	0.6078	618.3	0	0.001	13	5.9744
0.999	20231017_RA68sn_1_01.81474.81474.2	3.85e-11	15/24	Albumin OS=Homo sapiens OX=9606 GN=ALB PE=1 SV=2,Isoform of P02768, Albumin OS=Homo sapiens OX=9606 GN=ALB PE=1 SV=1,Isoform of P02768, Albumin (Fragment) OS=Homo sapiens OX=9606 GN=ALB PE=1 SV=1,Isoform of P02768, Albumin OS=Homo sapiens OX=9606 GN=ALB PE=1 SV=1,Isoform of P02768, Isoform 2 of Albumin OS=Homo sapiens OX=9606 GN=ALB,Isoform of P02768, Albumin OS=Homo sapiens OX=9606 GN=ALB PE=1 S…	sp|P02768|ALBU_HUMAN,tr|D6RHD5|D6RHD5_HUMAN,tr|H0YA55|H0YA55_HUMAN,tr|C9JKR2|C9JKR2_HUMAN,sp|P02768-2|ALBU_HUMAN,tr|B7WNR0|B7WNR0_HUMAN,tr|A0A0C4DGB6|A0A0C4DGB6_HUMAN	K.DVFLGM[147.04]FLYEYAR.R	R336	R337		7	1638.78	820.395	820.396	4.37	2.6554	0.705	726.2	0	0.0032	13	6.7536
0.9975	20231017_RA68sn_1_01.83400.83400.2	4.61e-11	2025-12-24	Albumin OS=Homo sapiens OX=9606 GN=ALB PE=1 SV=2,Isoform of P02768, Albumin OS=Homo sapiens OX=9606 GN=ALB PE=1 SV=1,Isoform of P02768, Albumin (Fragment) OS=Homo sapiens OX=9606 GN=ALB PE=1 SV=1,Isoform of P02768, Albumin OS=Homo sapiens OX=9606 GN=ALB PE=1 SV=1,Isoform of P02768, Isoform 2 of Albumin OS=Homo sapiens OX=9606 GN=ALB,Isoform of P02768, Albumin OS=Homo sapiens OX=9606 GN=ALB PE=1 S…	sp|P02768|ALBU_HUMAN,tr|D6RHD5|D6RHD5_HUMAN,tr|H0YA55|H0YA55_HUMAN,tr|C9JKR2|C9JKR2_HUMAN,sp|P02768-2|ALBU_HUMAN,tr|B7WNR0|B7WNR0_HUMAN,tr|A0A0C4DGB6|A0A0C4DGB6_HUMAN	K.DVFLGM[147.04]FLYEYAR.R	R336	R337		7	1638.78	820.395	820.397	4.37	2.4254	0.6686	468.2	0	0.0045	13	6.2518
0.995	20231017_RA68sn_1_01.84745.84745.2	6.12e-09	2025-07-24	Albumin OS=Homo sapiens OX=9606 GN=ALB PE=1 SV=2,Isoform of P02768, Albumin OS=Homo sapiens OX=9606 GN=ALB PE=1 SV=1,Isoform of P02768, Albumin (Fragment) OS=Homo sapiens OX=9606 GN=ALB PE=1 SV=1,Isoform of P02768, Albumin OS=Homo sapiens OX=9606 GN=ALB PE=1 SV=1,Isoform of P02768, Isoform 2 of Albumin OS=Homo sapiens OX=9606 GN=ALB,Isoform of P02768, Albumin OS=Homo sapiens OX=9606 GN=ALB PE=1 S…	sp|P02768|ALBU_HUMAN,tr|D6RHD5|D6RHD5_HUMAN,tr|H0YA55|H0YA55_HUMAN,tr|C9JKR2|C9JKR2_HUMAN,sp|P02768-2|ALBU_HUMAN,tr|B7WNR0|B7WNR0_HUMAN,tr|A0A0C4DGB6|A0A0C4DGB6_HUMAN	K.DVFLGM[147.04]FLYEYAR.R	R336	R337		7	1638.78	820.395	820.398	4.37	2.1099	0.6466	166.3	0	0.0054	13	5.7314
0.9893	20231017_RA68sn_1_01.83850.83850.2	1.87e-08	2025-07-24	Albumin OS=Homo sapiens OX=9606 GN=ALB PE=1 SV=2,Isoform of P02768, Albumin OS=Homo sapiens OX=9606 GN=ALB PE=1 SV=1,Isoform of P02768, Albumin (Fragment) OS=Homo sapiens OX=9606 GN=ALB PE=1 SV=1,Isoform of P02768, Albumin OS=Homo sapiens OX=9606 GN=ALB PE=1 SV=1,Isoform of P02768, Isoform 2 of Albumin OS=Homo sapiens OX=9606 GN=ALB,Isoform of P02768, Albumin OS=Homo sapiens OX=9606 GN=ALB PE=1 S…	sp|P02768|ALBU_HUMAN,tr|D6RHD5|D6RHD5_HUMAN,tr|H0YA55|H0YA55_HUMAN,tr|C9JKR2|C9JKR2_HUMAN,sp|P02768-2|ALBU_HUMAN,tr|B7WNR0|B7WNR0_HUMAN,tr|A0A0C4DGB6|A0A0C4DGB6_HUMAN	K.DVFLGM[147.04]FLYEYAR.R	R336	R337		7	1638.78	820.395	820.398	4.37	1.7846	0.6567	159.7	0	0.0068	13	5.3758
0.9629	20231017_RA68sn_1_01.84292.84292.2	5.89e-08	2025-09-24	Albumin OS=Homo sapiens OX=9606 GN=ALB PE=1 SV=2,Isoform of P02768, Albumin OS=Homo sapiens OX=9606 GN=ALB PE=1 SV=1,Isoform of P02768, Albumin (Fragment) OS=Homo sapiens OX=9606 GN=ALB PE=1 SV=1,Isoform of P02768, Albumin OS=Homo sapiens OX=9606 GN=ALB PE=1 SV=1,Isoform of P02768, Isoform 2 of Albumin OS=Homo sapiens OX=9606 GN=ALB,Isoform of P02768, Albumin OS=Homo sapiens OX=9606 GN=ALB PE=1 S…	sp|P02768|ALBU_HUMAN,tr|D6RHD5|D6RHD5_HUMAN,tr|H0YA55|H0YA55_HUMAN,tr|C9JKR2|C9JKR2_HUMAN,sp|P02768-2|ALBU_HUMAN,tr|B7WNR0|B7WNR0_HUMAN,tr|A0A0C4DGB6|A0A0C4DGB6_HUMAN	K.DVFLGM[147.04]FLYEYAR.R	R336	R337		7	1638.78	820.395	820.4	4.37	1.9269	0.6193	233.8	0	0.0104	13	5.2953
0.9992	20231017_RA68sn_1_01.87628.87628.2	6.92e-09	2025-10-24	Albumin OS=Homo sapiens OX=9606 GN=ALB PE=1 SV=2,Isoform of P02768, Albumin OS=Homo sapiens OX=9606 GN=ALB PE=1 SV=1,Isoform of P02768, Albumin (Fragment) OS=Homo sapiens OX=9606 GN=ALB PE=1 SV=1,Isoform of P02768, Albumin OS=Homo sapiens OX=9606 GN=ALB PE=1 SV=1,Isoform of P02768, Isoform 2 of Albumin OS=Homo sapiens OX=9606 GN=ALB,Isoform of P02768, Albumin OS=Homo sapiens OX=9606 GN=ALB PE=1 S…	sp|P02768|ALBU_HUMAN,tr|D6RHD5|D6RHD5_HUMAN,tr|H0YA55|H0YA55_HUMAN,tr|C9JKR2|C9JKR2_HUMAN,sp|P02768-2|ALBU_HUMAN,tr|B7WNR0|B7WNR0_HUMAN,tr|A0A0C4DGB6|A0A0C4DGB6_HUMAN	K.DVFLGMFLYEYAR.R	R336	R337		7	1622.78	812.397	812.397	4.37	2.3749	0.6518	261.7	0	-0.0009	13	6.0748
0.9995	20231017_RA68sn_1_01.16060.16060.3	6.43e-05	15/36	Albumin OS=Homo sapiens OX=9606 GN=ALB PE=1 SV=2,Isoform of P02768, Albumin OS=Homo sapiens OX=9606 GN=ALB PE=1 SV=1,Isoform of P02768, Albumin (Fragment) OS=Homo sapiens OX=9606 GN=ALB PE=1 SV=1,Isoform of P02768, Albumin OS=Homo sapiens OX=9606 GN=ALB PE=1 SV=1,Isoform of P02768, Isoform 2 of Albumin OS=Homo sapiens OX=9606 GN=ALB,Isoform of P02768, Albumin OS=Homo sapiens OX=9606 GN=ALB PE=1 S…	sp|P02768|ALBU_HUMAN,tr|D6RHD5|D6RHD5_HUMAN,tr|H0YA55|H0YA55_HUMAN,tr|C9JKR2|C9JKR2_HUMAN,sp|P02768-2|ALBU_HUMAN,tr|B7WNR0|B7WNR0_HUMAN,tr|A0A0C4DGB6|A0A0C4DGB6_HUMAN	K.EC[160.03]C[160.03]EKPLLEK.S				7	1304.61	435.877	435.877	4.79	2.3936	0.5442	402.4	0	-0.0007	10	7.156
1	20231017_RA68sn_1_01.60353.60353.2	4.12e-15	29/36	Albumin OS=Homo sapiens OX=9606 GN=ALB PE=1 SV=2,Isoform of P02768, Albumin OS=Homo sapiens OX=9606 GN=ALB PE=1 SV=1,Isoform of P02768, Albumin (Fragment) OS=Homo sapiens OX=9606 GN=ALB PE=1 SV=1,Isoform of P02768, Albumin OS=Homo sapiens OX=9606 GN=ALB PE=1 SV=1,Isoform of P02768, Isoform 2 of Albumin OS=Homo sapiens OX=9606 GN=ALB,Isoform of P02768, Isoform 3 of Albumin OS=Homo sapiens OX=9606 …	sp|P02768|ALBU_HUMAN,tr|D6RHD5|D6RHD5_HUMAN,tr|H0YA55|H0YA55_HUMAN,tr|C9JKR2|C9JKR2_HUMAN,sp|P02768-2|ALBU_HUMAN,sp|P02768-3|ALBU_HUMAN,tr|B7WNR0|B7WNR0_HUMAN,tr|A0A087WWT3|A0A087WWT3_HUMAN,tr|A0A0C4DGB6|A0A0C4DGB6_HUMAN	K.EFNAETFTFHADIC[160.03]TLSEK.E				9	2259.02	1130.52	1130.52	4.4	5.5738	0.6737	3280.1	0	0	19	8.2409
1	20231017_RA68sn_1_01.64996.64996.2	1.39e-14	21/36	Albumin OS=Homo sapiens OX=9606 GN=ALB PE=1 SV=2,Isoform of P02768, Albumin OS=Homo sapiens OX=9606 GN=ALB PE=1 SV=1,Isoform of P02768, Albumin (Fragment) OS=Homo sapiens OX=9606 GN=ALB PE=1 SV=1,Isoform of P02768, Albumin OS=Homo sapiens OX=9606 GN=ALB PE=1 SV=1,Isoform of P02768, Isoform 2 of Albumin OS=Homo sapiens OX=9606 GN=ALB,Isoform of P02768, Isoform 3 of Albumin OS=Homo sapiens OX=9606 …	sp|P02768|ALBU_HUMAN,tr|D6RHD5|D6RHD5_HUMAN,tr|H0YA55|H0YA55_HUMAN,tr|C9JKR2|C9JKR2_HUMAN,sp|P02768-2|ALBU_HUMAN,sp|P02768-3|ALBU_HUMAN,tr|B7WNR0|B7WNR0_HUMAN,tr|A0A087WWT3|A0A087WWT3_HUMAN,tr|A0A0C4DGB6|A0A0C4DGB6_HUMAN	K.EFNAETFTFHADIC[160.03]TLSEK.E				9	2259.02	1130.52	1130.52	4.4	4.6286	0.7441	1559.7	0	0.0014	19	8.3036
1	20231017_RA68sn_1_01.65482.65482.2	1.39e-13	25/36	Albumin OS=Homo sapiens OX=9606 GN=ALB PE=1 SV=2,Isoform of P02768, Albumin OS=Homo sapiens OX=9606 GN=ALB PE=1 SV=1,Isoform of P02768, Albumin (Fragment) OS=Homo sapiens OX=9606 GN=ALB PE=1 SV=1,Isoform of P02768, Albumin OS=Homo sapiens OX=9606 GN=ALB PE=1 SV=1,Isoform of P02768, Isoform 2 of Albumin OS=Homo sapiens OX=9606 GN=ALB,Isoform of P02768, Isoform 3 of Albumin OS=Homo sapiens OX=9606 …	sp|P02768|ALBU_HUMAN,tr|D6RHD5|D6RHD5_HUMAN,tr|H0YA55|H0YA55_HUMAN,tr|C9JKR2|C9JKR2_HUMAN,sp|P02768-2|ALBU_HUMAN,sp|P02768-3|ALBU_HUMAN,tr|B7WNR0|B7WNR0_HUMAN,tr|A0A087WWT3|A0A087WWT3_HUMAN,tr|A0A0C4DGB6|A0A0C4DGB6_HUMAN	K.EFNAETFTFHADIC[160.03]TLSEK.E				9	2259.02	1130.52	1130.52	4.4	5.1287	0.7097	2275.4	0	0.0018	19	8.3016
1	20231017_RA68sn_1_01.78427.78427.2	1.48e-13	21/36	Albumin OS=Homo sapiens OX=9606 GN=ALB PE=1 SV=2,Isoform of P02768, Albumin OS=Homo sapiens OX=9606 GN=ALB PE=1 SV=1,Isoform of P02768, Albumin (Fragment) OS=Homo sapiens OX=9606 GN=ALB PE=1 SV=1,Isoform of P02768, Albumin OS=Homo sapiens OX=9606 GN=ALB PE=1 SV=1,Isoform of P02768, Isoform 2 of Albumin OS=Homo sapiens OX=9606 GN=ALB,Isoform of P02768, Isoform 3 of Albumin OS=Homo sapiens OX=9606 …	sp|P02768|ALBU_HUMAN,tr|D6RHD5|D6RHD5_HUMAN,tr|H0YA55|H0YA55_HUMAN,tr|C9JKR2|C9JKR2_HUMAN,sp|P02768-2|ALBU_HUMAN,sp|P02768-3|ALBU_HUMAN,tr|B7WNR0|B7WNR0_HUMAN,tr|A0A087WWT3|A0A087WWT3_HUMAN,tr|A0A0C4DGB6|A0A0C4DGB6_HUMAN	K.EFNAETFTFHADIC[160.03]TLSEK.E				9	2259.02	1130.52	1130.52	4.4	4.1097	0.7345	1481.5	0	0.0021	19	7.9401
1	20231017_RA68sn_1_01.62859.62859.2	1.68e-13	29/36	Albumin OS=Homo sapiens OX=9606 GN=ALB PE=1 SV=2,Isoform of P02768, Albumin OS=Homo sapiens OX=9606 GN=ALB PE=1 SV=1,Isoform of P02768, Albumin (Fragment) OS=Homo sapiens OX=9606 GN=ALB PE=1 SV=1,Isoform of P02768, Albumin OS=Homo sapiens OX=9606 GN=ALB PE=1 SV=1,Isoform of P02768, Isoform 2 of Albumin OS=Homo sapiens OX=9606 GN=ALB,Isoform of P02768, Isoform 3 of Albumin OS=Homo sapiens OX=9606 …	sp|P02768|ALBU_HUMAN,tr|D6RHD5|D6RHD5_HUMAN,tr|H0YA55|H0YA55_HUMAN,tr|C9JKR2|C9JKR2_HUMAN,sp|P02768-2|ALBU_HUMAN,sp|P02768-3|ALBU_HUMAN,tr|B7WNR0|B7WNR0_HUMAN,tr|A0A087WWT3|A0A087WWT3_HUMAN,tr|A0A0C4DGB6|A0A0C4DGB6_HUMAN	K.EFNAETFTFHADIC[160.03]TLSEK.E				9	2259.02	1130.52	1130.52	4.4	5.4728	0.679	2807.5	0	0.0016	19	8.2346
1	20231017_RA68sn_1_01.68832.68832.2	2.85e-13	26/36	Albumin OS=Homo sapiens OX=9606 GN=ALB PE=1 SV=2,Isoform of P02768, Albumin OS=Homo sapiens OX=9606 GN=ALB PE=1 SV=1,Isoform of P02768, Albumin (Fragment) OS=Homo sapiens OX=9606 GN=ALB PE=1 SV=1,Isoform of P02768, Albumin OS=Homo sapiens OX=9606 GN=ALB PE=1 SV=1,Isoform of P02768, Isoform 2 of Albumin OS=Homo sapiens OX=9606 GN=ALB,Isoform of P02768, Isoform 3 of Albumin OS=Homo sapiens OX=9606 …	sp|P02768|ALBU_HUMAN,tr|D6RHD5|D6RHD5_HUMAN,tr|H0YA55|H0YA55_HUMAN,tr|C9JKR2|C9JKR2_HUMAN,sp|P02768-2|ALBU_HUMAN,sp|P02768-3|ALBU_HUMAN,tr|B7WNR0|B7WNR0_HUMAN,tr|A0A087WWT3|A0A087WWT3_HUMAN,tr|A0A0C4DGB6|A0A0C4DGB6_HUMAN	K.EFNAETFTFHADIC[160.03]TLSEK.E				9	2259.02	1130.52	1130.52	4.4	5.252	0.6928	2054.7	0	0.0028	19	8.2349
1	20231017_RA68sn_1_01.61303.61303.2	1.29e-12	22/36	Albumin OS=Homo sapiens OX=9606 GN=ALB PE=1 SV=2,Isoform of P02768, Albumin OS=Homo sapiens OX=9606 GN=ALB PE=1 SV=1,Isoform of P02768, Albumin (Fragment) OS=Homo sapiens OX=9606 GN=ALB PE=1 SV=1,Isoform of P02768, Albumin OS=Homo sapiens OX=9606 GN=ALB PE=1 SV=1,Isoform of P02768, Isoform 2 of Albumin OS=Homo sapiens OX=9606 GN=ALB,Isoform of P02768, Isoform 3 of Albumin OS=Homo sapiens OX=9606 …	sp|P02768|ALBU_HUMAN,tr|D6RHD5|D6RHD5_HUMAN,tr|H0YA55|H0YA55_HUMAN,tr|C9JKR2|C9JKR2_HUMAN,sp|P02768-2|ALBU_HUMAN,sp|P02768-3|ALBU_HUMAN,tr|B7WNR0|B7WNR0_HUMAN,tr|A0A087WWT3|A0A087WWT3_HUMAN,tr|A0A0C4DGB6|A0A0C4DGB6_HUMAN	K.EFNAETFTFHADIC[160.03]TLSEK.E				9	2259.02	1130.52	1130.52	4.4	4.7332	0.764	1861.6	0	0.0036	19	8.5048
1	20231017_RA68sn_1_01.74671.74671.2	3.28e-12	19/36	Albumin OS=Homo sapiens OX=9606 GN=ALB PE=1 SV=2,Isoform of P02768, Albumin OS=Homo sapiens OX=9606 GN=ALB PE=1 SV=1,Isoform of P02768, Albumin (Fragment) OS=Homo sapiens OX=9606 GN=ALB PE=1 SV=1,Isoform of P02768, Albumin OS=Homo sapiens OX=9606 GN=ALB PE=1 SV=1,Isoform of P02768, Isoform 2 of Albumin OS=Homo sapiens OX=9606 GN=ALB,Isoform of P02768, Isoform 3 of Albumin OS=Homo sapiens OX=9606 …	sp|P02768|ALBU_HUMAN,tr|D6RHD5|D6RHD5_HUMAN,tr|H0YA55|H0YA55_HUMAN,tr|C9JKR2|C9JKR2_HUMAN,sp|P02768-2|ALBU_HUMAN,sp|P02768-3|ALBU_HUMAN,tr|B7WNR0|B7WNR0_HUMAN,tr|A0A087WWT3|A0A087WWT3_HUMAN,tr|A0A0C4DGB6|A0A0C4DGB6_HUMAN	K.EFNAETFTFHADIC[160.03]TLSEK.E				9	2259.02	1130.52	1130.52	4.4	3.0468	0.7347	418.9	0	0.0026	19	7.2057
1	20231017_RA68sn_1_01.77961.77961.2	4.07e-12	18/36	Albumin OS=Homo sapiens OX=9606 GN=ALB PE=1 SV=2,Isoform of P02768, Albumin OS=Homo sapiens OX=9606 GN=ALB PE=1 SV=1,Isoform of P02768, Albumin (Fragment) OS=Homo sapiens OX=9606 GN=ALB PE=1 SV=1,Isoform of P02768, Albumin OS=Homo sapiens OX=9606 GN=ALB PE=1 SV=1,Isoform of P02768, Isoform 2 of Albumin OS=Homo sapiens OX=9606 GN=ALB,Isoform of P02768, Isoform 3 of Albumin OS=Homo sapiens OX=9606 …	sp|P02768|ALBU_HUMAN,tr|D6RHD5|D6RHD5_HUMAN,tr|H0YA55|H0YA55_HUMAN,tr|C9JKR2|C9JKR2_HUMAN,sp|P02768-2|ALBU_HUMAN,sp|P02768-3|ALBU_HUMAN,tr|B7WNR0|B7WNR0_HUMAN,tr|A0A087WWT3|A0A087WWT3_HUMAN,tr|A0A0C4DGB6|A0A0C4DGB6_HUMAN	K.EFNAETFTFHADIC[160.03]TLSEK.E				9	2259.02	1130.52	1130.52	4.4	3.8374	0.7158	965.6	0	0.0045	19	7.6327
1	20231017_RA68sn_1_01.64099.64099.3	5.52e-12	23/72	Albumin OS=Homo sapiens OX=9606 GN=ALB PE=1 SV=2,Isoform of P02768, Albumin OS=Homo sapiens OX=9606 GN=ALB PE=1 SV=1,Isoform of P02768, Albumin (Fragment) OS=Homo sapiens OX=9606 GN=ALB PE=1 SV=1,Isoform of P02768, Albumin OS=Homo sapiens OX=9606 GN=ALB PE=1 SV=1,Isoform of P02768, Isoform 2 of Albumin OS=Homo sapiens OX=9606 GN=ALB,Isoform of P02768, Isoform 3 of Albumin OS=Homo sapiens OX=9606 …	sp|P02768|ALBU_HUMAN,tr|D6RHD5|D6RHD5_HUMAN,tr|H0YA55|H0YA55_HUMAN,tr|C9JKR2|C9JKR2_HUMAN,sp|P02768-2|ALBU_HUMAN,sp|P02768-3|ALBU_HUMAN,tr|B7WNR0|B7WNR0_HUMAN,tr|A0A087WWT3|A0A087WWT3_HUMAN,tr|A0A0C4DGB6|A0A0C4DGB6_HUMAN	K.EFNAETFTFHADIC[160.03]TLSEK.E				9	2259.02	754.012	754.013	4.4	4.2801	0.6757	785.7	0	0.0004	19	9.6454
1	20231017_RA68sn_1_01.69308.69308.2	5.66e-12	21/36	Albumin OS=Homo sapiens OX=9606 GN=ALB PE=1 SV=2,Isoform of P02768, Albumin OS=Homo sapiens OX=9606 GN=ALB PE=1 SV=1,Isoform of P02768, Albumin (Fragment) OS=Homo sapiens OX=9606 GN=ALB PE=1 SV=1,Isoform of P02768, Albumin OS=Homo sapiens OX=9606 GN=ALB PE=1 SV=1,Isoform of P02768, Isoform 2 of Albumin OS=Homo sapiens OX=9606 GN=ALB,Isoform of P02768, Isoform 3 of Albumin OS=Homo sapiens OX=9606 …	sp|P02768|ALBU_HUMAN,tr|D6RHD5|D6RHD5_HUMAN,tr|H0YA55|H0YA55_HUMAN,tr|C9JKR2|C9JKR2_HUMAN,sp|P02768-2|ALBU_HUMAN,sp|P02768-3|ALBU_HUMAN,tr|B7WNR0|B7WNR0_HUMAN,tr|A0A087WWT3|A0A087WWT3_HUMAN,tr|A0A0C4DGB6|A0A0C4DGB6_HUMAN	K.EFNAETFTFHADIC[160.03]TLSEK.E				9	2259.02	1130.52	1130.51	4.4	3.838	0.6633	804.4	0	-0.0013	19	7.2463
1	20231017_RA68sn_1_01.84789.84789.3	6.24e-12	21/72	Albumin OS=Homo sapiens OX=9606 GN=ALB PE=1 SV=2,Isoform of P02768, Albumin OS=Homo sapiens OX=9606 GN=ALB PE=1 SV=1,Isoform of P02768, Albumin (Fragment) OS=Homo sapiens OX=9606 GN=ALB PE=1 SV=1,Isoform of P02768, Albumin OS=Homo sapiens OX=9606 GN=ALB PE=1 SV=1,Isoform of P02768, Isoform 2 of Albumin OS=Homo sapiens OX=9606 GN=ALB,Isoform of P02768, Isoform 3 of Albumin OS=Homo sapiens OX=9606 …	sp|P02768|ALBU_HUMAN,tr|D6RHD5|D6RHD5_HUMAN,tr|H0YA55|H0YA55_HUMAN,tr|C9JKR2|C9JKR2_HUMAN,sp|P02768-2|ALBU_HUMAN,sp|P02768-3|ALBU_HUMAN,tr|B7WNR0|B7WNR0_HUMAN,tr|A0A087WWT3|A0A087WWT3_HUMAN,tr|A0A0C4DGB6|A0A0C4DGB6_HUMAN	K.EFNAETFTFHADIC[160.03]TLSEK.E				9	2259.02	754.012	754.014	4.4	3.9952	0.6897	523.9	0	0.0046	19	9.6311
1	20231017_RA68sn_1_01.66440.66440.2	7.26e-12	26/36	Albumin OS=Homo sapiens OX=9606 GN=ALB PE=1 SV=2,Isoform of P02768, Albumin OS=Homo sapiens OX=9606 GN=ALB PE=1 SV=1,Isoform of P02768, Albumin (Fragment) OS=Homo sapiens OX=9606 GN=ALB PE=1 SV=1,Isoform of P02768, Albumin OS=Homo sapiens OX=9606 GN=ALB PE=1 SV=1,Isoform of P02768, Isoform 2 of Albumin OS=Homo sapiens OX=9606 GN=ALB,Isoform of P02768, Isoform 3 of Albumin OS=Homo sapiens OX=9606 …	sp|P02768|ALBU_HUMAN,tr|D6RHD5|D6RHD5_HUMAN,tr|H0YA55|H0YA55_HUMAN,tr|C9JKR2|C9JKR2_HUMAN,sp|P02768-2|ALBU_HUMAN,sp|P02768-3|ALBU_HUMAN,tr|B7WNR0|B7WNR0_HUMAN,tr|A0A087WWT3|A0A087WWT3_HUMAN,tr|A0A0C4DGB6|A0A0C4DGB6_HUMAN	K.EFNAETFTFHADIC[160.03]TLSEK.E				9	2259.02	1130.52	1130.51	4.4	5.2723	0.6875	2453.7	0	-0.0007	19	8.2059
1	20231017_RA68sn_1_01.69788.69788.2	9.74e-12	21/36	Albumin OS=Homo sapiens OX=9606 GN=ALB PE=1 SV=2,Isoform of P02768, Albumin OS=Homo sapiens OX=9606 GN=ALB PE=1 SV=1,Isoform of P02768, Albumin (Fragment) OS=Homo sapiens OX=9606 GN=ALB PE=1 SV=1,Isoform of P02768, Albumin OS=Homo sapiens OX=9606 GN=ALB PE=1 SV=1,Isoform of P02768, Isoform 2 of Albumin OS=Homo sapiens OX=9606 GN=ALB,Isoform of P02768, Isoform 3 of Albumin OS=Homo sapiens OX=9606 …	sp|P02768|ALBU_HUMAN,tr|D6RHD5|D6RHD5_HUMAN,tr|H0YA55|H0YA55_HUMAN,tr|C9JKR2|C9JKR2_HUMAN,sp|P02768-2|ALBU_HUMAN,sp|P02768-3|ALBU_HUMAN,tr|B7WNR0|B7WNR0_HUMAN,tr|A0A087WWT3|A0A087WWT3_HUMAN,tr|A0A0C4DGB6|A0A0C4DGB6_HUMAN	K.EFNAETFTFHADIC[160.03]TLSEK.E				9	2259.02	1130.52	1130.52	4.4	3.9654	0.6519	1136.1	0	0.0011	19	7.2425
1	20231017_RA68sn_1_01.88738.88738.2	1.41e-11	14/36	Albumin OS=Homo sapiens OX=9606 GN=ALB PE=1 SV=2,Isoform of P02768, Albumin OS=Homo sapiens OX=9606 GN=ALB PE=1 SV=1,Isoform of P02768, Albumin (Fragment) OS=Homo sapiens OX=9606 GN=ALB PE=1 SV=1,Isoform of P02768, Albumin OS=Homo sapiens OX=9606 GN=ALB PE=1 SV=1,Isoform of P02768, Isoform 2 of Albumin OS=Homo sapiens OX=9606 GN=ALB,Isoform of P02768, Isoform 3 of Albumin OS=Homo sapiens OX=9606 …	sp|P02768|ALBU_HUMAN,tr|D6RHD5|D6RHD5_HUMAN,tr|H0YA55|H0YA55_HUMAN,tr|C9JKR2|C9JKR2_HUMAN,sp|P02768-2|ALBU_HUMAN,sp|P02768-3|ALBU_HUMAN,tr|B7WNR0|B7WNR0_HUMAN,tr|A0A087WWT3|A0A087WWT3_HUMAN,tr|A0A0C4DGB6|A0A0C4DGB6_HUMAN	K.EFNAETFTFHADIC[160.03]TLSEK.E				9	2259.02	1130.52	1130.52	4.4	3.4038	0.727	589.7	0	0.0008	19	7.4218
1	20231017_RA68sn_1_01.88851.88851.3	2.72e-11	21/72	Albumin OS=Homo sapiens OX=9606 GN=ALB PE=1 SV=2,Isoform of P02768, Albumin OS=Homo sapiens OX=9606 GN=ALB PE=1 SV=1,Isoform of P02768, Albumin (Fragment) OS=Homo sapiens OX=9606 GN=ALB PE=1 SV=1,Isoform of P02768, Albumin OS=Homo sapiens OX=9606 GN=ALB PE=1 SV=1,Isoform of P02768, Isoform 2 of Albumin OS=Homo sapiens OX=9606 GN=ALB,Isoform of P02768, Isoform 3 of Albumin OS=Homo sapiens OX=9606 …	sp|P02768|ALBU_HUMAN,tr|D6RHD5|D6RHD5_HUMAN,tr|H0YA55|H0YA55_HUMAN,tr|C9JKR2|C9JKR2_HUMAN,sp|P02768-2|ALBU_HUMAN,sp|P02768-3|ALBU_HUMAN,tr|B7WNR0|B7WNR0_HUMAN,tr|A0A087WWT3|A0A087WWT3_HUMAN,tr|A0A0C4DGB6|A0A0C4DGB6_HUMAN	K.EFNAETFTFHADIC[160.03]TLSEK.E				9	2259.02	754.012	754.013	4.4	3.8262	0.6977	596.4	0	0.001	19	9.6151
1	20231017_RA68sn_1_01.87856.87856.2	3.23e-11	15/36	Albumin OS=Homo sapiens OX=9606 GN=ALB PE=1 SV=2,Isoform of P02768, Albumin OS=Homo sapiens OX=9606 GN=ALB PE=1 SV=1,Isoform of P02768, Albumin (Fragment) OS=Homo sapiens OX=9606 GN=ALB PE=1 SV=1,Isoform of P02768, Albumin OS=Homo sapiens OX=9606 GN=ALB PE=1 SV=1,Isoform of P02768, Isoform 2 of Albumin OS=Homo sapiens OX=9606 GN=ALB,Isoform of P02768, Isoform 3 of Albumin OS=Homo sapiens OX=9606 …	sp|P02768|ALBU_HUMAN,tr|D6RHD5|D6RHD5_HUMAN,tr|H0YA55|H0YA55_HUMAN,tr|C9JKR2|C9JKR2_HUMAN,sp|P02768-2|ALBU_HUMAN,sp|P02768-3|ALBU_HUMAN,tr|B7WNR0|B7WNR0_HUMAN,tr|A0A087WWT3|A0A087WWT3_HUMAN,tr|A0A0C4DGB6|A0A0C4DGB6_HUMAN	K.EFNAETFTFHADIC[160.03]TLSEK.E				9	2259.02	1130.52	1130.52	4.4	3.1661	0.7054	323.3	0	0.0076	19	7.0822
1	20231017_RA68sn_1_01.75156.75156.2	5.31e-11	18/36	Albumin OS=Homo sapiens OX=9606 GN=ALB PE=1 SV=2,Isoform of P02768, Albumin OS=Homo sapiens OX=9606 GN=ALB PE=1 SV=1,Isoform of P02768, Albumin (Fragment) OS=Homo sapiens OX=9606 GN=ALB PE=1 SV=1,Isoform of P02768, Albumin OS=Homo sapiens OX=9606 GN=ALB PE=1 SV=1,Isoform of P02768, Isoform 2 of Albumin OS=Homo sapiens OX=9606 GN=ALB,Isoform of P02768, Isoform 3 of Albumin OS=Homo sapiens OX=9606 …	sp|P02768|ALBU_HUMAN,tr|D6RHD5|D6RHD5_HUMAN,tr|H0YA55|H0YA55_HUMAN,tr|C9JKR2|C9JKR2_HUMAN,sp|P02768-2|ALBU_HUMAN,sp|P02768-3|ALBU_HUMAN,tr|B7WNR0|B7WNR0_HUMAN,tr|A0A087WWT3|A0A087WWT3_HUMAN,tr|A0A0C4DGB6|A0A0C4DGB6_HUMAN	K.EFNAETFTFHADIC[160.03]TLSEK.E				9	2259.02	1130.52	1130.51	4.4	3.7733	0.6668	821.1	0	-0.0001	19	7.2308
1	20231017_RA68sn_1_01.66920.66920.2	7.26e-11	20/36	Albumin OS=Homo sapiens OX=9606 GN=ALB PE=1 SV=2,Isoform of P02768, Albumin OS=Homo sapiens OX=9606 GN=ALB PE=1 SV=1,Isoform of P02768, Albumin (Fragment) OS=Homo sapiens OX=9606 GN=ALB PE=1 SV=1,Isoform of P02768, Albumin OS=Homo sapiens OX=9606 GN=ALB PE=1 SV=1,Isoform of P02768, Isoform 2 of Albumin OS=Homo sapiens OX=9606 GN=ALB,Isoform of P02768, Isoform 3 of Albumin OS=Homo sapiens OX=9606 …	sp|P02768|ALBU_HUMAN,tr|D6RHD5|D6RHD5_HUMAN,tr|H0YA55|H0YA55_HUMAN,tr|C9JKR2|C9JKR2_HUMAN,sp|P02768-2|ALBU_HUMAN,sp|P02768-3|ALBU_HUMAN,tr|B7WNR0|B7WNR0_HUMAN,tr|A0A087WWT3|A0A087WWT3_HUMAN,tr|A0A0C4DGB6|A0A0C4DGB6_HUMAN	K.EFNAETFTFHADIC[160.03]TLSEK.E				9	2259.02	1130.52	1130.52	4.4	4.4744	0.7466	1154.9	0	0.0046	19	8.2378
1	20231017_RA68sn_1_01.63615.63615.3	1.11e-10	25/72	Albumin OS=Homo sapiens OX=9606 GN=ALB PE=1 SV=2,Isoform of P02768, Albumin OS=Homo sapiens OX=9606 GN=ALB PE=1 SV=1,Isoform of P02768, Albumin (Fragment) OS=Homo sapiens OX=9606 GN=ALB PE=1 SV=1,Isoform of P02768, Albumin OS=Homo sapiens OX=9606 GN=ALB PE=1 SV=1,Isoform of P02768, Isoform 2 of Albumin OS=Homo sapiens OX=9606 GN=ALB,Isoform of P02768, Isoform 3 of Albumin OS=Homo sapiens OX=9606 …	sp|P02768|ALBU_HUMAN,tr|D6RHD5|D6RHD5_HUMAN,tr|H0YA55|H0YA55_HUMAN,tr|C9JKR2|C9JKR2_HUMAN,sp|P02768-2|ALBU_HUMAN,sp|P02768-3|ALBU_HUMAN,tr|B7WNR0|B7WNR0_HUMAN,tr|A0A087WWT3|A0A087WWT3_HUMAN,tr|A0A0C4DGB6|A0A0C4DGB6_HUMAN	K.EFNAETFTFHADIC[160.03]TLSEK.E				9	2259.02	754.012	754.013	4.4	4.5252	0.7028	922.6	0	0.0014	19	10.0841
1	20231017_RA68sn_1_01.72272.72272.2	2.29e-10	23/36	Albumin OS=Homo sapiens OX=9606 GN=ALB PE=1 SV=2,Isoform of P02768, Albumin OS=Homo sapiens OX=9606 GN=ALB PE=1 SV=1,Isoform of P02768, Albumin (Fragment) OS=Homo sapiens OX=9606 GN=ALB PE=1 SV=1,Isoform of P02768, Albumin OS=Homo sapiens OX=9606 GN=ALB PE=1 SV=1,Isoform of P02768, Isoform 2 of Albumin OS=Homo sapiens OX=9606 GN=ALB,Isoform of P02768, Isoform 3 of Albumin OS=Homo sapiens OX=9606 …	sp|P02768|ALBU_HUMAN,tr|D6RHD5|D6RHD5_HUMAN,tr|H0YA55|H0YA55_HUMAN,tr|C9JKR2|C9JKR2_HUMAN,sp|P02768-2|ALBU_HUMAN,sp|P02768-3|ALBU_HUMAN,tr|B7WNR0|B7WNR0_HUMAN,tr|A0A087WWT3|A0A087WWT3_HUMAN,tr|A0A0C4DGB6|A0A0C4DGB6_HUMAN	K.EFNAETFTFHADIC[160.03]TLSEK.E				9	2259.02	1130.52	1130.51	4.4	4.8159	0.7009	1947.6	0	-0.0023	19	8.0818
1	20231017_RA68sn_1_01.70824.70824.2	2.43e-10	21/36	Albumin OS=Homo sapiens OX=9606 GN=ALB PE=1 SV=2,Isoform of P02768, Albumin OS=Homo sapiens OX=9606 GN=ALB PE=1 SV=1,Isoform of P02768, Albumin (Fragment) OS=Homo sapiens OX=9606 GN=ALB PE=1 SV=1,Isoform of P02768, Albumin OS=Homo sapiens OX=9606 GN=ALB PE=1 SV=1,Isoform of P02768, Isoform 2 of Albumin OS=Homo sapiens OX=9606 GN=ALB,Isoform of P02768, Isoform 3 of Albumin OS=Homo sapiens OX=9606 …	sp|P02768|ALBU_HUMAN,tr|D6RHD5|D6RHD5_HUMAN,tr|H0YA55|H0YA55_HUMAN,tr|C9JKR2|C9JKR2_HUMAN,sp|P02768-2|ALBU_HUMAN,sp|P02768-3|ALBU_HUMAN,tr|B7WNR0|B7WNR0_HUMAN,tr|A0A087WWT3|A0A087WWT3_HUMAN,tr|A0A0C4DGB6|A0A0C4DGB6_HUMAN	K.EFNAETFTFHADIC[160.03]TLSEK.E				9	2259.02	1130.52	1130.52	4.4	4.5863	0.6901	1411.5	0	0.0023	19	7.8819
1	20231017_RA68sn_1_01.92890.92890.2	2.72e-10	13/36	Albumin OS=Homo sapiens OX=9606 GN=ALB PE=1 SV=2,Isoform of P02768, Albumin OS=Homo sapiens OX=9606 GN=ALB PE=1 SV=1,Isoform of P02768, Albumin (Fragment) OS=Homo sapiens OX=9606 GN=ALB PE=1 SV=1,Isoform of P02768, Albumin OS=Homo sapiens OX=9606 GN=ALB PE=1 SV=1,Isoform of P02768, Isoform 2 of Albumin OS=Homo sapiens OX=9606 GN=ALB,Isoform of P02768, Isoform 3 of Albumin OS=Homo sapiens OX=9606 …	sp|P02768|ALBU_HUMAN,tr|D6RHD5|D6RHD5_HUMAN,tr|H0YA55|H0YA55_HUMAN,tr|C9JKR2|C9JKR2_HUMAN,sp|P02768-2|ALBU_HUMAN,sp|P02768-3|ALBU_HUMAN,tr|B7WNR0|B7WNR0_HUMAN,tr|A0A087WWT3|A0A087WWT3_HUMAN,tr|A0A0C4DGB6|A0A0C4DGB6_HUMAN	K.EFNAETFTFHADIC[160.03]TLSEK.E				9	2259.02	1130.52	1130.51	4.4	3.2297	0.7172	523.9	0	-0.0024	19	7.2199
1	20231017_RA68sn_1_01.73718.73718.2	3.31e-10	19/36	Albumin OS=Homo sapiens OX=9606 GN=ALB PE=1 SV=2,Isoform of P02768, Albumin OS=Homo sapiens OX=9606 GN=ALB PE=1 SV=1,Isoform of P02768, Albumin (Fragment) OS=Homo sapiens OX=9606 GN=ALB PE=1 SV=1,Isoform of P02768, Albumin OS=Homo sapiens OX=9606 GN=ALB PE=1 SV=1,Isoform of P02768, Isoform 2 of Albumin OS=Homo sapiens OX=9606 GN=ALB,Isoform of P02768, Isoform 3 of Albumin OS=Homo sapiens OX=9606 …	sp|P02768|ALBU_HUMAN,tr|D6RHD5|D6RHD5_HUMAN,tr|H0YA55|H0YA55_HUMAN,tr|C9JKR2|C9JKR2_HUMAN,sp|P02768-2|ALBU_HUMAN,sp|P02768-3|ALBU_HUMAN,tr|B7WNR0|B7WNR0_HUMAN,tr|A0A087WWT3|A0A087WWT3_HUMAN,tr|A0A0C4DGB6|A0A0C4DGB6_HUMAN	K.EFNAETFTFHADIC[160.03]TLSEK.E				9	2259.02	1130.52	1130.51	4.4	4.2341	0.7352	355.9	0	-0.002	19	8.0187
1	20231017_RA68sn_1_01.71789.71789.2	4.49e-10	21/36	Albumin OS=Homo sapiens OX=9606 GN=ALB PE=1 SV=2,Isoform of P02768, Albumin OS=Homo sapiens OX=9606 GN=ALB PE=1 SV=1,Isoform of P02768, Albumin (Fragment) OS=Homo sapiens OX=9606 GN=ALB PE=1 SV=1,Isoform of P02768, Albumin OS=Homo sapiens OX=9606 GN=ALB PE=1 SV=1,Isoform of P02768, Isoform 2 of Albumin OS=Homo sapiens OX=9606 GN=ALB,Isoform of P02768, Isoform 3 of Albumin OS=Homo sapiens OX=9606 …	sp|P02768|ALBU_HUMAN,tr|D6RHD5|D6RHD5_HUMAN,tr|H0YA55|H0YA55_HUMAN,tr|C9JKR2|C9JKR2_HUMAN,sp|P02768-2|ALBU_HUMAN,sp|P02768-3|ALBU_HUMAN,tr|B7WNR0|B7WNR0_HUMAN,tr|A0A087WWT3|A0A087WWT3_HUMAN,tr|A0A0C4DGB6|A0A0C4DGB6_HUMAN	K.EFNAETFTFHADIC[160.03]TLSEK.E				9	2259.02	1130.52	1130.52	4.4	4.6925	0.7032	1486.7	0	0.0042	19	8.0343
1	20231017_RA68sn_1_01.62659.62659.2	4.75e-10	26/36	Albumin OS=Homo sapiens OX=9606 GN=ALB PE=1 SV=2,Isoform of P02768, Albumin OS=Homo sapiens OX=9606 GN=ALB PE=1 SV=1,Isoform of P02768, Albumin (Fragment) OS=Homo sapiens OX=9606 GN=ALB PE=1 SV=1,Isoform of P02768, Albumin OS=Homo sapiens OX=9606 GN=ALB PE=1 SV=1,Isoform of P02768, Isoform 2 of Albumin OS=Homo sapiens OX=9606 GN=ALB,Isoform of P02768, Isoform 3 of Albumin OS=Homo sapiens OX=9606 …	sp|P02768|ALBU_HUMAN,tr|D6RHD5|D6RHD5_HUMAN,tr|H0YA55|H0YA55_HUMAN,tr|C9JKR2|C9JKR2_HUMAN,sp|P02768-2|ALBU_HUMAN,sp|P02768-3|ALBU_HUMAN,tr|B7WNR0|B7WNR0_HUMAN,tr|A0A087WWT3|A0A087WWT3_HUMAN,tr|A0A0C4DGB6|A0A0C4DGB6_HUMAN	K.EFNAETFTFHADIC[160.03]TLSEK.E				9	2259.02	1130.52	1130.51	4.4	5.2415	0.721	2534.9	0	-0.0021	19	8.4385
1	20231017_RA68sn_1_01.89579.89579.3	5.55e-10	20/72	Albumin OS=Homo sapiens OX=9606 GN=ALB PE=1 SV=2,Isoform of P02768, Albumin OS=Homo sapiens OX=9606 GN=ALB PE=1 SV=1,Isoform of P02768, Albumin (Fragment) OS=Homo sapiens OX=9606 GN=ALB PE=1 SV=1,Isoform of P02768, Albumin OS=Homo sapiens OX=9606 GN=ALB PE=1 SV=1,Isoform of P02768, Isoform 2 of Albumin OS=Homo sapiens OX=9606 GN=ALB,Isoform of P02768, Isoform 3 of Albumin OS=Homo sapiens OX=9606 …	sp|P02768|ALBU_HUMAN,tr|D6RHD5|D6RHD5_HUMAN,tr|H0YA55|H0YA55_HUMAN,tr|C9JKR2|C9JKR2_HUMAN,sp|P02768-2|ALBU_HUMAN,sp|P02768-3|ALBU_HUMAN,tr|B7WNR0|B7WNR0_HUMAN,tr|A0A087WWT3|A0A087WWT3_HUMAN,tr|A0A0C4DGB6|A0A0C4DGB6_HUMAN	K.EFNAETFTFHADIC[160.03]TLSEK.E				9	2259.02	754.012	754.012	4.4	3.8217	0.7101	499.6	0	-0.0019	19	9.7502
1	20231017_RA68sn_1_01.75151.75151.2	6.02e-10	20/36	Albumin OS=Homo sapiens OX=9606 GN=ALB PE=1 SV=2,Isoform of P02768, Albumin OS=Homo sapiens OX=9606 GN=ALB PE=1 SV=1,Isoform of P02768, Albumin (Fragment) OS=Homo sapiens OX=9606 GN=ALB PE=1 SV=1,Isoform of P02768, Albumin OS=Homo sapiens OX=9606 GN=ALB PE=1 SV=1,Isoform of P02768, Isoform 2 of Albumin OS=Homo sapiens OX=9606 GN=ALB,Isoform of P02768, Isoform 3 of Albumin OS=Homo sapiens OX=9606 …	sp|P02768|ALBU_HUMAN,tr|D6RHD5|D6RHD5_HUMAN,tr|H0YA55|H0YA55_HUMAN,tr|C9JKR2|C9JKR2_HUMAN,sp|P02768-2|ALBU_HUMAN,sp|P02768-3|ALBU_HUMAN,tr|B7WNR0|B7WNR0_HUMAN,tr|A0A087WWT3|A0A087WWT3_HUMAN,tr|A0A0C4DGB6|A0A0C4DGB6_HUMAN	K.EFNAETFTFHADIC[160.03]TLSEK.E				9	2259.02	1130.52	1130.51	4.4	4.3835	0.7414	981.3	0	-0.0002	19	8.1503
1	20231017_RA68sn_1_01.59410.59410.2	7.17e-10	24/36	Albumin OS=Homo sapiens OX=9606 GN=ALB PE=1 SV=2,Isoform of P02768, Albumin OS=Homo sapiens OX=9606 GN=ALB PE=1 SV=1,Isoform of P02768, Albumin (Fragment) OS=Homo sapiens OX=9606 GN=ALB PE=1 SV=1,Isoform of P02768, Albumin OS=Homo sapiens OX=9606 GN=ALB PE=1 SV=1,Isoform of P02768, Isoform 2 of Albumin OS=Homo sapiens OX=9606 GN=ALB,Isoform of P02768, Isoform 3 of Albumin OS=Homo sapiens OX=9606 …	sp|P02768|ALBU_HUMAN,tr|D6RHD5|D6RHD5_HUMAN,tr|H0YA55|H0YA55_HUMAN,tr|C9JKR2|C9JKR2_HUMAN,sp|P02768-2|ALBU_HUMAN,sp|P02768-3|ALBU_HUMAN,tr|B7WNR0|B7WNR0_HUMAN,tr|A0A087WWT3|A0A087WWT3_HUMAN,tr|A0A0C4DGB6|A0A0C4DGB6_HUMAN	K.EFNAETFTFHADIC[160.03]TLSEK.E				9	2259.02	1130.52	1130.51	4.4	4.8616	0.7029	1836	0	-0.0014	19	8.12
1	20231017_RA68sn_1_01.76582.76582.2	8.55e-10	21/36	Albumin OS=Homo sapiens OX=9606 GN=ALB PE=1 SV=2,Isoform of P02768, Albumin OS=Homo sapiens OX=9606 GN=ALB PE=1 SV=1,Isoform of P02768, Albumin (Fragment) OS=Homo sapiens OX=9606 GN=ALB PE=1 SV=1,Isoform of P02768, Albumin OS=Homo sapiens OX=9606 GN=ALB PE=1 SV=1,Isoform of P02768, Isoform 2 of Albumin OS=Homo sapiens OX=9606 GN=ALB,Isoform of P02768, Isoform 3 of Albumin OS=Homo sapiens OX=9606 …	sp|P02768|ALBU_HUMAN,tr|D6RHD5|D6RHD5_HUMAN,tr|H0YA55|H0YA55_HUMAN,tr|C9JKR2|C9JKR2_HUMAN,sp|P02768-2|ALBU_HUMAN,sp|P02768-3|ALBU_HUMAN,tr|B7WNR0|B7WNR0_HUMAN,tr|A0A087WWT3|A0A087WWT3_HUMAN,tr|A0A0C4DGB6|A0A0C4DGB6_HUMAN	K.EFNAETFTFHADIC[160.03]TLSEK.E				9	2259.02	1130.52	1130.52	4.4	4.4198	0.7203	1574.2	0	0.0012	19	8.0144
1	20231017_RA68sn_1_01.71241.71241.3	1.09e-09	21/72	Albumin OS=Homo sapiens OX=9606 GN=ALB PE=1 SV=2,Isoform of P02768, Albumin OS=Homo sapiens OX=9606 GN=ALB PE=1 SV=1,Isoform of P02768, Albumin (Fragment) OS=Homo sapiens OX=9606 GN=ALB PE=1 SV=1,Isoform of P02768, Albumin OS=Homo sapiens OX=9606 GN=ALB PE=1 SV=1,Isoform of P02768, Isoform 2 of Albumin OS=Homo sapiens OX=9606 GN=ALB,Isoform of P02768, Isoform 3 of Albumin OS=Homo sapiens OX=9606 …	sp|P02768|ALBU_HUMAN,tr|D6RHD5|D6RHD5_HUMAN,tr|H0YA55|H0YA55_HUMAN,tr|C9JKR2|C9JKR2_HUMAN,sp|P02768-2|ALBU_HUMAN,sp|P02768-3|ALBU_HUMAN,tr|B7WNR0|B7WNR0_HUMAN,tr|A0A087WWT3|A0A087WWT3_HUMAN,tr|A0A0C4DGB6|A0A0C4DGB6_HUMAN	K.EFNAETFTFHADIC[160.03]TLSEK.E				9	2259.02	754.012	754.014	4.4	4.1137	0.6706	552.8	0	0.0047	19	9.4899
1	20231017_RA68sn_1_01.59889.59889.2	1.38e-09	27/36	Albumin OS=Homo sapiens OX=9606 GN=ALB PE=1 SV=2,Isoform of P02768, Albumin OS=Homo sapiens OX=9606 GN=ALB PE=1 SV=1,Isoform of P02768, Albumin (Fragment) OS=Homo sapiens OX=9606 GN=ALB PE=1 SV=1,Isoform of P02768, Albumin OS=Homo sapiens OX=9606 GN=ALB PE=1 SV=1,Isoform of P02768, Isoform 2 of Albumin OS=Homo sapiens OX=9606 GN=ALB,Isoform of P02768, Isoform 3 of Albumin OS=Homo sapiens OX=9606 …	sp|P02768|ALBU_HUMAN,tr|D6RHD5|D6RHD5_HUMAN,tr|H0YA55|H0YA55_HUMAN,tr|C9JKR2|C9JKR2_HUMAN,sp|P02768-2|ALBU_HUMAN,sp|P02768-3|ALBU_HUMAN,tr|B7WNR0|B7WNR0_HUMAN,tr|A0A087WWT3|A0A087WWT3_HUMAN,tr|A0A0C4DGB6|A0A0C4DGB6_HUMAN	K.EFNAETFTFHADIC[160.03]TLSEK.E				9	2259.02	1130.52	1130.51	4.4	5.419	0.7414	2522	0	-0.0016	19	8.6712
1	20231017_RA68sn_1_01.70276.70276.2	2.46e-09	25/36	Albumin OS=Homo sapiens OX=9606 GN=ALB PE=1 SV=2,Isoform of P02768, Albumin OS=Homo sapiens OX=9606 GN=ALB PE=1 SV=1,Isoform of P02768, Albumin (Fragment) OS=Homo sapiens OX=9606 GN=ALB PE=1 SV=1,Isoform of P02768, Albumin OS=Homo sapiens OX=9606 GN=ALB PE=1 SV=1,Isoform of P02768, Isoform 2 of Albumin OS=Homo sapiens OX=9606 GN=ALB,Isoform of P02768, Isoform 3 of Albumin OS=Homo sapiens OX=9606 …	sp|P02768|ALBU_HUMAN,tr|D6RHD5|D6RHD5_HUMAN,tr|H0YA55|H0YA55_HUMAN,tr|C9JKR2|C9JKR2_HUMAN,sp|P02768-2|ALBU_HUMAN,sp|P02768-3|ALBU_HUMAN,tr|B7WNR0|B7WNR0_HUMAN,tr|A0A087WWT3|A0A087WWT3_HUMAN,tr|A0A0C4DGB6|A0A0C4DGB6_HUMAN	K.EFNAETFTFHADIC[160.03]TLSEK.E				9	2259.02	1130.52	1130.52	4.4	4.8742	0.6751	2535.5	0	0.0016	19	7.921
1	20231017_RA68sn_1_01.64083.64083.2	2.55e-09	26/36	Albumin OS=Homo sapiens OX=9606 GN=ALB PE=1 SV=2,Isoform of P02768, Albumin OS=Homo sapiens OX=9606 GN=ALB PE=1 SV=1,Isoform of P02768, Albumin (Fragment) OS=Homo sapiens OX=9606 GN=ALB PE=1 SV=1,Isoform of P02768, Albumin OS=Homo sapiens OX=9606 GN=ALB PE=1 SV=1,Isoform of P02768, Isoform 2 of Albumin OS=Homo sapiens OX=9606 GN=ALB,Isoform of P02768, Isoform 3 of Albumin OS=Homo sapiens OX=9606 …	sp|P02768|ALBU_HUMAN,tr|D6RHD5|D6RHD5_HUMAN,tr|H0YA55|H0YA55_HUMAN,tr|C9JKR2|C9JKR2_HUMAN,sp|P02768-2|ALBU_HUMAN,sp|P02768-3|ALBU_HUMAN,tr|B7WNR0|B7WNR0_HUMAN,tr|A0A087WWT3|A0A087WWT3_HUMAN,tr|A0A0C4DGB6|A0A0C4DGB6_HUMAN	K.EFNAETFTFHADIC[160.03]TLSEK.E				9	2259.02	1130.52	1130.52	4.4	5.0453	0.7307	2789	0	0.0014	19	8.4165
1	20231017_RA68sn_1_01.64538.64538.2	6.09e-09	22/36	Albumin OS=Homo sapiens OX=9606 GN=ALB PE=1 SV=2,Isoform of P02768, Albumin OS=Homo sapiens OX=9606 GN=ALB PE=1 SV=1,Isoform of P02768, Albumin (Fragment) OS=Homo sapiens OX=9606 GN=ALB PE=1 SV=1,Isoform of P02768, Albumin OS=Homo sapiens OX=9606 GN=ALB PE=1 SV=1,Isoform of P02768, Isoform 2 of Albumin OS=Homo sapiens OX=9606 GN=ALB,Isoform of P02768, Isoform 3 of Albumin OS=Homo sapiens OX=9606 …	sp|P02768|ALBU_HUMAN,tr|D6RHD5|D6RHD5_HUMAN,tr|H0YA55|H0YA55_HUMAN,tr|C9JKR2|C9JKR2_HUMAN,sp|P02768-2|ALBU_HUMAN,sp|P02768-3|ALBU_HUMAN,tr|B7WNR0|B7WNR0_HUMAN,tr|A0A087WWT3|A0A087WWT3_HUMAN,tr|A0A0C4DGB6|A0A0C4DGB6_HUMAN	K.EFNAETFTFHADIC[160.03]TLSEK.E				9	2259.02	1130.52	1130.51	4.4	4.7577	0.6999	1608.7	0	-0.0007	19	8.045
1	20231017_RA68sn_1_01.86472.86472.2	6.46e-09	15/36	Albumin OS=Homo sapiens OX=9606 GN=ALB PE=1 SV=2,Isoform of P02768, Albumin OS=Homo sapiens OX=9606 GN=ALB PE=1 SV=1,Isoform of P02768, Albumin (Fragment) OS=Homo sapiens OX=9606 GN=ALB PE=1 SV=1,Isoform of P02768, Albumin OS=Homo sapiens OX=9606 GN=ALB PE=1 SV=1,Isoform of P02768, Isoform 2 of Albumin OS=Homo sapiens OX=9606 GN=ALB,Isoform of P02768, Isoform 3 of Albumin OS=Homo sapiens OX=9606 …	sp|P02768|ALBU_HUMAN,tr|D6RHD5|D6RHD5_HUMAN,tr|H0YA55|H0YA55_HUMAN,tr|C9JKR2|C9JKR2_HUMAN,sp|P02768-2|ALBU_HUMAN,sp|P02768-3|ALBU_HUMAN,tr|B7WNR0|B7WNR0_HUMAN,tr|A0A087WWT3|A0A087WWT3_HUMAN,tr|A0A0C4DGB6|A0A0C4DGB6_HUMAN	K.EFNAETFTFHADIC[160.03]TLSEK.E				9	2259.02	1130.52	1130.51	4.4	3.3087	0.7219	536.3	0	-0.0013	19	7.3143
1	20231017_RA68sn_1_01.62667.62667.3	8.55e-09	22/72	Albumin OS=Homo sapiens OX=9606 GN=ALB PE=1 SV=2,Isoform of P02768, Albumin OS=Homo sapiens OX=9606 GN=ALB PE=1 SV=1,Isoform of P02768, Albumin (Fragment) OS=Homo sapiens OX=9606 GN=ALB PE=1 SV=1,Isoform of P02768, Albumin OS=Homo sapiens OX=9606 GN=ALB PE=1 SV=1,Isoform of P02768, Isoform 2 of Albumin OS=Homo sapiens OX=9606 GN=ALB,Isoform of P02768, Isoform 3 of Albumin OS=Homo sapiens OX=9606 …	sp|P02768|ALBU_HUMAN,tr|D6RHD5|D6RHD5_HUMAN,tr|H0YA55|H0YA55_HUMAN,tr|C9JKR2|C9JKR2_HUMAN,sp|P02768-2|ALBU_HUMAN,sp|P02768-3|ALBU_HUMAN,tr|B7WNR0|B7WNR0_HUMAN,tr|A0A087WWT3|A0A087WWT3_HUMAN,tr|A0A0C4DGB6|A0A0C4DGB6_HUMAN	K.EFNAETFTFHADIC[160.03]TLSEK.E				9	2259.02	754.012	754.011	4.4	4.3781	0.6628	602	0	-0.0027	19	9.5566
1	20231017_RA68sn_1_01.62244.62244.2	9.21e-09	21/36	Albumin OS=Homo sapiens OX=9606 GN=ALB PE=1 SV=2,Isoform of P02768, Albumin OS=Homo sapiens OX=9606 GN=ALB PE=1 SV=1,Isoform of P02768, Albumin (Fragment) OS=Homo sapiens OX=9606 GN=ALB PE=1 SV=1,Isoform of P02768, Albumin OS=Homo sapiens OX=9606 GN=ALB PE=1 SV=1,Isoform of P02768, Isoform 2 of Albumin OS=Homo sapiens OX=9606 GN=ALB,Isoform of P02768, Isoform 3 of Albumin OS=Homo sapiens OX=9606 …	sp|P02768|ALBU_HUMAN,tr|D6RHD5|D6RHD5_HUMAN,tr|H0YA55|H0YA55_HUMAN,tr|C9JKR2|C9JKR2_HUMAN,sp|P02768-2|ALBU_HUMAN,sp|P02768-3|ALBU_HUMAN,tr|B7WNR0|B7WNR0_HUMAN,tr|A0A087WWT3|A0A087WWT3_HUMAN,tr|A0A0C4DGB6|A0A0C4DGB6_HUMAN	K.EFNAETFTFHADIC[160.03]TLSEK.E				9	2259.02	1130.52	1130.51	4.4	4.0237	0.6887	1249.8	0	-0.0012	19	7.5502
1	20231017_RA68sn_1_01.65496.65496.3	1.35e-08	22/72	Albumin OS=Homo sapiens OX=9606 GN=ALB PE=1 SV=2,Isoform of P02768, Albumin OS=Homo sapiens OX=9606 GN=ALB PE=1 SV=1,Isoform of P02768, Albumin (Fragment) OS=Homo sapiens OX=9606 GN=ALB PE=1 SV=1,Isoform of P02768, Albumin OS=Homo sapiens OX=9606 GN=ALB PE=1 SV=1,Isoform of P02768, Isoform 2 of Albumin OS=Homo sapiens OX=9606 GN=ALB,Isoform of P02768, Isoform 3 of Albumin OS=Homo sapiens OX=9606 …	sp|P02768|ALBU_HUMAN,tr|D6RHD5|D6RHD5_HUMAN,tr|H0YA55|H0YA55_HUMAN,tr|C9JKR2|C9JKR2_HUMAN,sp|P02768-2|ALBU_HUMAN,sp|P02768-3|ALBU_HUMAN,tr|B7WNR0|B7WNR0_HUMAN,tr|A0A087WWT3|A0A087WWT3_HUMAN,tr|A0A0C4DGB6|A0A0C4DGB6_HUMAN	K.EFNAETFTFHADIC[160.03]TLSEK.E				9	2259.02	754.012	754.013	4.4	4.1158	0.6859	575.9	0	0.0019	19	9.6625
1	20231017_RA68sn_1_01.67870.67870.2	1.52e-08	24/36	Albumin OS=Homo sapiens OX=9606 GN=ALB PE=1 SV=2,Isoform of P02768, Albumin OS=Homo sapiens OX=9606 GN=ALB PE=1 SV=1,Isoform of P02768, Albumin (Fragment) OS=Homo sapiens OX=9606 GN=ALB PE=1 SV=1,Isoform of P02768, Albumin OS=Homo sapiens OX=9606 GN=ALB PE=1 SV=1,Isoform of P02768, Isoform 2 of Albumin OS=Homo sapiens OX=9606 GN=ALB,Isoform of P02768, Isoform 3 of Albumin OS=Homo sapiens OX=9606 …	sp|P02768|ALBU_HUMAN,tr|D6RHD5|D6RHD5_HUMAN,tr|H0YA55|H0YA55_HUMAN,tr|C9JKR2|C9JKR2_HUMAN,sp|P02768-2|ALBU_HUMAN,sp|P02768-3|ALBU_HUMAN,tr|B7WNR0|B7WNR0_HUMAN,tr|A0A087WWT3|A0A087WWT3_HUMAN,tr|A0A0C4DGB6|A0A0C4DGB6_HUMAN	K.EFNAETFTFHADIC[160.03]TLSEK.E				9	2259.02	1130.52	1130.52	4.4	5.0641	0.7367	1937.4	0	0.0032	19	8.4695
1	20231017_RA68sn_1_01.76915.76915.3	1.56e-08	24/72	Albumin OS=Homo sapiens OX=9606 GN=ALB PE=1 SV=2,Isoform of P02768, Albumin OS=Homo sapiens OX=9606 GN=ALB PE=1 SV=1,Isoform of P02768, Albumin (Fragment) OS=Homo sapiens OX=9606 GN=ALB PE=1 SV=1,Isoform of P02768, Albumin OS=Homo sapiens OX=9606 GN=ALB PE=1 SV=1,Isoform of P02768, Isoform 2 of Albumin OS=Homo sapiens OX=9606 GN=ALB,Isoform of P02768, Isoform 3 of Albumin OS=Homo sapiens OX=9606 …	sp|P02768|ALBU_HUMAN,tr|D6RHD5|D6RHD5_HUMAN,tr|H0YA55|H0YA55_HUMAN,tr|C9JKR2|C9JKR2_HUMAN,sp|P02768-2|ALBU_HUMAN,sp|P02768-3|ALBU_HUMAN,tr|B7WNR0|B7WNR0_HUMAN,tr|A0A087WWT3|A0A087WWT3_HUMAN,tr|A0A0C4DGB6|A0A0C4DGB6_HUMAN	K.EFNAETFTFHADIC[160.03]TLSEK.E				9	2259.02	754.012	754.015	4.4	4.2537	0.6922	771.6	0	0.0077	19	9.8122
1	20231017_RA68sn_1_01.64454.64454.2	1.61e-08	25/36	Albumin OS=Homo sapiens OX=9606 GN=ALB PE=1 SV=2,Isoform of P02768, Albumin OS=Homo sapiens OX=9606 GN=ALB PE=1 SV=1,Isoform of P02768, Albumin (Fragment) OS=Homo sapiens OX=9606 GN=ALB PE=1 SV=1,Isoform of P02768, Albumin OS=Homo sapiens OX=9606 GN=ALB PE=1 SV=1,Isoform of P02768, Isoform 2 of Albumin OS=Homo sapiens OX=9606 GN=ALB,Isoform of P02768, Isoform 3 of Albumin OS=Homo sapiens OX=9606 …	sp|P02768|ALBU_HUMAN,tr|D6RHD5|D6RHD5_HUMAN,tr|H0YA55|H0YA55_HUMAN,tr|C9JKR2|C9JKR2_HUMAN,sp|P02768-2|ALBU_HUMAN,sp|P02768-3|ALBU_HUMAN,tr|B7WNR0|B7WNR0_HUMAN,tr|A0A087WWT3|A0A087WWT3_HUMAN,tr|A0A0C4DGB6|A0A0C4DGB6_HUMAN	K.EFNAETFTFHADIC[160.03]TLSEK.E				9	2259.02	1130.52	1130.52	4.4	5.0774	0.7207	2078.2	0	0.0003	19	8.3586
1	20231017_RA68sn_1_01.59920.59920.3	1.64e-08	23/72	Albumin OS=Homo sapiens OX=9606 GN=ALB PE=1 SV=2,Isoform of P02768, Albumin OS=Homo sapiens OX=9606 GN=ALB PE=1 SV=1,Isoform of P02768, Albumin (Fragment) OS=Homo sapiens OX=9606 GN=ALB PE=1 SV=1,Isoform of P02768, Albumin OS=Homo sapiens OX=9606 GN=ALB PE=1 SV=1,Isoform of P02768, Isoform 2 of Albumin OS=Homo sapiens OX=9606 GN=ALB,Isoform of P02768, Isoform 3 of Albumin OS=Homo sapiens OX=9606 …	sp|P02768|ALBU_HUMAN,tr|D6RHD5|D6RHD5_HUMAN,tr|H0YA55|H0YA55_HUMAN,tr|C9JKR2|C9JKR2_HUMAN,sp|P02768-2|ALBU_HUMAN,sp|P02768-3|ALBU_HUMAN,tr|B7WNR0|B7WNR0_HUMAN,tr|A0A087WWT3|A0A087WWT3_HUMAN,tr|A0A0C4DGB6|A0A0C4DGB6_HUMAN	K.EFNAETFTFHADIC[160.03]TLSEK.E				9	2259.02	754.012	754.012	4.4	4.2244	0.6714	671	0	-0.0004	19	9.5653
1	20231017_RA68sn_1_01.68354.68354.2	1.73e-08	22/36	Albumin OS=Homo sapiens OX=9606 GN=ALB PE=1 SV=2,Isoform of P02768, Albumin OS=Homo sapiens OX=9606 GN=ALB PE=1 SV=1,Isoform of P02768, Albumin (Fragment) OS=Homo sapiens OX=9606 GN=ALB PE=1 SV=1,Isoform of P02768, Albumin OS=Homo sapiens OX=9606 GN=ALB PE=1 SV=1,Isoform of P02768, Isoform 2 of Albumin OS=Homo sapiens OX=9606 GN=ALB,Isoform of P02768, Isoform 3 of Albumin OS=Homo sapiens OX=9606 …	sp|P02768|ALBU_HUMAN,tr|D6RHD5|D6RHD5_HUMAN,tr|H0YA55|H0YA55_HUMAN,tr|C9JKR2|C9JKR2_HUMAN,sp|P02768-2|ALBU_HUMAN,sp|P02768-3|ALBU_HUMAN,tr|B7WNR0|B7WNR0_HUMAN,tr|A0A087WWT3|A0A087WWT3_HUMAN,tr|A0A0C4DGB6|A0A0C4DGB6_HUMAN	K.EFNAETFTFHADIC[160.03]TLSEK.E				9	2259.02	1130.52	1130.52	4.4	4.7955	0.7003	1573.9	0	0.0021	19	8.067
1	20231017_RA68sn_1_01.61780.61780.2	1.74e-08	25/36	Albumin OS=Homo sapiens OX=9606 GN=ALB PE=1 SV=2,Isoform of P02768, Albumin OS=Homo sapiens OX=9606 GN=ALB PE=1 SV=1,Isoform of P02768, Albumin (Fragment) OS=Homo sapiens OX=9606 GN=ALB PE=1 SV=1,Isoform of P02768, Albumin OS=Homo sapiens OX=9606 GN=ALB PE=1 SV=1,Isoform of P02768, Isoform 2 of Albumin OS=Homo sapiens OX=9606 GN=ALB,Isoform of P02768, Isoform 3 of Albumin OS=Homo sapiens OX=9606 …	sp|P02768|ALBU_HUMAN,tr|D6RHD5|D6RHD5_HUMAN,tr|H0YA55|H0YA55_HUMAN,tr|C9JKR2|C9JKR2_HUMAN,sp|P02768-2|ALBU_HUMAN,sp|P02768-3|ALBU_HUMAN,tr|B7WNR0|B7WNR0_HUMAN,tr|A0A087WWT3|A0A087WWT3_HUMAN,tr|A0A0C4DGB6|A0A0C4DGB6_HUMAN	K.EFNAETFTFHADIC[160.03]TLSEK.E				9	2259.02	1130.52	1130.51	4.4	5.1609	0.7135	2215.9	0	-0.004	19	8.3444
1	20231017_RA68sn_1_01.63128.63128.2	2.07e-08	30/36	Albumin OS=Homo sapiens OX=9606 GN=ALB PE=1 SV=2,Isoform of P02768, Albumin OS=Homo sapiens OX=9606 GN=ALB PE=1 SV=1,Isoform of P02768, Albumin (Fragment) OS=Homo sapiens OX=9606 GN=ALB PE=1 SV=1,Isoform of P02768, Albumin OS=Homo sapiens OX=9606 GN=ALB PE=1 SV=1,Isoform of P02768, Isoform 2 of Albumin OS=Homo sapiens OX=9606 GN=ALB,Isoform of P02768, Isoform 3 of Albumin OS=Homo sapiens OX=9606 …	sp|P02768|ALBU_HUMAN,tr|D6RHD5|D6RHD5_HUMAN,tr|H0YA55|H0YA55_HUMAN,tr|C9JKR2|C9JKR2_HUMAN,sp|P02768-2|ALBU_HUMAN,sp|P02768-3|ALBU_HUMAN,tr|B7WNR0|B7WNR0_HUMAN,tr|A0A087WWT3|A0A087WWT3_HUMAN,tr|A0A0C4DGB6|A0A0C4DGB6_HUMAN	K.EFNAETFTFHADIC[160.03]TLSEK.E				9	2259.02	1130.52	1130.52	4.4	5.5888	0.7051	3802	0	0.0013	19	8.479
1	20231017_RA68sn_1_01.79200.79200.3	2.55e-08	21/72	Albumin OS=Homo sapiens OX=9606 GN=ALB PE=1 SV=2,Isoform of P02768, Albumin OS=Homo sapiens OX=9606 GN=ALB PE=1 SV=1,Isoform of P02768, Albumin (Fragment) OS=Homo sapiens OX=9606 GN=ALB PE=1 SV=1,Isoform of P02768, Albumin OS=Homo sapiens OX=9606 GN=ALB PE=1 SV=1,Isoform of P02768, Isoform 2 of Albumin OS=Homo sapiens OX=9606 GN=ALB,Isoform of P02768, Isoform 3 of Albumin OS=Homo sapiens OX=9606 …	sp|P02768|ALBU_HUMAN,tr|D6RHD5|D6RHD5_HUMAN,tr|H0YA55|H0YA55_HUMAN,tr|C9JKR2|C9JKR2_HUMAN,sp|P02768-2|ALBU_HUMAN,sp|P02768-3|ALBU_HUMAN,tr|B7WNR0|B7WNR0_HUMAN,tr|A0A087WWT3|A0A087WWT3_HUMAN,tr|A0A0C4DGB6|A0A0C4DGB6_HUMAN	K.EFNAETFTFHADIC[160.03]TLSEK.E				9	2259.02	754.012	754.014	4.4	4.087	0.7091	590.9	0	0.0057	19	9.9029
1	20231017_RA68sn_1_01.60823.60823.2	2.82e-08	27/36	Albumin OS=Homo sapiens OX=9606 GN=ALB PE=1 SV=2,Isoform of P02768, Albumin OS=Homo sapiens OX=9606 GN=ALB PE=1 SV=1,Isoform of P02768, Albumin (Fragment) OS=Homo sapiens OX=9606 GN=ALB PE=1 SV=1,Isoform of P02768, Albumin OS=Homo sapiens OX=9606 GN=ALB PE=1 SV=1,Isoform of P02768, Isoform 2 of Albumin OS=Homo sapiens OX=9606 GN=ALB,Isoform of P02768, Isoform 3 of Albumin OS=Homo sapiens OX=9606 …	sp|P02768|ALBU_HUMAN,tr|D6RHD5|D6RHD5_HUMAN,tr|H0YA55|H0YA55_HUMAN,tr|C9JKR2|C9JKR2_HUMAN,sp|P02768-2|ALBU_HUMAN,sp|P02768-3|ALBU_HUMAN,tr|B7WNR0|B7WNR0_HUMAN,tr|A0A087WWT3|A0A087WWT3_HUMAN,tr|A0A0C4DGB6|A0A0C4DGB6_HUMAN	K.EFNAETFTFHADIC[160.03]TLSEK.E				9	2259.02	1130.52	1130.52	4.4	5.2041	0.7204	2571.1	0	0.0018	19	8.4166
1	20231017_RA68sn_1_01.93293.93293.2	2.87e-08	23/36	Albumin OS=Homo sapiens OX=9606 GN=ALB PE=1 SV=2,Isoform of P02768, Albumin OS=Homo sapiens OX=9606 GN=ALB PE=1 SV=1,Isoform of P02768, Albumin (Fragment) OS=Homo sapiens OX=9606 GN=ALB PE=1 SV=1,Isoform of P02768, Albumin OS=Homo sapiens OX=9606 GN=ALB PE=1 SV=1,Isoform of P02768, Isoform 2 of Albumin OS=Homo sapiens OX=9606 GN=ALB,Isoform of P02768, Isoform 3 of Albumin OS=Homo sapiens OX=9606 …	sp|P02768|ALBU_HUMAN,tr|D6RHD5|D6RHD5_HUMAN,tr|H0YA55|H0YA55_HUMAN,tr|C9JKR2|C9JKR2_HUMAN,sp|P02768-2|ALBU_HUMAN,sp|P02768-3|ALBU_HUMAN,tr|B7WNR0|B7WNR0_HUMAN,tr|A0A087WWT3|A0A087WWT3_HUMAN,tr|A0A0C4DGB6|A0A0C4DGB6_HUMAN	K.EFNAETFTFHADIC[160.03]TLSEK.E				9	2259.02	1130.52	1130.52	4.4	4.6729	0.7472	1921.1	0	0.0027	19	8.3495
1	20231017_RA68sn_1_01.63599.63599.2	3.47e-08	25/36	Albumin OS=Homo sapiens OX=9606 GN=ALB PE=1 SV=2,Isoform of P02768, Albumin OS=Homo sapiens OX=9606 GN=ALB PE=1 SV=1,Isoform of P02768, Albumin (Fragment) OS=Homo sapiens OX=9606 GN=ALB PE=1 SV=1,Isoform of P02768, Albumin OS=Homo sapiens OX=9606 GN=ALB PE=1 SV=1,Isoform of P02768, Isoform 2 of Albumin OS=Homo sapiens OX=9606 GN=ALB,Isoform of P02768, Isoform 3 of Albumin OS=Homo sapiens OX=9606 …	sp|P02768|ALBU_HUMAN,tr|D6RHD5|D6RHD5_HUMAN,tr|H0YA55|H0YA55_HUMAN,tr|C9JKR2|C9JKR2_HUMAN,sp|P02768-2|ALBU_HUMAN,sp|P02768-3|ALBU_HUMAN,tr|B7WNR0|B7WNR0_HUMAN,tr|A0A087WWT3|A0A087WWT3_HUMAN,tr|A0A0C4DGB6|A0A0C4DGB6_HUMAN	K.EFNAETFTFHADIC[160.03]TLSEK.E				9	2259.02	1130.52	1130.52	4.4	5.1147	0.7217	2371.6	0	0.0013	19	8.3837
1	20231017_RA68sn_1_01.67385.67385.2	3.99e-08	27/36	Albumin OS=Homo sapiens OX=9606 GN=ALB PE=1 SV=2,Isoform of P02768, Albumin OS=Homo sapiens OX=9606 GN=ALB PE=1 SV=1,Isoform of P02768, Albumin (Fragment) OS=Homo sapiens OX=9606 GN=ALB PE=1 SV=1,Isoform of P02768, Albumin OS=Homo sapiens OX=9606 GN=ALB PE=1 SV=1,Isoform of P02768, Isoform 2 of Albumin OS=Homo sapiens OX=9606 GN=ALB,Isoform of P02768, Isoform 3 of Albumin OS=Homo sapiens OX=9606 …	sp|P02768|ALBU_HUMAN,tr|D6RHD5|D6RHD5_HUMAN,tr|H0YA55|H0YA55_HUMAN,tr|C9JKR2|C9JKR2_HUMAN,sp|P02768-2|ALBU_HUMAN,sp|P02768-3|ALBU_HUMAN,tr|B7WNR0|B7WNR0_HUMAN,tr|A0A087WWT3|A0A087WWT3_HUMAN,tr|A0A0C4DGB6|A0A0C4DGB6_HUMAN	K.EFNAETFTFHADIC[160.03]TLSEK.E				9	2259.02	1130.52	1130.52	4.4	5.1006	0.7257	1037.2	0	0.0011	19	8.4065
1	20231017_RA68sn_1_01.74192.74192.2	4.13e-08	26/36	Albumin OS=Homo sapiens OX=9606 GN=ALB PE=1 SV=2,Isoform of P02768, Albumin OS=Homo sapiens OX=9606 GN=ALB PE=1 SV=1,Isoform of P02768, Albumin (Fragment) OS=Homo sapiens OX=9606 GN=ALB PE=1 SV=1,Isoform of P02768, Albumin OS=Homo sapiens OX=9606 GN=ALB PE=1 SV=1,Isoform of P02768, Isoform 2 of Albumin OS=Homo sapiens OX=9606 GN=ALB,Isoform of P02768, Isoform 3 of Albumin OS=Homo sapiens OX=9606 …	sp|P02768|ALBU_HUMAN,tr|D6RHD5|D6RHD5_HUMAN,tr|H0YA55|H0YA55_HUMAN,tr|C9JKR2|C9JKR2_HUMAN,sp|P02768-2|ALBU_HUMAN,sp|P02768-3|ALBU_HUMAN,tr|B7WNR0|B7WNR0_HUMAN,tr|A0A087WWT3|A0A087WWT3_HUMAN,tr|A0A0C4DGB6|A0A0C4DGB6_HUMAN	K.EFNAETFTFHADIC[160.03]TLSEK.E				9	2259.02	1130.52	1130.52	4.4	4.3607	0.7585	1368.9	0	0.0037	19	8.2626
1	20231017_RA68sn_1_01.71713.71713.3	4.18e-08	25/72	Albumin OS=Homo sapiens OX=9606 GN=ALB PE=1 SV=2,Isoform of P02768, Albumin OS=Homo sapiens OX=9606 GN=ALB PE=1 SV=1,Isoform of P02768, Albumin (Fragment) OS=Homo sapiens OX=9606 GN=ALB PE=1 SV=1,Isoform of P02768, Albumin OS=Homo sapiens OX=9606 GN=ALB PE=1 SV=1,Isoform of P02768, Isoform 2 of Albumin OS=Homo sapiens OX=9606 GN=ALB,Isoform of P02768, Isoform 3 of Albumin OS=Homo sapiens OX=9606 …	sp|P02768|ALBU_HUMAN,tr|D6RHD5|D6RHD5_HUMAN,tr|H0YA55|H0YA55_HUMAN,tr|C9JKR2|C9JKR2_HUMAN,sp|P02768-2|ALBU_HUMAN,sp|P02768-3|ALBU_HUMAN,tr|B7WNR0|B7WNR0_HUMAN,tr|A0A087WWT3|A0A087WWT3_HUMAN,tr|A0A0C4DGB6|A0A0C4DGB6_HUMAN	K.EFNAETFTFHADIC[160.03]TLSEK.E				9	2259.02	754.012	754.013	4.4	4.4031	0.6823	789.4	0	0.0027	19	9.788
1	20231017_RA68sn_1_01.89901.89901.3	6.16e-08	19/72	Albumin OS=Homo sapiens OX=9606 GN=ALB PE=1 SV=2,Isoform of P02768, Albumin OS=Homo sapiens OX=9606 GN=ALB PE=1 SV=1,Isoform of P02768, Albumin (Fragment) OS=Homo sapiens OX=9606 GN=ALB PE=1 SV=1,Isoform of P02768, Albumin OS=Homo sapiens OX=9606 GN=ALB PE=1 SV=1,Isoform of P02768, Isoform 2 of Albumin OS=Homo sapiens OX=9606 GN=ALB,Isoform of P02768, Isoform 3 of Albumin OS=Homo sapiens OX=9606 …	sp|P02768|ALBU_HUMAN,tr|D6RHD5|D6RHD5_HUMAN,tr|H0YA55|H0YA55_HUMAN,tr|C9JKR2|C9JKR2_HUMAN,sp|P02768-2|ALBU_HUMAN,sp|P02768-3|ALBU_HUMAN,tr|B7WNR0|B7WNR0_HUMAN,tr|A0A087WWT3|A0A087WWT3_HUMAN,tr|A0A0C4DGB6|A0A0C4DGB6_HUMAN	K.EFNAETFTFHADIC[160.03]TLSEK.E				9	2259.02	754.012	754.012	4.4	3.7148	0.7167	469	0	-0.0021	19	9.7541
1	20231017_RA68sn_1_01.89219.89219.3	8.93e-08	22/72	Albumin OS=Homo sapiens OX=9606 GN=ALB PE=1 SV=2,Isoform of P02768, Albumin OS=Homo sapiens OX=9606 GN=ALB PE=1 SV=1,Isoform of P02768, Albumin (Fragment) OS=Homo sapiens OX=9606 GN=ALB PE=1 SV=1,Isoform of P02768, Albumin OS=Homo sapiens OX=9606 GN=ALB PE=1 SV=1,Isoform of P02768, Isoform 2 of Albumin OS=Homo sapiens OX=9606 GN=ALB,Isoform of P02768, Isoform 3 of Albumin OS=Homo sapiens OX=9606 …	sp|P02768|ALBU_HUMAN,tr|D6RHD5|D6RHD5_HUMAN,tr|H0YA55|H0YA55_HUMAN,tr|C9JKR2|C9JKR2_HUMAN,sp|P02768-2|ALBU_HUMAN,sp|P02768-3|ALBU_HUMAN,tr|B7WNR0|B7WNR0_HUMAN,tr|A0A087WWT3|A0A087WWT3_HUMAN,tr|A0A0C4DGB6|A0A0C4DGB6_HUMAN	K.EFNAETFTFHADIC[160.03]TLSEK.E				9	2259.02	754.012	754.012	4.4	3.9982	0.7125	644.4	0	-0.0024	19	9.8877
1	20231017_RA68sn_1_01.86148.86148.3	1.1e-07	21/72	Albumin OS=Homo sapiens OX=9606 GN=ALB PE=1 SV=2,Isoform of P02768, Albumin OS=Homo sapiens OX=9606 GN=ALB PE=1 SV=1,Isoform of P02768, Albumin (Fragment) OS=Homo sapiens OX=9606 GN=ALB PE=1 SV=1,Isoform of P02768, Albumin OS=Homo sapiens OX=9606 GN=ALB PE=1 SV=1,Isoform of P02768, Isoform 2 of Albumin OS=Homo sapiens OX=9606 GN=ALB,Isoform of P02768, Isoform 3 of Albumin OS=Homo sapiens OX=9606 …	sp|P02768|ALBU_HUMAN,tr|D6RHD5|D6RHD5_HUMAN,tr|H0YA55|H0YA55_HUMAN,tr|C9JKR2|C9JKR2_HUMAN,sp|P02768-2|ALBU_HUMAN,sp|P02768-3|ALBU_HUMAN,tr|B7WNR0|B7WNR0_HUMAN,tr|A0A087WWT3|A0A087WWT3_HUMAN,tr|A0A0C4DGB6|A0A0C4DGB6_HUMAN	K.EFNAETFTFHADIC[160.03]TLSEK.E				9	2259.02	754.012	754.012	4.4	3.9506	0.6889	536.9	0	-0.0019	19	9.5953
1	20231017_RA68sn_1_01.76121.76121.2	1.11e-07	18/36	Albumin OS=Homo sapiens OX=9606 GN=ALB PE=1 SV=2,Isoform of P02768, Albumin OS=Homo sapiens OX=9606 GN=ALB PE=1 SV=1,Isoform of P02768, Albumin (Fragment) OS=Homo sapiens OX=9606 GN=ALB PE=1 SV=1,Isoform of P02768, Albumin OS=Homo sapiens OX=9606 GN=ALB PE=1 SV=1,Isoform of P02768, Isoform 2 of Albumin OS=Homo sapiens OX=9606 GN=ALB,Isoform of P02768, Isoform 3 of Albumin OS=Homo sapiens OX=9606 …	sp|P02768|ALBU_HUMAN,tr|D6RHD5|D6RHD5_HUMAN,tr|H0YA55|H0YA55_HUMAN,tr|C9JKR2|C9JKR2_HUMAN,sp|P02768-2|ALBU_HUMAN,sp|P02768-3|ALBU_HUMAN,tr|B7WNR0|B7WNR0_HUMAN,tr|A0A087WWT3|A0A087WWT3_HUMAN,tr|A0A0C4DGB6|A0A0C4DGB6_HUMAN	K.EFNAETFTFHADIC[160.03]TLSEK.E				9	2259.02	1130.52	1130.52	4.4	4.2787	0.7215	1049.5	0	0.0039	19	7.9426
1	20231017_RA68sn_1_01.59442.59442.3	1.33e-07	22/72	Albumin OS=Homo sapiens OX=9606 GN=ALB PE=1 SV=2,Isoform of P02768, Albumin OS=Homo sapiens OX=9606 GN=ALB PE=1 SV=1,Isoform of P02768, Albumin (Fragment) OS=Homo sapiens OX=9606 GN=ALB PE=1 SV=1,Isoform of P02768, Albumin OS=Homo sapiens OX=9606 GN=ALB PE=1 SV=1,Isoform of P02768, Isoform 2 of Albumin OS=Homo sapiens OX=9606 GN=ALB,Isoform of P02768, Isoform 3 of Albumin OS=Homo sapiens OX=9606 …	sp|P02768|ALBU_HUMAN,tr|D6RHD5|D6RHD5_HUMAN,tr|H0YA55|H0YA55_HUMAN,tr|C9JKR2|C9JKR2_HUMAN,sp|P02768-2|ALBU_HUMAN,sp|P02768-3|ALBU_HUMAN,tr|B7WNR0|B7WNR0_HUMAN,tr|A0A087WWT3|A0A087WWT3_HUMAN,tr|A0A0C4DGB6|A0A0C4DGB6_HUMAN	K.EFNAETFTFHADIC[160.03]TLSEK.E				9	2259.02	754.012	754.013	4.4	4.1872	0.6854	653.9	0	0.0004	19	9.6996
1	20231017_RA68sn_1_01.78885.78885.2	2.11e-07	15/36	Albumin OS=Homo sapiens OX=9606 GN=ALB PE=1 SV=2,Isoform of P02768, Albumin OS=Homo sapiens OX=9606 GN=ALB PE=1 SV=1,Isoform of P02768, Albumin (Fragment) OS=Homo sapiens OX=9606 GN=ALB PE=1 SV=1,Isoform of P02768, Albumin OS=Homo sapiens OX=9606 GN=ALB PE=1 SV=1,Isoform of P02768, Isoform 2 of Albumin OS=Homo sapiens OX=9606 GN=ALB,Isoform of P02768, Isoform 3 of Albumin OS=Homo sapiens OX=9606 …	sp|P02768|ALBU_HUMAN,tr|D6RHD5|D6RHD5_HUMAN,tr|H0YA55|H0YA55_HUMAN,tr|C9JKR2|C9JKR2_HUMAN,sp|P02768-2|ALBU_HUMAN,sp|P02768-3|ALBU_HUMAN,tr|B7WNR0|B7WNR0_HUMAN,tr|A0A087WWT3|A0A087WWT3_HUMAN,tr|A0A0C4DGB6|A0A0C4DGB6_HUMAN	K.EFNAETFTFHADIC[160.03]TLSEK.E				9	2259.02	1130.52	1130.52	4.4	3.4833	0.681	263	0	0.004	19	7.1378
1	20231017_RA68sn_1_01.86933.86933.2	2.21e-07	16/36	Albumin OS=Homo sapiens OX=9606 GN=ALB PE=1 SV=2,Isoform of P02768, Albumin OS=Homo sapiens OX=9606 GN=ALB PE=1 SV=1,Isoform of P02768, Albumin (Fragment) OS=Homo sapiens OX=9606 GN=ALB PE=1 SV=1,Isoform of P02768, Albumin OS=Homo sapiens OX=9606 GN=ALB PE=1 SV=1,Isoform of P02768, Isoform 2 of Albumin OS=Homo sapiens OX=9606 GN=ALB,Isoform of P02768, Isoform 3 of Albumin OS=Homo sapiens OX=9606 …	sp|P02768|ALBU_HUMAN,tr|D6RHD5|D6RHD5_HUMAN,tr|H0YA55|H0YA55_HUMAN,tr|C9JKR2|C9JKR2_HUMAN,sp|P02768-2|ALBU_HUMAN,sp|P02768-3|ALBU_HUMAN,tr|B7WNR0|B7WNR0_HUMAN,tr|A0A087WWT3|A0A087WWT3_HUMAN,tr|A0A0C4DGB6|A0A0C4DGB6_HUMAN	K.EFNAETFTFHADIC[160.03]TLSEK.E				9	2259.02	1130.52	1130.52	4.4	3.6577	0.7336	734	0	0.0003	19	7.6476
1	20231017_RA68sn_1_01.77833.77833.3	3.57e-07	20/72	Albumin OS=Homo sapiens OX=9606 GN=ALB PE=1 SV=2,Isoform of P02768, Albumin OS=Homo sapiens OX=9606 GN=ALB PE=1 SV=1,Isoform of P02768, Albumin (Fragment) OS=Homo sapiens OX=9606 GN=ALB PE=1 SV=1,Isoform of P02768, Albumin OS=Homo sapiens OX=9606 GN=ALB PE=1 SV=1,Isoform of P02768, Isoform 2 of Albumin OS=Homo sapiens OX=9606 GN=ALB,Isoform of P02768, Isoform 3 of Albumin OS=Homo sapiens OX=9606 …	sp|P02768|ALBU_HUMAN,tr|D6RHD5|D6RHD5_HUMAN,tr|H0YA55|H0YA55_HUMAN,tr|C9JKR2|C9JKR2_HUMAN,sp|P02768-2|ALBU_HUMAN,sp|P02768-3|ALBU_HUMAN,tr|B7WNR0|B7WNR0_HUMAN,tr|A0A087WWT3|A0A087WWT3_HUMAN,tr|A0A0C4DGB6|A0A0C4DGB6_HUMAN	K.EFNAETFTFHADIC[160.03]TLSEK.E				9	2259.02	754.012	754.014	4.4	4.0812	0.6943	560.2	0	0.0038	19	9.7349
1	20231017_RA68sn_1_01.72756.72756.2	3.69e-07	26/36	Albumin OS=Homo sapiens OX=9606 GN=ALB PE=1 SV=2,Isoform of P02768, Albumin OS=Homo sapiens OX=9606 GN=ALB PE=1 SV=1,Isoform of P02768, Albumin (Fragment) OS=Homo sapiens OX=9606 GN=ALB PE=1 SV=1,Isoform of P02768, Albumin OS=Homo sapiens OX=9606 GN=ALB PE=1 SV=1,Isoform of P02768, Isoform 2 of Albumin OS=Homo sapiens OX=9606 GN=ALB,Isoform of P02768, Isoform 3 of Albumin OS=Homo sapiens OX=9606 …	sp|P02768|ALBU_HUMAN,tr|D6RHD5|D6RHD5_HUMAN,tr|H0YA55|H0YA55_HUMAN,tr|C9JKR2|C9JKR2_HUMAN,sp|P02768-2|ALBU_HUMAN,sp|P02768-3|ALBU_HUMAN,tr|B7WNR0|B7WNR0_HUMAN,tr|A0A087WWT3|A0A087WWT3_HUMAN,tr|A0A0C4DGB6|A0A0C4DGB6_HUMAN	K.EFNAETFTFHADIC[160.03]TLSEK.E				9	2259.02	1130.52	1130.51	4.4	5.0777	0.7243	2516.9	0	-0.0005	19	8.3853
1	20231017_RA68sn_1_01.93749.93749.2	4.16e-07	16/36	Albumin OS=Homo sapiens OX=9606 GN=ALB PE=1 SV=2,Isoform of P02768, Albumin OS=Homo sapiens OX=9606 GN=ALB PE=1 SV=1,Isoform of P02768, Albumin (Fragment) OS=Homo sapiens OX=9606 GN=ALB PE=1 SV=1,Isoform of P02768, Albumin OS=Homo sapiens OX=9606 GN=ALB PE=1 SV=1,Isoform of P02768, Isoform 2 of Albumin OS=Homo sapiens OX=9606 GN=ALB,Isoform of P02768, Isoform 3 of Albumin OS=Homo sapiens OX=9606 …	sp|P02768|ALBU_HUMAN,tr|D6RHD5|D6RHD5_HUMAN,tr|H0YA55|H0YA55_HUMAN,tr|C9JKR2|C9JKR2_HUMAN,sp|P02768-2|ALBU_HUMAN,sp|P02768-3|ALBU_HUMAN,tr|B7WNR0|B7WNR0_HUMAN,tr|A0A087WWT3|A0A087WWT3_HUMAN,tr|A0A0C4DGB6|A0A0C4DGB6_HUMAN	K.EFNAETFTFHADIC[160.03]TLSEK.E				9	2259.02	1130.52	1130.52	4.4	3.706	0.7022	584.6	0	0.0152	19	7.4433
1	20231017_RA68sn_1_01.77045.77045.2	7.71e-07	18/36	Albumin OS=Homo sapiens OX=9606 GN=ALB PE=1 SV=2,Isoform of P02768, Albumin OS=Homo sapiens OX=9606 GN=ALB PE=1 SV=1,Isoform of P02768, Albumin (Fragment) OS=Homo sapiens OX=9606 GN=ALB PE=1 SV=1,Isoform of P02768, Albumin OS=Homo sapiens OX=9606 GN=ALB PE=1 SV=1,Isoform of P02768, Isoform 2 of Albumin OS=Homo sapiens OX=9606 GN=ALB,Isoform of P02768, Isoform 3 of Albumin OS=Homo sapiens OX=9606 …	sp|P02768|ALBU_HUMAN,tr|D6RHD5|D6RHD5_HUMAN,tr|H0YA55|H0YA55_HUMAN,tr|C9JKR2|C9JKR2_HUMAN,sp|P02768-2|ALBU_HUMAN,sp|P02768-3|ALBU_HUMAN,tr|B7WNR0|B7WNR0_HUMAN,tr|A0A087WWT3|A0A087WWT3_HUMAN,tr|A0A0C4DGB6|A0A0C4DGB6_HUMAN	K.EFNAETFTFHADIC[160.03]TLSEK.E				9	2259.02	1130.52	1130.52	4.4	4.1277	0.7022	1084	0	0.0045	19	7.7116
1	20231017_RA68sn_1_01.61334.61334.3	1.07e-06	25/72	Albumin OS=Homo sapiens OX=9606 GN=ALB PE=1 SV=2,Isoform of P02768, Albumin OS=Homo sapiens OX=9606 GN=ALB PE=1 SV=1,Isoform of P02768, Albumin (Fragment) OS=Homo sapiens OX=9606 GN=ALB PE=1 SV=1,Isoform of P02768, Albumin OS=Homo sapiens OX=9606 GN=ALB PE=1 SV=1,Isoform of P02768, Isoform 2 of Albumin OS=Homo sapiens OX=9606 GN=ALB,Isoform of P02768, Isoform 3 of Albumin OS=Homo sapiens OX=9606 …	sp|P02768|ALBU_HUMAN,tr|D6RHD5|D6RHD5_HUMAN,tr|H0YA55|H0YA55_HUMAN,tr|C9JKR2|C9JKR2_HUMAN,sp|P02768-2|ALBU_HUMAN,sp|P02768-3|ALBU_HUMAN,tr|B7WNR0|B7WNR0_HUMAN,tr|A0A087WWT3|A0A087WWT3_HUMAN,tr|A0A0C4DGB6|A0A0C4DGB6_HUMAN	K.EFNAETFTFHADIC[160.03]TLSEK.E				9	2259.02	754.012	754.013	4.4	4.5429	0.6512	846.3	0	0.003	19	9.5179
1	20231017_RA68sn_1_01.77969.77969.2	1.99e-06	21/36	Albumin OS=Homo sapiens OX=9606 GN=ALB PE=1 SV=2,Isoform of P02768, Albumin OS=Homo sapiens OX=9606 GN=ALB PE=1 SV=1,Isoform of P02768, Albumin (Fragment) OS=Homo sapiens OX=9606 GN=ALB PE=1 SV=1,Isoform of P02768, Albumin OS=Homo sapiens OX=9606 GN=ALB PE=1 SV=1,Isoform of P02768, Isoform 2 of Albumin OS=Homo sapiens OX=9606 GN=ALB,Isoform of P02768, Isoform 3 of Albumin OS=Homo sapiens OX=9606 …	sp|P02768|ALBU_HUMAN,tr|D6RHD5|D6RHD5_HUMAN,tr|H0YA55|H0YA55_HUMAN,tr|C9JKR2|C9JKR2_HUMAN,sp|P02768-2|ALBU_HUMAN,sp|P02768-3|ALBU_HUMAN,tr|B7WNR0|B7WNR0_HUMAN,tr|A0A087WWT3|A0A087WWT3_HUMAN,tr|A0A0C4DGB6|A0A0C4DGB6_HUMAN	K.EFNAETFTFHADIC[160.03]TLSEK.E				9	2259.02	1130.52	1130.52	4.4	4.3316	0.7096	1593.5	0	0.0078	19	7.8837
1	20231017_RA68sn_1_01.65961.65961.2	4.93e-06	24/36	Albumin OS=Homo sapiens OX=9606 GN=ALB PE=1 SV=2,Isoform of P02768, Albumin OS=Homo sapiens OX=9606 GN=ALB PE=1 SV=1,Isoform of P02768, Albumin (Fragment) OS=Homo sapiens OX=9606 GN=ALB PE=1 SV=1,Isoform of P02768, Albumin OS=Homo sapiens OX=9606 GN=ALB PE=1 SV=1,Isoform of P02768, Isoform 2 of Albumin OS=Homo sapiens OX=9606 GN=ALB,Isoform of P02768, Isoform 3 of Albumin OS=Homo sapiens OX=9606 …	sp|P02768|ALBU_HUMAN,tr|D6RHD5|D6RHD5_HUMAN,tr|H0YA55|H0YA55_HUMAN,tr|C9JKR2|C9JKR2_HUMAN,sp|P02768-2|ALBU_HUMAN,sp|P02768-3|ALBU_HUMAN,tr|B7WNR0|B7WNR0_HUMAN,tr|A0A087WWT3|A0A087WWT3_HUMAN,tr|A0A0C4DGB6|A0A0C4DGB6_HUMAN	K.EFNAETFTFHADIC[160.03]TLSEK.E				9	2259.02	1130.52	1130.52	4.4	5.0065	0.7191	1597.3	0	0.0016	19	8.3118
1	20231017_RA68sn_1_01.71304.71304.2	1.61e-05	26/36	Albumin OS=Homo sapiens OX=9606 GN=ALB PE=1 SV=2,Isoform of P02768, Albumin OS=Homo sapiens OX=9606 GN=ALB PE=1 SV=1,Isoform of P02768, Albumin (Fragment) OS=Homo sapiens OX=9606 GN=ALB PE=1 SV=1,Isoform of P02768, Albumin OS=Homo sapiens OX=9606 GN=ALB PE=1 SV=1,Isoform of P02768, Isoform 2 of Albumin OS=Homo sapiens OX=9606 GN=ALB,Isoform of P02768, Isoform 3 of Albumin OS=Homo sapiens OX=9606 …	sp|P02768|ALBU_HUMAN,tr|D6RHD5|D6RHD5_HUMAN,tr|H0YA55|H0YA55_HUMAN,tr|C9JKR2|C9JKR2_HUMAN,sp|P02768-2|ALBU_HUMAN,sp|P02768-3|ALBU_HUMAN,tr|B7WNR0|B7WNR0_HUMAN,tr|A0A087WWT3|A0A087WWT3_HUMAN,tr|A0A0C4DGB6|A0A0C4DGB6_HUMAN	K.EFNAETFTFHADIC[160.03]TLSEK.E				9	2259.02	1130.52	1130.52	4.4	5.2199	0.6776	2281.1	0	0.0048	19	8.1069
0.9998	20231017_RA68sn_1_01.65012.65012.3	2.34e-12	21/72	Albumin OS=Homo sapiens OX=9606 GN=ALB PE=1 SV=2,Isoform of P02768, Albumin OS=Homo sapiens OX=9606 GN=ALB PE=1 SV=1,Isoform of P02768, Albumin (Fragment) OS=Homo sapiens OX=9606 GN=ALB PE=1 SV=1,Isoform of P02768, Albumin OS=Homo sapiens OX=9606 GN=ALB PE=1 SV=1,Isoform of P02768, Isoform 2 of Albumin OS=Homo sapiens OX=9606 GN=ALB,Isoform of P02768, Isoform 3 of Albumin OS=Homo sapiens OX=9606 …	sp|P02768|ALBU_HUMAN,tr|D6RHD5|D6RHD5_HUMAN,tr|H0YA55|H0YA55_HUMAN,tr|C9JKR2|C9JKR2_HUMAN,sp|P02768-2|ALBU_HUMAN,sp|P02768-3|ALBU_HUMAN,tr|B7WNR0|B7WNR0_HUMAN,tr|A0A087WWT3|A0A087WWT3_HUMAN,tr|A0A0C4DGB6|A0A0C4DGB6_HUMAN	K.EFNAETFTFHADIC[160.03]TLSEK.E				9	2259.02	754.012	754.013	4.4	3.9977	0.6226	575.1	0	0.0008	19	8.8856
0.9998	20231017_RA68sn_1_01.92724.92724.3	1.08e-10	17/72	Albumin OS=Homo sapiens OX=9606 GN=ALB PE=1 SV=2,Isoform of P02768, Albumin OS=Homo sapiens OX=9606 GN=ALB PE=1 SV=1,Isoform of P02768, Albumin (Fragment) OS=Homo sapiens OX=9606 GN=ALB PE=1 SV=1,Isoform of P02768, Albumin OS=Homo sapiens OX=9606 GN=ALB PE=1 SV=1,Isoform of P02768, Isoform 2 of Albumin OS=Homo sapiens OX=9606 GN=ALB,Isoform of P02768, Isoform 3 of Albumin OS=Homo sapiens OX=9606 …	sp|P02768|ALBU_HUMAN,tr|D6RHD5|D6RHD5_HUMAN,tr|H0YA55|H0YA55_HUMAN,tr|C9JKR2|C9JKR2_HUMAN,sp|P02768-2|ALBU_HUMAN,sp|P02768-3|ALBU_HUMAN,tr|B7WNR0|B7WNR0_HUMAN,tr|A0A087WWT3|A0A087WWT3_HUMAN,tr|A0A0C4DGB6|A0A0C4DGB6_HUMAN	K.EFNAETFTFHADIC[160.03]TLSEK.E				9	2259.02	754.012	754.011	4.4	3.3466	0.6602	373	0	-0.0026	19	8.8675
0.9998	20231017_RA68sn_1_01.73068.73068.3	2.03e-10	22/72	Albumin OS=Homo sapiens OX=9606 GN=ALB PE=1 SV=2,Isoform of P02768, Albumin OS=Homo sapiens OX=9606 GN=ALB PE=1 SV=1,Isoform of P02768, Albumin (Fragment) OS=Homo sapiens OX=9606 GN=ALB PE=1 SV=1,Isoform of P02768, Albumin OS=Homo sapiens OX=9606 GN=ALB PE=1 SV=1,Isoform of P02768, Isoform 2 of Albumin OS=Homo sapiens OX=9606 GN=ALB,Isoform of P02768, Isoform 3 of Albumin OS=Homo sapiens OX=9606 …	sp|P02768|ALBU_HUMAN,tr|D6RHD5|D6RHD5_HUMAN,tr|H0YA55|H0YA55_HUMAN,tr|C9JKR2|C9JKR2_HUMAN,sp|P02768-2|ALBU_HUMAN,sp|P02768-3|ALBU_HUMAN,tr|B7WNR0|B7WNR0_HUMAN,tr|A0A087WWT3|A0A087WWT3_HUMAN,tr|A0A0C4DGB6|A0A0C4DGB6_HUMAN	K.EFNAETFTFHADIC[160.03]TLSEK.E				9	2259.02	754.012	754.013	4.4	3.3687	0.6249	618.5	0	0.0009	19	8.4906
0.9998	20231017_RA68sn_1_01.93017.93017.3	2.57e-10	20/72	Albumin OS=Homo sapiens OX=9606 GN=ALB PE=1 SV=2,Isoform of P02768, Albumin OS=Homo sapiens OX=9606 GN=ALB PE=1 SV=1,Isoform of P02768, Albumin (Fragment) OS=Homo sapiens OX=9606 GN=ALB PE=1 SV=1,Isoform of P02768, Albumin OS=Homo sapiens OX=9606 GN=ALB PE=1 SV=1,Isoform of P02768, Isoform 2 of Albumin OS=Homo sapiens OX=9606 GN=ALB,Isoform of P02768, Isoform 3 of Albumin OS=Homo sapiens OX=9606 …	sp|P02768|ALBU_HUMAN,tr|D6RHD5|D6RHD5_HUMAN,tr|H0YA55|H0YA55_HUMAN,tr|C9JKR2|C9JKR2_HUMAN,sp|P02768-2|ALBU_HUMAN,sp|P02768-3|ALBU_HUMAN,tr|B7WNR0|B7WNR0_HUMAN,tr|A0A087WWT3|A0A087WWT3_HUMAN,tr|A0A0C4DGB6|A0A0C4DGB6_HUMAN	K.EFNAETFTFHADIC[160.03]TLSEK.E				9	2259.02	754.012	754.013	4.4	4.028	0.6715	496.4	0	0.0005	19	9.4494
0.9998	20231017_RA68sn_1_01.85690.85690.3	2.69e-10	24/72	Albumin OS=Homo sapiens OX=9606 GN=ALB PE=1 SV=2,Isoform of P02768, Albumin OS=Homo sapiens OX=9606 GN=ALB PE=1 SV=1,Isoform of P02768, Albumin (Fragment) OS=Homo sapiens OX=9606 GN=ALB PE=1 SV=1,Isoform of P02768, Albumin OS=Homo sapiens OX=9606 GN=ALB PE=1 SV=1,Isoform of P02768, Isoform 2 of Albumin OS=Homo sapiens OX=9606 GN=ALB,Isoform of P02768, Isoform 3 of Albumin OS=Homo sapiens OX=9606 …	sp|P02768|ALBU_HUMAN,tr|D6RHD5|D6RHD5_HUMAN,tr|H0YA55|H0YA55_HUMAN,tr|C9JKR2|C9JKR2_HUMAN,sp|P02768-2|ALBU_HUMAN,sp|P02768-3|ALBU_HUMAN,tr|B7WNR0|B7WNR0_HUMAN,tr|A0A087WWT3|A0A087WWT3_HUMAN,tr|A0A0C4DGB6|A0A0C4DGB6_HUMAN	K.EFNAETFTFHADIC[160.03]TLSEK.E				9	2259.02	754.012	754.012	4.4	4.0927	0.6339	745.9	0	-0.0017	19	9.069
0.9998	20231017_RA68sn_1_01.57982.57982.3	2.87e-10	19/72	Albumin OS=Homo sapiens OX=9606 GN=ALB PE=1 SV=2,Isoform of P02768, Albumin OS=Homo sapiens OX=9606 GN=ALB PE=1 SV=1,Isoform of P02768, Albumin (Fragment) OS=Homo sapiens OX=9606 GN=ALB PE=1 SV=1,Isoform of P02768, Albumin OS=Homo sapiens OX=9606 GN=ALB PE=1 SV=1,Isoform of P02768, Isoform 2 of Albumin OS=Homo sapiens OX=9606 GN=ALB,Isoform of P02768, Isoform 3 of Albumin OS=Homo sapiens OX=9606 …	sp|P02768|ALBU_HUMAN,tr|D6RHD5|D6RHD5_HUMAN,tr|H0YA55|H0YA55_HUMAN,tr|C9JKR2|C9JKR2_HUMAN,sp|P02768-2|ALBU_HUMAN,sp|P02768-3|ALBU_HUMAN,tr|B7WNR0|B7WNR0_HUMAN,tr|A0A087WWT3|A0A087WWT3_HUMAN,tr|A0A0C4DGB6|A0A0C4DGB6_HUMAN	K.EFNAETFTFHADIC[160.03]TLSEK.E				9	2259.02	754.012	754.012	4.4	3.608	0.6629	393.2	0	-0.0012	19	9.0828
0.9998	20231017_RA68sn_1_01.78286.78286.3	1.6e-09	20/72	Albumin OS=Homo sapiens OX=9606 GN=ALB PE=1 SV=2,Isoform of P02768, Albumin OS=Homo sapiens OX=9606 GN=ALB PE=1 SV=1,Isoform of P02768, Albumin (Fragment) OS=Homo sapiens OX=9606 GN=ALB PE=1 SV=1,Isoform of P02768, Albumin OS=Homo sapiens OX=9606 GN=ALB PE=1 SV=1,Isoform of P02768, Isoform 2 of Albumin OS=Homo sapiens OX=9606 GN=ALB,Isoform of P02768, Isoform 3 of Albumin OS=Homo sapiens OX=9606 …	sp|P02768|ALBU_HUMAN,tr|D6RHD5|D6RHD5_HUMAN,tr|H0YA55|H0YA55_HUMAN,tr|C9JKR2|C9JKR2_HUMAN,sp|P02768-2|ALBU_HUMAN,sp|P02768-3|ALBU_HUMAN,tr|B7WNR0|B7WNR0_HUMAN,tr|A0A087WWT3|A0A087WWT3_HUMAN,tr|A0A0C4DGB6|A0A0C4DGB6_HUMAN	K.EFNAETFTFHADIC[160.03]TLSEK.E				9	2259.02	754.012	754.013	4.4	4.0798	0.6479	499.4	0	0.0025	19	9.2171
0.9998	20231017_RA68sn_1_01.87533.87533.3	2.77e-09	19/72	Albumin OS=Homo sapiens OX=9606 GN=ALB PE=1 SV=2,Isoform of P02768, Albumin OS=Homo sapiens OX=9606 GN=ALB PE=1 SV=1,Isoform of P02768, Albumin (Fragment) OS=Homo sapiens OX=9606 GN=ALB PE=1 SV=1,Isoform of P02768, Albumin OS=Homo sapiens OX=9606 GN=ALB PE=1 SV=1,Isoform of P02768, Isoform 2 of Albumin OS=Homo sapiens OX=9606 GN=ALB,Isoform of P02768, Isoform 3 of Albumin OS=Homo sapiens OX=9606 …	sp|P02768|ALBU_HUMAN,tr|D6RHD5|D6RHD5_HUMAN,tr|H0YA55|H0YA55_HUMAN,tr|C9JKR2|C9JKR2_HUMAN,sp|P02768-2|ALBU_HUMAN,sp|P02768-3|ALBU_HUMAN,tr|B7WNR0|B7WNR0_HUMAN,tr|A0A087WWT3|A0A087WWT3_HUMAN,tr|A0A0C4DGB6|A0A0C4DGB6_HUMAN	K.EFNAETFTFHADIC[160.03]TLSEK.E				9	2259.02	754.012	754.012	4.4	3.7417	0.6559	408.3	0	-0.0001	19	9.0945
0.9998	20231017_RA68sn_1_01.70272.70272.3	2.84e-09	18/72	Albumin OS=Homo sapiens OX=9606 GN=ALB PE=1 SV=2,Isoform of P02768, Albumin OS=Homo sapiens OX=9606 GN=ALB PE=1 SV=1,Isoform of P02768, Albumin (Fragment) OS=Homo sapiens OX=9606 GN=ALB PE=1 SV=1,Isoform of P02768, Albumin OS=Homo sapiens OX=9606 GN=ALB PE=1 SV=1,Isoform of P02768, Isoform 2 of Albumin OS=Homo sapiens OX=9606 GN=ALB,Isoform of P02768, Isoform 3 of Albumin OS=Homo sapiens OX=9606 …	sp|P02768|ALBU_HUMAN,tr|D6RHD5|D6RHD5_HUMAN,tr|H0YA55|H0YA55_HUMAN,tr|C9JKR2|C9JKR2_HUMAN,sp|P02768-2|ALBU_HUMAN,sp|P02768-3|ALBU_HUMAN,tr|B7WNR0|B7WNR0_HUMAN,tr|A0A087WWT3|A0A087WWT3_HUMAN,tr|A0A0C4DGB6|A0A0C4DGB6_HUMAN	K.EFNAETFTFHADIC[160.03]TLSEK.E				9	2259.02	754.012	754.013	4.4	3.6017	0.6594	342	0	0.0016	19	9.0394
0.9998	20231017_RA68sn_1_01.64553.64553.3	3.15e-09	20/72	Albumin OS=Homo sapiens OX=9606 GN=ALB PE=1 SV=2,Isoform of P02768, Albumin OS=Homo sapiens OX=9606 GN=ALB PE=1 SV=1,Isoform of P02768, Albumin (Fragment) OS=Homo sapiens OX=9606 GN=ALB PE=1 SV=1,Isoform of P02768, Albumin OS=Homo sapiens OX=9606 GN=ALB PE=1 SV=1,Isoform of P02768, Isoform 2 of Albumin OS=Homo sapiens OX=9606 GN=ALB,Isoform of P02768, Isoform 3 of Albumin OS=Homo sapiens OX=9606 …	sp|P02768|ALBU_HUMAN,tr|D6RHD5|D6RHD5_HUMAN,tr|H0YA55|H0YA55_HUMAN,tr|C9JKR2|C9JKR2_HUMAN,sp|P02768-2|ALBU_HUMAN,sp|P02768-3|ALBU_HUMAN,tr|B7WNR0|B7WNR0_HUMAN,tr|A0A087WWT3|A0A087WWT3_HUMAN,tr|A0A0C4DGB6|A0A0C4DGB6_HUMAN	K.EFNAETFTFHADIC[160.03]TLSEK.E				9	2259.02	754.012	754.012	4.4	4.1736	0.6518	501.4	0	-0.0013	19	9.3168
0.9998	20231017_RA68sn_1_01.65976.65976.3	3.78e-09	22/72	Albumin OS=Homo sapiens OX=9606 GN=ALB PE=1 SV=2,Isoform of P02768, Albumin OS=Homo sapiens OX=9606 GN=ALB PE=1 SV=1,Isoform of P02768, Albumin (Fragment) OS=Homo sapiens OX=9606 GN=ALB PE=1 SV=1,Isoform of P02768, Albumin OS=Homo sapiens OX=9606 GN=ALB PE=1 SV=1,Isoform of P02768, Isoform 2 of Albumin OS=Homo sapiens OX=9606 GN=ALB,Isoform of P02768, Isoform 3 of Albumin OS=Homo sapiens OX=9606 …	sp|P02768|ALBU_HUMAN,tr|D6RHD5|D6RHD5_HUMAN,tr|H0YA55|H0YA55_HUMAN,tr|C9JKR2|C9JKR2_HUMAN,sp|P02768-2|ALBU_HUMAN,sp|P02768-3|ALBU_HUMAN,tr|B7WNR0|B7WNR0_HUMAN,tr|A0A087WWT3|A0A087WWT3_HUMAN,tr|A0A0C4DGB6|A0A0C4DGB6_HUMAN	K.EFNAETFTFHADIC[160.03]TLSEK.E				9	2259.02	754.012	754.013	4.4	4.2554	0.626	634.2	0	0.0004	19	9.0771
0.9998	20231017_RA68sn_1_01.68845.68845.3	5.81e-09	23/72	Albumin OS=Homo sapiens OX=9606 GN=ALB PE=1 SV=2,Isoform of P02768, Albumin OS=Homo sapiens OX=9606 GN=ALB PE=1 SV=1,Isoform of P02768, Albumin (Fragment) OS=Homo sapiens OX=9606 GN=ALB PE=1 SV=1,Isoform of P02768, Albumin OS=Homo sapiens OX=9606 GN=ALB PE=1 SV=1,Isoform of P02768, Isoform 2 of Albumin OS=Homo sapiens OX=9606 GN=ALB,Isoform of P02768, Isoform 3 of Albumin OS=Homo sapiens OX=9606 …	sp|P02768|ALBU_HUMAN,tr|D6RHD5|D6RHD5_HUMAN,tr|H0YA55|H0YA55_HUMAN,tr|C9JKR2|C9JKR2_HUMAN,sp|P02768-2|ALBU_HUMAN,sp|P02768-3|ALBU_HUMAN,tr|B7WNR0|B7WNR0_HUMAN,tr|A0A087WWT3|A0A087WWT3_HUMAN,tr|A0A0C4DGB6|A0A0C4DGB6_HUMAN	K.EFNAETFTFHADIC[160.03]TLSEK.E				9	2259.02	754.012	754.014	4.4	4.0597	0.6457	706.5	0	0.004	19	9.1801
0.9998	20231017_RA68sn_1_01.87068.87068.3	6.75e-09	22/72	Albumin OS=Homo sapiens OX=9606 GN=ALB PE=1 SV=2,Isoform of P02768, Albumin OS=Homo sapiens OX=9606 GN=ALB PE=1 SV=1,Isoform of P02768, Albumin (Fragment) OS=Homo sapiens OX=9606 GN=ALB PE=1 SV=1,Isoform of P02768, Albumin OS=Homo sapiens OX=9606 GN=ALB PE=1 SV=1,Isoform of P02768, Isoform 2 of Albumin OS=Homo sapiens OX=9606 GN=ALB,Isoform of P02768, Isoform 3 of Albumin OS=Homo sapiens OX=9606 …	sp|P02768|ALBU_HUMAN,tr|D6RHD5|D6RHD5_HUMAN,tr|H0YA55|H0YA55_HUMAN,tr|C9JKR2|C9JKR2_HUMAN,sp|P02768-2|ALBU_HUMAN,sp|P02768-3|ALBU_HUMAN,tr|B7WNR0|B7WNR0_HUMAN,tr|A0A087WWT3|A0A087WWT3_HUMAN,tr|A0A0C4DGB6|A0A0C4DGB6_HUMAN	K.EFNAETFTFHADIC[160.03]TLSEK.E				9	2259.02	754.012	754.014	4.4	4.0581	0.6137	601	0	0.0034	19	8.8225
0.9998	20231017_RA68sn_1_01.60856.60856.3	1.13e-08	22/72	Albumin OS=Homo sapiens OX=9606 GN=ALB PE=1 SV=2,Isoform of P02768, Albumin OS=Homo sapiens OX=9606 GN=ALB PE=1 SV=1,Isoform of P02768, Albumin (Fragment) OS=Homo sapiens OX=9606 GN=ALB PE=1 SV=1,Isoform of P02768, Albumin OS=Homo sapiens OX=9606 GN=ALB PE=1 SV=1,Isoform of P02768, Isoform 2 of Albumin OS=Homo sapiens OX=9606 GN=ALB,Isoform of P02768, Isoform 3 of Albumin OS=Homo sapiens OX=9606 …	sp|P02768|ALBU_HUMAN,tr|D6RHD5|D6RHD5_HUMAN,tr|H0YA55|H0YA55_HUMAN,tr|C9JKR2|C9JKR2_HUMAN,sp|P02768-2|ALBU_HUMAN,sp|P02768-3|ALBU_HUMAN,tr|B7WNR0|B7WNR0_HUMAN,tr|A0A087WWT3|A0A087WWT3_HUMAN,tr|A0A0C4DGB6|A0A0C4DGB6_HUMAN	K.EFNAETFTFHADIC[160.03]TLSEK.E				9	2259.02	754.012	754.013	4.4	4.2368	0.6512	598	0	0.0013	19	9.347
0.9998	20231017_RA68sn_1_01.69786.69786.3	1.29e-08	24/72	Albumin OS=Homo sapiens OX=9606 GN=ALB PE=1 SV=2,Isoform of P02768, Albumin OS=Homo sapiens OX=9606 GN=ALB PE=1 SV=1,Isoform of P02768, Albumin (Fragment) OS=Homo sapiens OX=9606 GN=ALB PE=1 SV=1,Isoform of P02768, Albumin OS=Homo sapiens OX=9606 GN=ALB PE=1 SV=1,Isoform of P02768, Isoform 2 of Albumin OS=Homo sapiens OX=9606 GN=ALB,Isoform of P02768, Isoform 3 of Albumin OS=Homo sapiens OX=9606 …	sp|P02768|ALBU_HUMAN,tr|D6RHD5|D6RHD5_HUMAN,tr|H0YA55|H0YA55_HUMAN,tr|C9JKR2|C9JKR2_HUMAN,sp|P02768-2|ALBU_HUMAN,sp|P02768-3|ALBU_HUMAN,tr|B7WNR0|B7WNR0_HUMAN,tr|A0A087WWT3|A0A087WWT3_HUMAN,tr|A0A0C4DGB6|A0A0C4DGB6_HUMAN	K.EFNAETFTFHADIC[160.03]TLSEK.E				9	2259.02	754.012	754.013	4.4	4.2632	0.6427	737.6	0	0.0011	19	9.2676
0.9998	20231017_RA68sn_1_01.85229.85229.3	1.41e-08	18/72	Albumin OS=Homo sapiens OX=9606 GN=ALB PE=1 SV=2,Isoform of P02768, Albumin OS=Homo sapiens OX=9606 GN=ALB PE=1 SV=1,Isoform of P02768, Albumin (Fragment) OS=Homo sapiens OX=9606 GN=ALB PE=1 SV=1,Isoform of P02768, Albumin OS=Homo sapiens OX=9606 GN=ALB PE=1 SV=1,Isoform of P02768, Isoform 2 of Albumin OS=Homo sapiens OX=9606 GN=ALB,Isoform of P02768, Isoform 3 of Albumin OS=Homo sapiens OX=9606 …	sp|P02768|ALBU_HUMAN,tr|D6RHD5|D6RHD5_HUMAN,tr|H0YA55|H0YA55_HUMAN,tr|C9JKR2|C9JKR2_HUMAN,sp|P02768-2|ALBU_HUMAN,sp|P02768-3|ALBU_HUMAN,tr|B7WNR0|B7WNR0_HUMAN,tr|A0A087WWT3|A0A087WWT3_HUMAN,tr|A0A0C4DGB6|A0A0C4DGB6_HUMAN	K.EFNAETFTFHADIC[160.03]TLSEK.E				9	2259.02	754.012	754.013	4.4	3.7692	0.6673	386.6	0	0.0026	19	9.2389
0.9998	20231017_RA68sn_1_01.90483.90483.3	1.91e-08	1972-11-01	Albumin OS=Homo sapiens OX=9606 GN=ALB PE=1 SV=2,Isoform of P02768, Albumin OS=Homo sapiens OX=9606 GN=ALB PE=1 SV=1,Isoform of P02768, Albumin (Fragment) OS=Homo sapiens OX=9606 GN=ALB PE=1 SV=1,Isoform of P02768, Albumin OS=Homo sapiens OX=9606 GN=ALB PE=1 SV=1,Isoform of P02768, Isoform 2 of Albumin OS=Homo sapiens OX=9606 GN=ALB,Isoform of P02768, Isoform 3 of Albumin OS=Homo sapiens OX=9606 …	sp|P02768|ALBU_HUMAN,tr|D6RHD5|D6RHD5_HUMAN,tr|H0YA55|H0YA55_HUMAN,tr|C9JKR2|C9JKR2_HUMAN,sp|P02768-2|ALBU_HUMAN,sp|P02768-3|ALBU_HUMAN,tr|B7WNR0|B7WNR0_HUMAN,tr|A0A087WWT3|A0A087WWT3_HUMAN,tr|A0A0C4DGB6|A0A0C4DGB6_HUMAN	K.EFNAETFTFHADIC[160.03]TLSEK.E				9	2259.02	754.012	754.012	4.4	2.7409	0.6624	120.1	0	-0.0007	19	8.4021
0.9998	20231017_RA68sn_1_01.93457.93457.3	2.34e-08	20/72	Albumin OS=Homo sapiens OX=9606 GN=ALB PE=1 SV=2,Isoform of P02768, Albumin OS=Homo sapiens OX=9606 GN=ALB PE=1 SV=1,Isoform of P02768, Albumin (Fragment) OS=Homo sapiens OX=9606 GN=ALB PE=1 SV=1,Isoform of P02768, Albumin OS=Homo sapiens OX=9606 GN=ALB PE=1 SV=1,Isoform of P02768, Isoform 2 of Albumin OS=Homo sapiens OX=9606 GN=ALB,Isoform of P02768, Isoform 3 of Albumin OS=Homo sapiens OX=9606 …	sp|P02768|ALBU_HUMAN,tr|D6RHD5|D6RHD5_HUMAN,tr|H0YA55|H0YA55_HUMAN,tr|C9JKR2|C9JKR2_HUMAN,sp|P02768-2|ALBU_HUMAN,sp|P02768-3|ALBU_HUMAN,tr|B7WNR0|B7WNR0_HUMAN,tr|A0A087WWT3|A0A087WWT3_HUMAN,tr|A0A0C4DGB6|A0A0C4DGB6_HUMAN	K.EFNAETFTFHADIC[160.03]TLSEK.E				9	2259.02	754.012	754.013	4.4	3.9855	0.6479	435.6	0	0.0026	19	9.1597
0.9998	20231017_RA68sn_1_01.67399.67399.3	5.68e-08	20/72	Albumin OS=Homo sapiens OX=9606 GN=ALB PE=1 SV=2,Isoform of P02768, Albumin OS=Homo sapiens OX=9606 GN=ALB PE=1 SV=1,Isoform of P02768, Albumin (Fragment) OS=Homo sapiens OX=9606 GN=ALB PE=1 SV=1,Isoform of P02768, Albumin OS=Homo sapiens OX=9606 GN=ALB PE=1 SV=1,Isoform of P02768, Isoform 2 of Albumin OS=Homo sapiens OX=9606 GN=ALB,Isoform of P02768, Isoform 3 of Albumin OS=Homo sapiens OX=9606 …	sp|P02768|ALBU_HUMAN,tr|D6RHD5|D6RHD5_HUMAN,tr|H0YA55|H0YA55_HUMAN,tr|C9JKR2|C9JKR2_HUMAN,sp|P02768-2|ALBU_HUMAN,sp|P02768-3|ALBU_HUMAN,tr|B7WNR0|B7WNR0_HUMAN,tr|A0A087WWT3|A0A087WWT3_HUMAN,tr|A0A0C4DGB6|A0A0C4DGB6_HUMAN	K.EFNAETFTFHADIC[160.03]TLSEK.E				9	2259.02	754.012	754.013	4.4	3.8077	0.6162	432.2	0	0.002	19	8.6943
0.9998	20231017_RA68sn_1_01.62257.62257.3	8.89e-08	20/72	Albumin OS=Homo sapiens OX=9606 GN=ALB PE=1 SV=2,Isoform of P02768, Albumin OS=Homo sapiens OX=9606 GN=ALB PE=1 SV=1,Isoform of P02768, Albumin (Fragment) OS=Homo sapiens OX=9606 GN=ALB PE=1 SV=1,Isoform of P02768, Albumin OS=Homo sapiens OX=9606 GN=ALB PE=1 SV=1,Isoform of P02768, Isoform 2 of Albumin OS=Homo sapiens OX=9606 GN=ALB,Isoform of P02768, Isoform 3 of Albumin OS=Homo sapiens OX=9606 …	sp|P02768|ALBU_HUMAN,tr|D6RHD5|D6RHD5_HUMAN,tr|H0YA55|H0YA55_HUMAN,tr|C9JKR2|C9JKR2_HUMAN,sp|P02768-2|ALBU_HUMAN,sp|P02768-3|ALBU_HUMAN,tr|B7WNR0|B7WNR0_HUMAN,tr|A0A087WWT3|A0A087WWT3_HUMAN,tr|A0A0C4DGB6|A0A0C4DGB6_HUMAN	K.EFNAETFTFHADIC[160.03]TLSEK.E				9	2259.02	754.012	754.013	4.4	3.9483	0.665	486.5	0	0.001	19	9.3277
0.9998	20231017_RA68sn_1_01.73640.73640.3	1.6e-07	19/72	Albumin OS=Homo sapiens OX=9606 GN=ALB PE=1 SV=2,Isoform of P02768, Albumin OS=Homo sapiens OX=9606 GN=ALB PE=1 SV=1,Isoform of P02768, Albumin (Fragment) OS=Homo sapiens OX=9606 GN=ALB PE=1 SV=1,Isoform of P02768, Albumin OS=Homo sapiens OX=9606 GN=ALB PE=1 SV=1,Isoform of P02768, Isoform 2 of Albumin OS=Homo sapiens OX=9606 GN=ALB,Isoform of P02768, Isoform 3 of Albumin OS=Homo sapiens OX=9606 …	sp|P02768|ALBU_HUMAN,tr|D6RHD5|D6RHD5_HUMAN,tr|H0YA55|H0YA55_HUMAN,tr|C9JKR2|C9JKR2_HUMAN,sp|P02768-2|ALBU_HUMAN,sp|P02768-3|ALBU_HUMAN,tr|B7WNR0|B7WNR0_HUMAN,tr|A0A087WWT3|A0A087WWT3_HUMAN,tr|A0A0C4DGB6|A0A0C4DGB6_HUMAN	K.EFNAETFTFHADIC[160.03]TLSEK.E				9	2259.02	754.012	754.013	4.4	3.7068	0.6143	456.1	0	0.0003	19	8.6076
0.9998	20231017_RA68sn_1_01.69307.69307.3	1.83e-07	21/72	Albumin OS=Homo sapiens OX=9606 GN=ALB PE=1 SV=2,Isoform of P02768, Albumin OS=Homo sapiens OX=9606 GN=ALB PE=1 SV=1,Isoform of P02768, Albumin (Fragment) OS=Homo sapiens OX=9606 GN=ALB PE=1 SV=1,Isoform of P02768, Albumin OS=Homo sapiens OX=9606 GN=ALB PE=1 SV=1,Isoform of P02768, Isoform 2 of Albumin OS=Homo sapiens OX=9606 GN=ALB,Isoform of P02768, Isoform 3 of Albumin OS=Homo sapiens OX=9606 …	sp|P02768|ALBU_HUMAN,tr|D6RHD5|D6RHD5_HUMAN,tr|H0YA55|H0YA55_HUMAN,tr|C9JKR2|C9JKR2_HUMAN,sp|P02768-2|ALBU_HUMAN,sp|P02768-3|ALBU_HUMAN,tr|B7WNR0|B7WNR0_HUMAN,tr|A0A087WWT3|A0A087WWT3_HUMAN,tr|A0A0C4DGB6|A0A0C4DGB6_HUMAN	K.EFNAETFTFHADIC[160.03]TLSEK.E				9	2259.02	754.012	754.012	4.4	4.0486	0.6378	557	0	0	19	9.0864
0.9998	20231017_RA68sn_1_01.66456.66456.3	2.25e-07	19/72	Albumin OS=Homo sapiens OX=9606 GN=ALB PE=1 SV=2,Isoform of P02768, Albumin OS=Homo sapiens OX=9606 GN=ALB PE=1 SV=1,Isoform of P02768, Albumin (Fragment) OS=Homo sapiens OX=9606 GN=ALB PE=1 SV=1,Isoform of P02768, Albumin OS=Homo sapiens OX=9606 GN=ALB PE=1 SV=1,Isoform of P02768, Isoform 2 of Albumin OS=Homo sapiens OX=9606 GN=ALB,Isoform of P02768, Isoform 3 of Albumin OS=Homo sapiens OX=9606 …	sp|P02768|ALBU_HUMAN,tr|D6RHD5|D6RHD5_HUMAN,tr|H0YA55|H0YA55_HUMAN,tr|C9JKR2|C9JKR2_HUMAN,sp|P02768-2|ALBU_HUMAN,sp|P02768-3|ALBU_HUMAN,tr|B7WNR0|B7WNR0_HUMAN,tr|A0A087WWT3|A0A087WWT3_HUMAN,tr|A0A0C4DGB6|A0A0C4DGB6_HUMAN	K.EFNAETFTFHADIC[160.03]TLSEK.E				9	2259.02	754.012	754.013	4.4	4.1492	0.633	429.3	0	0.0013	19	9.0928
0.9998	20231017_RA68sn_1_01.77374.77374.3	3.05e-07	20/72	Albumin OS=Homo sapiens OX=9606 GN=ALB PE=1 SV=2,Isoform of P02768, Albumin OS=Homo sapiens OX=9606 GN=ALB PE=1 SV=1,Isoform of P02768, Albumin (Fragment) OS=Homo sapiens OX=9606 GN=ALB PE=1 SV=1,Isoform of P02768, Albumin OS=Homo sapiens OX=9606 GN=ALB PE=1 SV=1,Isoform of P02768, Isoform 2 of Albumin OS=Homo sapiens OX=9606 GN=ALB,Isoform of P02768, Isoform 3 of Albumin OS=Homo sapiens OX=9606 …	sp|P02768|ALBU_HUMAN,tr|D6RHD5|D6RHD5_HUMAN,tr|H0YA55|H0YA55_HUMAN,tr|C9JKR2|C9JKR2_HUMAN,sp|P02768-2|ALBU_HUMAN,sp|P02768-3|ALBU_HUMAN,tr|B7WNR0|B7WNR0_HUMAN,tr|A0A087WWT3|A0A087WWT3_HUMAN,tr|A0A0C4DGB6|A0A0C4DGB6_HUMAN	K.EFNAETFTFHADIC[160.03]TLSEK.E				9	2259.02	754.012	754.013	4.4	3.976	0.6478	522.8	0	0.002	19	9.1528
0.9998	20231017_RA68sn_1_01.76003.76003.3	3.31e-07	21/72	Albumin OS=Homo sapiens OX=9606 GN=ALB PE=1 SV=2,Isoform of P02768, Albumin OS=Homo sapiens OX=9606 GN=ALB PE=1 SV=1,Isoform of P02768, Albumin (Fragment) OS=Homo sapiens OX=9606 GN=ALB PE=1 SV=1,Isoform of P02768, Albumin OS=Homo sapiens OX=9606 GN=ALB PE=1 SV=1,Isoform of P02768, Isoform 2 of Albumin OS=Homo sapiens OX=9606 GN=ALB,Isoform of P02768, Isoform 3 of Albumin OS=Homo sapiens OX=9606 …	sp|P02768|ALBU_HUMAN,tr|D6RHD5|D6RHD5_HUMAN,tr|H0YA55|H0YA55_HUMAN,tr|C9JKR2|C9JKR2_HUMAN,sp|P02768-2|ALBU_HUMAN,sp|P02768-3|ALBU_HUMAN,tr|B7WNR0|B7WNR0_HUMAN,tr|A0A087WWT3|A0A087WWT3_HUMAN,tr|A0A0C4DGB6|A0A0C4DGB6_HUMAN	K.EFNAETFTFHADIC[160.03]TLSEK.E				9	2259.02	754.012	754.014	4.4	4.0598	0.6442	556.7	0	0.0032	19	9.1636
0.9998	20231017_RA68sn_1_01.70760.70760.3	3.62e-07	18/72	Albumin OS=Homo sapiens OX=9606 GN=ALB PE=1 SV=2,Isoform of P02768, Albumin OS=Homo sapiens OX=9606 GN=ALB PE=1 SV=1,Isoform of P02768, Albumin (Fragment) OS=Homo sapiens OX=9606 GN=ALB PE=1 SV=1,Isoform of P02768, Albumin OS=Homo sapiens OX=9606 GN=ALB PE=1 SV=1,Isoform of P02768, Isoform 2 of Albumin OS=Homo sapiens OX=9606 GN=ALB,Isoform of P02768, Isoform 3 of Albumin OS=Homo sapiens OX=9606 …	sp|P02768|ALBU_HUMAN,tr|D6RHD5|D6RHD5_HUMAN,tr|H0YA55|H0YA55_HUMAN,tr|C9JKR2|C9JKR2_HUMAN,sp|P02768-2|ALBU_HUMAN,sp|P02768-3|ALBU_HUMAN,tr|B7WNR0|B7WNR0_HUMAN,tr|A0A087WWT3|A0A087WWT3_HUMAN,tr|A0A0C4DGB6|A0A0C4DGB6_HUMAN	K.EFNAETFTFHADIC[160.03]TLSEK.E				9	2259.02	754.012	754.014	4.4	3.5688	0.6756	342.6	0	0.0032	19	9.197
0.9998	20231017_RA68sn_1_01.68371.68371.3	7.23e-07	19/72	Albumin OS=Homo sapiens OX=9606 GN=ALB PE=1 SV=2,Isoform of P02768, Albumin OS=Homo sapiens OX=9606 GN=ALB PE=1 SV=1,Isoform of P02768, Albumin (Fragment) OS=Homo sapiens OX=9606 GN=ALB PE=1 SV=1,Isoform of P02768, Albumin OS=Homo sapiens OX=9606 GN=ALB PE=1 SV=1,Isoform of P02768, Isoform 2 of Albumin OS=Homo sapiens OX=9606 GN=ALB,Isoform of P02768, Isoform 3 of Albumin OS=Homo sapiens OX=9606 …	sp|P02768|ALBU_HUMAN,tr|D6RHD5|D6RHD5_HUMAN,tr|H0YA55|H0YA55_HUMAN,tr|C9JKR2|C9JKR2_HUMAN,sp|P02768-2|ALBU_HUMAN,sp|P02768-3|ALBU_HUMAN,tr|B7WNR0|B7WNR0_HUMAN,tr|A0A087WWT3|A0A087WWT3_HUMAN,tr|A0A0C4DGB6|A0A0C4DGB6_HUMAN	K.EFNAETFTFHADIC[160.03]TLSEK.E				9	2259.02	754.012	754.014	4.4	3.7553	0.6134	387	0	0.0033	19	8.6286
0.9998	20231017_RA68sn_1_01.74593.74593.3	9.29e-07	16/72	Albumin OS=Homo sapiens OX=9606 GN=ALB PE=1 SV=2,Isoform of P02768, Albumin OS=Homo sapiens OX=9606 GN=ALB PE=1 SV=1,Isoform of P02768, Albumin (Fragment) OS=Homo sapiens OX=9606 GN=ALB PE=1 SV=1,Isoform of P02768, Albumin OS=Homo sapiens OX=9606 GN=ALB PE=1 SV=1,Isoform of P02768, Isoform 2 of Albumin OS=Homo sapiens OX=9606 GN=ALB,Isoform of P02768, Isoform 3 of Albumin OS=Homo sapiens OX=9606 …	sp|P02768|ALBU_HUMAN,tr|D6RHD5|D6RHD5_HUMAN,tr|H0YA55|H0YA55_HUMAN,tr|C9JKR2|C9JKR2_HUMAN,sp|P02768-2|ALBU_HUMAN,sp|P02768-3|ALBU_HUMAN,tr|B7WNR0|B7WNR0_HUMAN,tr|A0A087WWT3|A0A087WWT3_HUMAN,tr|A0A0C4DGB6|A0A0C4DGB6_HUMAN	K.EFNAETFTFHADIC[160.03]TLSEK.E				9	2259.02	754.012	754.013	4.4	3.7239	0.6353	269.4	0	0.0026	19	8.8524
0.9998	20231017_RA68sn_1_01.88430.88430.3	1.43e-06	16/72	Albumin OS=Homo sapiens OX=9606 GN=ALB PE=1 SV=2,Isoform of P02768, Albumin OS=Homo sapiens OX=9606 GN=ALB PE=1 SV=1,Isoform of P02768, Albumin (Fragment) OS=Homo sapiens OX=9606 GN=ALB PE=1 SV=1,Isoform of P02768, Albumin OS=Homo sapiens OX=9606 GN=ALB PE=1 SV=1,Isoform of P02768, Isoform 2 of Albumin OS=Homo sapiens OX=9606 GN=ALB,Isoform of P02768, Isoform 3 of Albumin OS=Homo sapiens OX=9606 …	sp|P02768|ALBU_HUMAN,tr|D6RHD5|D6RHD5_HUMAN,tr|H0YA55|H0YA55_HUMAN,tr|C9JKR2|C9JKR2_HUMAN,sp|P02768-2|ALBU_HUMAN,sp|P02768-3|ALBU_HUMAN,tr|B7WNR0|B7WNR0_HUMAN,tr|A0A087WWT3|A0A087WWT3_HUMAN,tr|A0A0C4DGB6|A0A0C4DGB6_HUMAN	K.EFNAETFTFHADIC[160.03]TLSEK.E				9	2259.02	754.012	754.012	4.4	3.3646	0.659	266.8	0	-0.0008	19	8.8678
0.9998	20231017_RA68sn_1_01.67885.67885.3	2.21e-06	23/72	Albumin OS=Homo sapiens OX=9606 GN=ALB PE=1 SV=2,Isoform of P02768, Albumin OS=Homo sapiens OX=9606 GN=ALB PE=1 SV=1,Isoform of P02768, Albumin (Fragment) OS=Homo sapiens OX=9606 GN=ALB PE=1 SV=1,Isoform of P02768, Albumin OS=Homo sapiens OX=9606 GN=ALB PE=1 SV=1,Isoform of P02768, Isoform 2 of Albumin OS=Homo sapiens OX=9606 GN=ALB,Isoform of P02768, Isoform 3 of Albumin OS=Homo sapiens OX=9606 …	sp|P02768|ALBU_HUMAN,tr|D6RHD5|D6RHD5_HUMAN,tr|H0YA55|H0YA55_HUMAN,tr|C9JKR2|C9JKR2_HUMAN,sp|P02768-2|ALBU_HUMAN,sp|P02768-3|ALBU_HUMAN,tr|B7WNR0|B7WNR0_HUMAN,tr|A0A087WWT3|A0A087WWT3_HUMAN,tr|A0A0C4DGB6|A0A0C4DGB6_HUMAN	K.EFNAETFTFHADIC[160.03]TLSEK.E				9	2259.02	754.012	754.013	4.4	4.2364	0.6274	715.9	0	0.0025	19	9.0811
0.9998	20231017_RA68sn_1_01.78742.78742.3	3.3e-06	25/72	Albumin OS=Homo sapiens OX=9606 GN=ALB PE=1 SV=2,Isoform of P02768, Albumin OS=Homo sapiens OX=9606 GN=ALB PE=1 SV=1,Isoform of P02768, Albumin (Fragment) OS=Homo sapiens OX=9606 GN=ALB PE=1 SV=1,Isoform of P02768, Albumin OS=Homo sapiens OX=9606 GN=ALB PE=1 SV=1,Isoform of P02768, Isoform 2 of Albumin OS=Homo sapiens OX=9606 GN=ALB,Isoform of P02768, Isoform 3 of Albumin OS=Homo sapiens OX=9606 …	sp|P02768|ALBU_HUMAN,tr|D6RHD5|D6RHD5_HUMAN,tr|H0YA55|H0YA55_HUMAN,tr|C9JKR2|C9JKR2_HUMAN,sp|P02768-2|ALBU_HUMAN,sp|P02768-3|ALBU_HUMAN,tr|B7WNR0|B7WNR0_HUMAN,tr|A0A087WWT3|A0A087WWT3_HUMAN,tr|A0A0C4DGB6|A0A0C4DGB6_HUMAN	K.EFNAETFTFHADIC[160.03]TLSEK.E				9	2259.02	754.012	754.013	4.4	4.4241	0.6474	776.1	0	0.0026	19	9.4106
0.9998	20231017_RA68sn_1_01.60385.60385.3	3.78e-06	23/72	Albumin OS=Homo sapiens OX=9606 GN=ALB PE=1 SV=2,Isoform of P02768, Albumin OS=Homo sapiens OX=9606 GN=ALB PE=1 SV=1,Isoform of P02768, Albumin (Fragment) OS=Homo sapiens OX=9606 GN=ALB PE=1 SV=1,Isoform of P02768, Albumin OS=Homo sapiens OX=9606 GN=ALB PE=1 SV=1,Isoform of P02768, Isoform 2 of Albumin OS=Homo sapiens OX=9606 GN=ALB,Isoform of P02768, Isoform 3 of Albumin OS=Homo sapiens OX=9606 …	sp|P02768|ALBU_HUMAN,tr|D6RHD5|D6RHD5_HUMAN,tr|H0YA55|H0YA55_HUMAN,tr|C9JKR2|C9JKR2_HUMAN,sp|P02768-2|ALBU_HUMAN,sp|P02768-3|ALBU_HUMAN,tr|B7WNR0|B7WNR0_HUMAN,tr|A0A087WWT3|A0A087WWT3_HUMAN,tr|A0A0C4DGB6|A0A0C4DGB6_HUMAN	K.EFNAETFTFHADIC[160.03]TLSEK.E				9	2259.02	754.012	754.012	4.4	4.1505	0.6068	776.2	0	-0.0008	19	8.8016
0.9998	20231017_RA68sn_1_01.91627.91627.3	3.56e-05	14/72	Albumin OS=Homo sapiens OX=9606 GN=ALB PE=1 SV=2,Isoform of P02768, Albumin OS=Homo sapiens OX=9606 GN=ALB PE=1 SV=1,Isoform of P02768, Albumin (Fragment) OS=Homo sapiens OX=9606 GN=ALB PE=1 SV=1,Isoform of P02768, Albumin OS=Homo sapiens OX=9606 GN=ALB PE=1 SV=1,Isoform of P02768, Isoform 2 of Albumin OS=Homo sapiens OX=9606 GN=ALB,Isoform of P02768, Isoform 3 of Albumin OS=Homo sapiens OX=9606 …	sp|P02768|ALBU_HUMAN,tr|D6RHD5|D6RHD5_HUMAN,tr|H0YA55|H0YA55_HUMAN,tr|C9JKR2|C9JKR2_HUMAN,sp|P02768-2|ALBU_HUMAN,sp|P02768-3|ALBU_HUMAN,tr|B7WNR0|B7WNR0_HUMAN,tr|A0A087WWT3|A0A087WWT3_HUMAN,tr|A0A0C4DGB6|A0A0C4DGB6_HUMAN	K.EFNAETFTFHADIC[160.03]TLSEK.E				9	2259.02	754.012	754.012	4.4	3.1216	0.6403	193.3	0	-0.0002	19	8.4754
0.9998	20231017_RA68sn_1_01.75068.75068.3	4.12e-05	23/72	Albumin OS=Homo sapiens OX=9606 GN=ALB PE=1 SV=2,Isoform of P02768, Albumin OS=Homo sapiens OX=9606 GN=ALB PE=1 SV=1,Isoform of P02768, Albumin (Fragment) OS=Homo sapiens OX=9606 GN=ALB PE=1 SV=1,Isoform of P02768, Albumin OS=Homo sapiens OX=9606 GN=ALB PE=1 SV=1,Isoform of P02768, Isoform 2 of Albumin OS=Homo sapiens OX=9606 GN=ALB,Isoform of P02768, Isoform 3 of Albumin OS=Homo sapiens OX=9606 …	sp|P02768|ALBU_HUMAN,tr|D6RHD5|D6RHD5_HUMAN,tr|H0YA55|H0YA55_HUMAN,tr|C9JKR2|C9JKR2_HUMAN,sp|P02768-2|ALBU_HUMAN,sp|P02768-3|ALBU_HUMAN,tr|B7WNR0|B7WNR0_HUMAN,tr|A0A087WWT3|A0A087WWT3_HUMAN,tr|A0A0C4DGB6|A0A0C4DGB6_HUMAN	K.EFNAETFTFHADIC[160.03]TLSEK.E				9	2259.02	754.012	754.012	4.4	4.3891	0.6328	651.6	0	0	19	9.229
0.9998	20231017_RA68sn_1_01.86611.86611.3	6.56e-05	26/72	Albumin OS=Homo sapiens OX=9606 GN=ALB PE=1 SV=2,Isoform of P02768, Albumin OS=Homo sapiens OX=9606 GN=ALB PE=1 SV=1,Isoform of P02768, Albumin (Fragment) OS=Homo sapiens OX=9606 GN=ALB PE=1 SV=1,Isoform of P02768, Albumin OS=Homo sapiens OX=9606 GN=ALB PE=1 SV=1,Isoform of P02768, Isoform 2 of Albumin OS=Homo sapiens OX=9606 GN=ALB,Isoform of P02768, Isoform 3 of Albumin OS=Homo sapiens OX=9606 …	sp|P02768|ALBU_HUMAN,tr|D6RHD5|D6RHD5_HUMAN,tr|H0YA55|H0YA55_HUMAN,tr|C9JKR2|C9JKR2_HUMAN,sp|P02768-2|ALBU_HUMAN,sp|P02768-3|ALBU_HUMAN,tr|B7WNR0|B7WNR0_HUMAN,tr|A0A087WWT3|A0A087WWT3_HUMAN,tr|A0A0C4DGB6|A0A0C4DGB6_HUMAN	K.EFNAETFTFHADIC[160.03]TLSEK.E				9	2259.02	754.012	754.012	4.4	4.435	0.6389	903.8	0	-0.001	19	9.3223
0.9998	20231017_RA68sn_1_01.63141.63141.3	7.56e-05	28/72	Albumin OS=Homo sapiens OX=9606 GN=ALB PE=1 SV=2,Isoform of P02768, Albumin OS=Homo sapiens OX=9606 GN=ALB PE=1 SV=1,Isoform of P02768, Albumin (Fragment) OS=Homo sapiens OX=9606 GN=ALB PE=1 SV=1,Isoform of P02768, Albumin OS=Homo sapiens OX=9606 GN=ALB PE=1 SV=1,Isoform of P02768, Isoform 2 of Albumin OS=Homo sapiens OX=9606 GN=ALB,Isoform of P02768, Isoform 3 of Albumin OS=Homo sapiens OX=9606 …	sp|P02768|ALBU_HUMAN,tr|D6RHD5|D6RHD5_HUMAN,tr|H0YA55|H0YA55_HUMAN,tr|C9JKR2|C9JKR2_HUMAN,sp|P02768-2|ALBU_HUMAN,sp|P02768-3|ALBU_HUMAN,tr|B7WNR0|B7WNR0_HUMAN,tr|A0A087WWT3|A0A087WWT3_HUMAN,tr|A0A0C4DGB6|A0A0C4DGB6_HUMAN	K.EFNAETFTFHADIC[160.03]TLSEK.E				9	2259.02	754.012	754.013	4.4	4.5915	0.6182	997.9	0	0.0025	19	9.1763
0.9997	20231017_RA68sn_1_01.66935.66935.3	1.23e-08	18/72	Albumin OS=Homo sapiens OX=9606 GN=ALB PE=1 SV=2,Isoform of P02768, Albumin OS=Homo sapiens OX=9606 GN=ALB PE=1 SV=1,Isoform of P02768, Albumin (Fragment) OS=Homo sapiens OX=9606 GN=ALB PE=1 SV=1,Isoform of P02768, Albumin OS=Homo sapiens OX=9606 GN=ALB PE=1 SV=1,Isoform of P02768, Isoform 2 of Albumin OS=Homo sapiens OX=9606 GN=ALB,Isoform of P02768, Isoform 3 of Albumin OS=Homo sapiens OX=9606 …	sp|P02768|ALBU_HUMAN,tr|D6RHD5|D6RHD5_HUMAN,tr|H0YA55|H0YA55_HUMAN,tr|C9JKR2|C9JKR2_HUMAN,sp|P02768-2|ALBU_HUMAN,sp|P02768-3|ALBU_HUMAN,tr|B7WNR0|B7WNR0_HUMAN,tr|A0A087WWT3|A0A087WWT3_HUMAN,tr|A0A0C4DGB6|A0A0C4DGB6_HUMAN	K.EFNAETFTFHADIC[160.03]TLSEK.E				9	2259.02	754.012	754.014	4.4	3.8466	0.6351	419	0	0.0047	19	8.9292
0.9997	20231017_RA68sn_1_01.87991.87991.3	1.83e-08	18/72	Albumin OS=Homo sapiens OX=9606 GN=ALB PE=1 SV=2,Isoform of P02768, Albumin OS=Homo sapiens OX=9606 GN=ALB PE=1 SV=1,Isoform of P02768, Albumin (Fragment) OS=Homo sapiens OX=9606 GN=ALB PE=1 SV=1,Isoform of P02768, Albumin OS=Homo sapiens OX=9606 GN=ALB PE=1 SV=1,Isoform of P02768, Isoform 2 of Albumin OS=Homo sapiens OX=9606 GN=ALB,Isoform of P02768, Isoform 3 of Albumin OS=Homo sapiens OX=9606 …	sp|P02768|ALBU_HUMAN,tr|D6RHD5|D6RHD5_HUMAN,tr|H0YA55|H0YA55_HUMAN,tr|C9JKR2|C9JKR2_HUMAN,sp|P02768-2|ALBU_HUMAN,sp|P02768-3|ALBU_HUMAN,tr|B7WNR0|B7WNR0_HUMAN,tr|A0A087WWT3|A0A087WWT3_HUMAN,tr|A0A0C4DGB6|A0A0C4DGB6_HUMAN	K.EFNAETFTFHADIC[160.03]TLSEK.E				9	2259.02	754.012	754.014	4.4	3.9131	0.6716	360.2	0	0.0045	19	9.3783
0.9997	20231017_RA68sn_1_01.61795.61795.3	2.08e-08	21/72	Albumin OS=Homo sapiens OX=9606 GN=ALB PE=1 SV=2,Isoform of P02768, Albumin OS=Homo sapiens OX=9606 GN=ALB PE=1 SV=1,Isoform of P02768, Albumin (Fragment) OS=Homo sapiens OX=9606 GN=ALB PE=1 SV=1,Isoform of P02768, Albumin OS=Homo sapiens OX=9606 GN=ALB PE=1 SV=1,Isoform of P02768, Isoform 2 of Albumin OS=Homo sapiens OX=9606 GN=ALB,Isoform of P02768, Isoform 3 of Albumin OS=Homo sapiens OX=9606 …	sp|P02768|ALBU_HUMAN,tr|D6RHD5|D6RHD5_HUMAN,tr|H0YA55|H0YA55_HUMAN,tr|C9JKR2|C9JKR2_HUMAN,sp|P02768-2|ALBU_HUMAN,sp|P02768-3|ALBU_HUMAN,tr|B7WNR0|B7WNR0_HUMAN,tr|A0A087WWT3|A0A087WWT3_HUMAN,tr|A0A0C4DGB6|A0A0C4DGB6_HUMAN	K.EFNAETFTFHADIC[160.03]TLSEK.E				9	2259.02	754.012	754.011	4.4	3.9592	0.5577	447.1	0	-0.0044	19	8.1373
0.9997	20231017_RA68sn_1_01.74114.74114.3	3.63e-08	20/72	Albumin OS=Homo sapiens OX=9606 GN=ALB PE=1 SV=2,Isoform of P02768, Albumin OS=Homo sapiens OX=9606 GN=ALB PE=1 SV=1,Isoform of P02768, Albumin (Fragment) OS=Homo sapiens OX=9606 GN=ALB PE=1 SV=1,Isoform of P02768, Albumin OS=Homo sapiens OX=9606 GN=ALB PE=1 SV=1,Isoform of P02768, Isoform 2 of Albumin OS=Homo sapiens OX=9606 GN=ALB,Isoform of P02768, Isoform 3 of Albumin OS=Homo sapiens OX=9606 …	sp|P02768|ALBU_HUMAN,tr|D6RHD5|D6RHD5_HUMAN,tr|H0YA55|H0YA55_HUMAN,tr|C9JKR2|C9JKR2_HUMAN,sp|P02768-2|ALBU_HUMAN,sp|P02768-3|ALBU_HUMAN,tr|B7WNR0|B7WNR0_HUMAN,tr|A0A087WWT3|A0A087WWT3_HUMAN,tr|A0A0C4DGB6|A0A0C4DGB6_HUMAN	K.EFNAETFTFHADIC[160.03]TLSEK.E				9	2259.02	754.012	754.013	4.4	3.1142	0.62	377	0	0.0016	19	8.2428
0.9997	20231017_RA68sn_1_01.90203.90203.3	7.56e-06	15/72	Albumin OS=Homo sapiens OX=9606 GN=ALB PE=1 SV=2,Isoform of P02768, Albumin OS=Homo sapiens OX=9606 GN=ALB PE=1 SV=1,Isoform of P02768, Albumin (Fragment) OS=Homo sapiens OX=9606 GN=ALB PE=1 SV=1,Isoform of P02768, Albumin OS=Homo sapiens OX=9606 GN=ALB PE=1 SV=1,Isoform of P02768, Isoform 2 of Albumin OS=Homo sapiens OX=9606 GN=ALB,Isoform of P02768, Isoform 3 of Albumin OS=Homo sapiens OX=9606 …	sp|P02768|ALBU_HUMAN,tr|D6RHD5|D6RHD5_HUMAN,tr|H0YA55|H0YA55_HUMAN,tr|C9JKR2|C9JKR2_HUMAN,sp|P02768-2|ALBU_HUMAN,sp|P02768-3|ALBU_HUMAN,tr|B7WNR0|B7WNR0_HUMAN,tr|A0A087WWT3|A0A087WWT3_HUMAN,tr|A0A0C4DGB6|A0A0C4DGB6_HUMAN	K.EFNAETFTFHADIC[160.03]TLSEK.E				9	2259.02	754.012	754.012	4.4	3.0133	0.5987	226.1	0	-0.0018	19	7.9244
0.9996	20231017_RA68sn_1_01.73157.73157.3	8.05e-11	19/72	Albumin OS=Homo sapiens OX=9606 GN=ALB PE=1 SV=2,Isoform of P02768, Albumin OS=Homo sapiens OX=9606 GN=ALB PE=1 SV=1,Isoform of P02768, Albumin (Fragment) OS=Homo sapiens OX=9606 GN=ALB PE=1 SV=1,Isoform of P02768, Albumin OS=Homo sapiens OX=9606 GN=ALB PE=1 SV=1,Isoform of P02768, Isoform 2 of Albumin OS=Homo sapiens OX=9606 GN=ALB,Isoform of P02768, Isoform 3 of Albumin OS=Homo sapiens OX=9606 …	sp|P02768|ALBU_HUMAN,tr|D6RHD5|D6RHD5_HUMAN,tr|H0YA55|H0YA55_HUMAN,tr|C9JKR2|C9JKR2_HUMAN,sp|P02768-2|ALBU_HUMAN,sp|P02768-3|ALBU_HUMAN,tr|B7WNR0|B7WNR0_HUMAN,tr|A0A087WWT3|A0A087WWT3_HUMAN,tr|A0A0C4DGB6|A0A0C4DGB6_HUMAN	K.EFNAETFTFHADIC[160.03]TLSEK.E				9	2259.02	754.012	754.011	4.4	3.3465	0.6203	438.4	0	-0.0054	19	8.4219
0.9996	20231017_RA68sn_1_01.76461.76461.3	5.66e-07	20/72	Albumin OS=Homo sapiens OX=9606 GN=ALB PE=1 SV=2,Isoform of P02768, Albumin OS=Homo sapiens OX=9606 GN=ALB PE=1 SV=1,Isoform of P02768, Albumin (Fragment) OS=Homo sapiens OX=9606 GN=ALB PE=1 SV=1,Isoform of P02768, Albumin OS=Homo sapiens OX=9606 GN=ALB PE=1 SV=1,Isoform of P02768, Isoform 2 of Albumin OS=Homo sapiens OX=9606 GN=ALB,Isoform of P02768, Isoform 3 of Albumin OS=Homo sapiens OX=9606 …	sp|P02768|ALBU_HUMAN,tr|D6RHD5|D6RHD5_HUMAN,tr|H0YA55|H0YA55_HUMAN,tr|C9JKR2|C9JKR2_HUMAN,sp|P02768-2|ALBU_HUMAN,sp|P02768-3|ALBU_HUMAN,tr|B7WNR0|B7WNR0_HUMAN,tr|A0A087WWT3|A0A087WWT3_HUMAN,tr|A0A0C4DGB6|A0A0C4DGB6_HUMAN	K.EFNAETFTFHADIC[160.03]TLSEK.E				9	2259.02	754.012	754.014	4.4	3.8889	0.6253	473.8	0	0.0049	19	8.8468
0.9996	20231017_RA68sn_1_01.72673.72673.3	1.34e-06	17/72	Albumin OS=Homo sapiens OX=9606 GN=ALB PE=1 SV=2,Isoform of P02768, Albumin OS=Homo sapiens OX=9606 GN=ALB PE=1 SV=1,Isoform of P02768, Albumin (Fragment) OS=Homo sapiens OX=9606 GN=ALB PE=1 SV=1,Isoform of P02768, Albumin OS=Homo sapiens OX=9606 GN=ALB PE=1 SV=1,Isoform of P02768, Isoform 2 of Albumin OS=Homo sapiens OX=9606 GN=ALB,Isoform of P02768, Isoform 3 of Albumin OS=Homo sapiens OX=9606 …	sp|P02768|ALBU_HUMAN,tr|D6RHD5|D6RHD5_HUMAN,tr|H0YA55|H0YA55_HUMAN,tr|C9JKR2|C9JKR2_HUMAN,sp|P02768-2|ALBU_HUMAN,sp|P02768-3|ALBU_HUMAN,tr|B7WNR0|B7WNR0_HUMAN,tr|A0A087WWT3|A0A087WWT3_HUMAN,tr|A0A0C4DGB6|A0A0C4DGB6_HUMAN	K.EFNAETFTFHADIC[160.03]TLSEK.E				9	2259.02	754.012	754.012	4.4	2.6228	0.5784	218.2	0	-0.0018	19	7.357
0.9996	20231017_RA68sn_1_01.72191.72191.3	2.88e-06	20/72	Albumin OS=Homo sapiens OX=9606 GN=ALB PE=1 SV=2,Isoform of P02768, Albumin OS=Homo sapiens OX=9606 GN=ALB PE=1 SV=1,Isoform of P02768, Albumin (Fragment) OS=Homo sapiens OX=9606 GN=ALB PE=1 SV=1,Isoform of P02768, Albumin OS=Homo sapiens OX=9606 GN=ALB PE=1 SV=1,Isoform of P02768, Isoform 2 of Albumin OS=Homo sapiens OX=9606 GN=ALB,Isoform of P02768, Isoform 3 of Albumin OS=Homo sapiens OX=9606 …	sp|P02768|ALBU_HUMAN,tr|D6RHD5|D6RHD5_HUMAN,tr|H0YA55|H0YA55_HUMAN,tr|C9JKR2|C9JKR2_HUMAN,sp|P02768-2|ALBU_HUMAN,sp|P02768-3|ALBU_HUMAN,tr|B7WNR0|B7WNR0_HUMAN,tr|A0A087WWT3|A0A087WWT3_HUMAN,tr|A0A0C4DGB6|A0A0C4DGB6_HUMAN	K.EFNAETFTFHADIC[160.03]TLSEK.E				9	2259.02	754.012	754.013	4.4	3.0342	0.5505	386	0	0.0003	19	7.4044
0.9995	20231017_RA68sn_1_01.91196.91196.3	1.7e-08	1972-07-01	Albumin OS=Homo sapiens OX=9606 GN=ALB PE=1 SV=2,Isoform of P02768, Albumin OS=Homo sapiens OX=9606 GN=ALB PE=1 SV=1,Isoform of P02768, Albumin (Fragment) OS=Homo sapiens OX=9606 GN=ALB PE=1 SV=1,Isoform of P02768, Albumin OS=Homo sapiens OX=9606 GN=ALB PE=1 SV=1,Isoform of P02768, Isoform 2 of Albumin OS=Homo sapiens OX=9606 GN=ALB,Isoform of P02768, Isoform 3 of Albumin OS=Homo sapiens OX=9606 …	sp|P02768|ALBU_HUMAN,tr|D6RHD5|D6RHD5_HUMAN,tr|H0YA55|H0YA55_HUMAN,tr|C9JKR2|C9JKR2_HUMAN,sp|P02768-2|ALBU_HUMAN,sp|P02768-3|ALBU_HUMAN,tr|B7WNR0|B7WNR0_HUMAN,tr|A0A087WWT3|A0A087WWT3_HUMAN,tr|A0A0C4DGB6|A0A0C4DGB6_HUMAN	K.EFNAETFTFHADIC[160.03]TLSEK.E				9	2259.02	754.012	754.012	4.4	2.2332	0.602	35.4	0	-0.0014	19	7.2252
0.9995	20231017_RA68sn_1_01.90970.90970.3	2.01e-07	1972-09-01	Albumin OS=Homo sapiens OX=9606 GN=ALB PE=1 SV=2,Isoform of P02768, Albumin OS=Homo sapiens OX=9606 GN=ALB PE=1 SV=1,Isoform of P02768, Albumin (Fragment) OS=Homo sapiens OX=9606 GN=ALB PE=1 SV=1,Isoform of P02768, Albumin OS=Homo sapiens OX=9606 GN=ALB PE=1 SV=1,Isoform of P02768, Isoform 2 of Albumin OS=Homo sapiens OX=9606 GN=ALB,Isoform of P02768, Isoform 3 of Albumin OS=Homo sapiens OX=9606 …	sp|P02768|ALBU_HUMAN,tr|D6RHD5|D6RHD5_HUMAN,tr|H0YA55|H0YA55_HUMAN,tr|C9JKR2|C9JKR2_HUMAN,sp|P02768-2|ALBU_HUMAN,sp|P02768-3|ALBU_HUMAN,tr|B7WNR0|B7WNR0_HUMAN,tr|A0A087WWT3|A0A087WWT3_HUMAN,tr|A0A0C4DGB6|A0A0C4DGB6_HUMAN	K.EFNAETFTFHADIC[160.03]TLSEK.E				9	2259.02	754.012	754.011	4.4	2.3066	0.5861	63	0	-0.0032	19	7.1269
0.9994	20231017_RA68sn_1_01.89118.89118.2	5.05e-12	1936-12-01	Albumin OS=Homo sapiens OX=9606 GN=ALB PE=1 SV=2,Isoform of P02768, Albumin OS=Homo sapiens OX=9606 GN=ALB PE=1 SV=1,Isoform of P02768, Albumin (Fragment) OS=Homo sapiens OX=9606 GN=ALB PE=1 SV=1,Isoform of P02768, Albumin OS=Homo sapiens OX=9606 GN=ALB PE=1 SV=1,Isoform of P02768, Isoform 2 of Albumin OS=Homo sapiens OX=9606 GN=ALB,Isoform of P02768, Isoform 3 of Albumin OS=Homo sapiens OX=9606 …	sp|P02768|ALBU_HUMAN,tr|D6RHD5|D6RHD5_HUMAN,tr|H0YA55|H0YA55_HUMAN,tr|C9JKR2|C9JKR2_HUMAN,sp|P02768-2|ALBU_HUMAN,sp|P02768-3|ALBU_HUMAN,tr|B7WNR0|B7WNR0_HUMAN,tr|A0A087WWT3|A0A087WWT3_HUMAN,tr|A0A0C4DGB6|A0A0C4DGB6_HUMAN	K.EFNAETFTFHADIC[160.03]TLSEK.E				9	2259.02	1130.52	1130.51	4.4	2.812	0.69	343.5	0	-0.0003	19	6.6791
0.9994	20231017_RA68sn_1_01.87400.87400.2	9.05e-11	1936-12-01	Albumin OS=Homo sapiens OX=9606 GN=ALB PE=1 SV=2,Isoform of P02768, Albumin OS=Homo sapiens OX=9606 GN=ALB PE=1 SV=1,Isoform of P02768, Albumin (Fragment) OS=Homo sapiens OX=9606 GN=ALB PE=1 SV=1,Isoform of P02768, Albumin OS=Homo sapiens OX=9606 GN=ALB PE=1 SV=1,Isoform of P02768, Isoform 2 of Albumin OS=Homo sapiens OX=9606 GN=ALB,Isoform of P02768, Isoform 3 of Albumin OS=Homo sapiens OX=9606 …	sp|P02768|ALBU_HUMAN,tr|D6RHD5|D6RHD5_HUMAN,tr|H0YA55|H0YA55_HUMAN,tr|C9JKR2|C9JKR2_HUMAN,sp|P02768-2|ALBU_HUMAN,sp|P02768-3|ALBU_HUMAN,tr|B7WNR0|B7WNR0_HUMAN,tr|A0A087WWT3|A0A087WWT3_HUMAN,tr|A0A0C4DGB6|A0A0C4DGB6_HUMAN	K.EFNAETFTFHADIC[160.03]TLSEK.E				9	2259.02	1130.52	1130.51	4.4	2.5692	0.7264	324.4	0	-0.001	19	6.7257
0.9994	20231017_RA68sn_1_01.88309.88309.2	7.52e-10	1936-09-01	Albumin OS=Homo sapiens OX=9606 GN=ALB PE=1 SV=2,Isoform of P02768, Albumin OS=Homo sapiens OX=9606 GN=ALB PE=1 SV=1,Isoform of P02768, Albumin (Fragment) OS=Homo sapiens OX=9606 GN=ALB PE=1 SV=1,Isoform of P02768, Albumin OS=Homo sapiens OX=9606 GN=ALB PE=1 SV=1,Isoform of P02768, Isoform 2 of Albumin OS=Homo sapiens OX=9606 GN=ALB,Isoform of P02768, Isoform 3 of Albumin OS=Homo sapiens OX=9606 …	sp|P02768|ALBU_HUMAN,tr|D6RHD5|D6RHD5_HUMAN,tr|H0YA55|H0YA55_HUMAN,tr|C9JKR2|C9JKR2_HUMAN,sp|P02768-2|ALBU_HUMAN,sp|P02768-3|ALBU_HUMAN,tr|B7WNR0|B7WNR0_HUMAN,tr|A0A087WWT3|A0A087WWT3_HUMAN,tr|A0A0C4DGB6|A0A0C4DGB6_HUMAN	K.EFNAETFTFHADIC[160.03]TLSEK.E				9	2259.02	1130.52	1130.52	4.4	2.7161	0.6877	194.9	0	0.0003	19	6.5768
0.9994	20231017_RA68sn_1_01.92281.92281.3	1.62e-09	1972-09-01	Albumin OS=Homo sapiens OX=9606 GN=ALB PE=1 SV=2,Isoform of P02768, Albumin OS=Homo sapiens OX=9606 GN=ALB PE=1 SV=1,Isoform of P02768, Albumin (Fragment) OS=Homo sapiens OX=9606 GN=ALB PE=1 SV=1,Isoform of P02768, Albumin OS=Homo sapiens OX=9606 GN=ALB PE=1 SV=1,Isoform of P02768, Isoform 2 of Albumin OS=Homo sapiens OX=9606 GN=ALB,Isoform of P02768, Isoform 3 of Albumin OS=Homo sapiens OX=9606 …	sp|P02768|ALBU_HUMAN,tr|D6RHD5|D6RHD5_HUMAN,tr|H0YA55|H0YA55_HUMAN,tr|C9JKR2|C9JKR2_HUMAN,sp|P02768-2|ALBU_HUMAN,sp|P02768-3|ALBU_HUMAN,tr|B7WNR0|B7WNR0_HUMAN,tr|A0A087WWT3|A0A087WWT3_HUMAN,tr|A0A0C4DGB6|A0A0C4DGB6_HUMAN	K.EFNAETFTFHADIC[160.03]TLSEK.E				9	2259.02	754.012	754.013	4.4	2.4238	0.5436	75.7	0	0.0003	19	6.7756
0.9994	20231017_RA68sn_1_01.57186.57186.3	7.99e-07	16/72	Albumin OS=Homo sapiens OX=9606 GN=ALB PE=1 SV=2,Isoform of P02768, Albumin OS=Homo sapiens OX=9606 GN=ALB PE=1 SV=1,Isoform of P02768, Albumin (Fragment) OS=Homo sapiens OX=9606 GN=ALB PE=1 SV=1,Isoform of P02768, Albumin OS=Homo sapiens OX=9606 GN=ALB PE=1 SV=1,Isoform of P02768, Isoform 2 of Albumin OS=Homo sapiens OX=9606 GN=ALB,Isoform of P02768, Isoform 3 of Albumin OS=Homo sapiens OX=9606 …	sp|P02768|ALBU_HUMAN,tr|D6RHD5|D6RHD5_HUMAN,tr|H0YA55|H0YA55_HUMAN,tr|C9JKR2|C9JKR2_HUMAN,sp|P02768-2|ALBU_HUMAN,sp|P02768-3|ALBU_HUMAN,tr|B7WNR0|B7WNR0_HUMAN,tr|A0A087WWT3|A0A087WWT3_HUMAN,tr|A0A0C4DGB6|A0A0C4DGB6_HUMAN	K.EFNAETFTFHADIC[160.03]TLSEK.E				9	2259.02	754.012	754.013	4.4	2.8022	0.5083	53	0	0.0027	19	6.7378
0.9993	20231017_RA68sn_1_01.89804.89804.2	6.77e-10	1936-10-01	Albumin OS=Homo sapiens OX=9606 GN=ALB PE=1 SV=2,Isoform of P02768, Albumin OS=Homo sapiens OX=9606 GN=ALB PE=1 SV=1,Isoform of P02768, Albumin (Fragment) OS=Homo sapiens OX=9606 GN=ALB PE=1 SV=1,Isoform of P02768, Albumin OS=Homo sapiens OX=9606 GN=ALB PE=1 SV=1,Isoform of P02768, Isoform 2 of Albumin OS=Homo sapiens OX=9606 GN=ALB,Isoform of P02768, Isoform 3 of Albumin OS=Homo sapiens OX=9606 …	sp|P02768|ALBU_HUMAN,tr|D6RHD5|D6RHD5_HUMAN,tr|H0YA55|H0YA55_HUMAN,tr|C9JKR2|C9JKR2_HUMAN,sp|P02768-2|ALBU_HUMAN,sp|P02768-3|ALBU_HUMAN,tr|B7WNR0|B7WNR0_HUMAN,tr|A0A087WWT3|A0A087WWT3_HUMAN,tr|A0A0C4DGB6|A0A0C4DGB6_HUMAN	K.EFNAETFTFHADIC[160.03]TLSEK.E				9	2259.02	1130.52	1130.52	4.4	2.464	0.6692	331.2	0	0.001	19	6.2005
0.9993	20231017_RA68sn_1_01.91857.91857.3	4.07e-06	1972-09-01	Albumin OS=Homo sapiens OX=9606 GN=ALB PE=1 SV=2,Isoform of P02768, Albumin OS=Homo sapiens OX=9606 GN=ALB PE=1 SV=1,Isoform of P02768, Albumin (Fragment) OS=Homo sapiens OX=9606 GN=ALB PE=1 SV=1,Isoform of P02768, Albumin OS=Homo sapiens OX=9606 GN=ALB PE=1 SV=1,Isoform of P02768, Isoform 2 of Albumin OS=Homo sapiens OX=9606 GN=ALB,Isoform of P02768, Isoform 3 of Albumin OS=Homo sapiens OX=9606 …	sp|P02768|ALBU_HUMAN,tr|D6RHD5|D6RHD5_HUMAN,tr|H0YA55|H0YA55_HUMAN,tr|C9JKR2|C9JKR2_HUMAN,sp|P02768-2|ALBU_HUMAN,sp|P02768-3|ALBU_HUMAN,tr|B7WNR0|B7WNR0_HUMAN,tr|A0A087WWT3|A0A087WWT3_HUMAN,tr|A0A0C4DGB6|A0A0C4DGB6_HUMAN	K.EFNAETFTFHADIC[160.03]TLSEK.E				9	2259.02	754.012	754.012	4.4	1.9808	0.5646	73.5	0	-0.0009	19	6.5137
0.9992	20231017_RA68sn_1_01.85490.85490.2	5.86e-11	1936-10-01	Albumin OS=Homo sapiens OX=9606 GN=ALB PE=1 SV=2,Isoform of P02768, Albumin OS=Homo sapiens OX=9606 GN=ALB PE=1 SV=1,Isoform of P02768, Albumin (Fragment) OS=Homo sapiens OX=9606 GN=ALB PE=1 SV=1,Isoform of P02768, Albumin OS=Homo sapiens OX=9606 GN=ALB PE=1 SV=1,Isoform of P02768, Isoform 2 of Albumin OS=Homo sapiens OX=9606 GN=ALB,Isoform of P02768, Isoform 3 of Albumin OS=Homo sapiens OX=9606 …	sp|P02768|ALBU_HUMAN,tr|D6RHD5|D6RHD5_HUMAN,tr|H0YA55|H0YA55_HUMAN,tr|C9JKR2|C9JKR2_HUMAN,sp|P02768-2|ALBU_HUMAN,sp|P02768-3|ALBU_HUMAN,tr|B7WNR0|B7WNR0_HUMAN,tr|A0A087WWT3|A0A087WWT3_HUMAN,tr|A0A0C4DGB6|A0A0C4DGB6_HUMAN	K.EFNAETFTFHADIC[160.03]TLSEK.E				9	2259.02	1130.52	1130.51	4.4	2.5701	0.6169	148.4	0	-0.0016	19	5.9176
0.9992	20231017_RA68sn_1_01.92503.92503.3	1.5e-05	1972-07-01	Albumin OS=Homo sapiens OX=9606 GN=ALB PE=1 SV=2,Isoform of P02768, Albumin OS=Homo sapiens OX=9606 GN=ALB PE=1 SV=1,Isoform of P02768, Albumin (Fragment) OS=Homo sapiens OX=9606 GN=ALB PE=1 SV=1,Isoform of P02768, Albumin OS=Homo sapiens OX=9606 GN=ALB PE=1 SV=1,Isoform of P02768, Isoform 2 of Albumin OS=Homo sapiens OX=9606 GN=ALB,Isoform of P02768, Isoform 3 of Albumin OS=Homo sapiens OX=9606 …	sp|P02768|ALBU_HUMAN,tr|D6RHD5|D6RHD5_HUMAN,tr|H0YA55|H0YA55_HUMAN,tr|C9JKR2|C9JKR2_HUMAN,sp|P02768-2|ALBU_HUMAN,sp|P02768-3|ALBU_HUMAN,tr|B7WNR0|B7WNR0_HUMAN,tr|A0A087WWT3|A0A087WWT3_HUMAN,tr|A0A0C4DGB6|A0A0C4DGB6_HUMAN	K.EFNAETFTFHADIC[160.03]TLSEK.E				9	2259.02	754.012	754.011	4.4	2.1207	0.5358	40.5	0	-0.0031	19	6.3597
0.9991	20231017_RA68sn_1_01.75620.75620.2	6.56e-10	1936-08-01	Albumin OS=Homo sapiens OX=9606 GN=ALB PE=1 SV=2,Isoform of P02768, Albumin OS=Homo sapiens OX=9606 GN=ALB PE=1 SV=1,Isoform of P02768, Albumin (Fragment) OS=Homo sapiens OX=9606 GN=ALB PE=1 SV=1,Isoform of P02768, Albumin OS=Homo sapiens OX=9606 GN=ALB PE=1 SV=1,Isoform of P02768, Isoform 2 of Albumin OS=Homo sapiens OX=9606 GN=ALB,Isoform of P02768, Isoform 3 of Albumin OS=Homo sapiens OX=9606 …	sp|P02768|ALBU_HUMAN,tr|D6RHD5|D6RHD5_HUMAN,tr|H0YA55|H0YA55_HUMAN,tr|C9JKR2|C9JKR2_HUMAN,sp|P02768-2|ALBU_HUMAN,sp|P02768-3|ALBU_HUMAN,tr|B7WNR0|B7WNR0_HUMAN,tr|A0A087WWT3|A0A087WWT3_HUMAN,tr|A0A0C4DGB6|A0A0C4DGB6_HUMAN	K.EFNAETFTFHADIC[160.03]TLSEK.E				9	2259.02	1130.52	1130.52	4.4	2.0612	0.6644	122.9	0	0.0028	19	5.7256
0.9991	20231017_RA68sn_1_01.56654.56654.3	1.92e-07	19/72	Albumin OS=Homo sapiens OX=9606 GN=ALB PE=1 SV=2,Isoform of P02768, Albumin OS=Homo sapiens OX=9606 GN=ALB PE=1 SV=1,Isoform of P02768, Albumin (Fragment) OS=Homo sapiens OX=9606 GN=ALB PE=1 SV=1,Isoform of P02768, Albumin OS=Homo sapiens OX=9606 GN=ALB PE=1 SV=1,Isoform of P02768, Isoform 2 of Albumin OS=Homo sapiens OX=9606 GN=ALB,Isoform of P02768, Isoform 3 of Albumin OS=Homo sapiens OX=9606 …	sp|P02768|ALBU_HUMAN,tr|D6RHD5|D6RHD5_HUMAN,tr|H0YA55|H0YA55_HUMAN,tr|C9JKR2|C9JKR2_HUMAN,sp|P02768-2|ALBU_HUMAN,sp|P02768-3|ALBU_HUMAN,tr|B7WNR0|B7WNR0_HUMAN,tr|A0A087WWT3|A0A087WWT3_HUMAN,tr|A0A0C4DGB6|A0A0C4DGB6_HUMAN	K.EFNAETFTFHADIC[160.03]TLSEK.E				9	2259.02	754.012	754.346	4.4	3.2692	0.5347	297.9	0	1.0017	19	7.1341
0.9991	20231017_RA68sn_1_01.86443.86443.2	2.26e-07	14/36	Albumin OS=Homo sapiens OX=9606 GN=ALB PE=1 SV=2,Isoform of P02768, Albumin OS=Homo sapiens OX=9606 GN=ALB PE=1 SV=1,Isoform of P02768, Albumin (Fragment) OS=Homo sapiens OX=9606 GN=ALB PE=1 SV=1,Isoform of P02768, Albumin OS=Homo sapiens OX=9606 GN=ALB PE=1 SV=1,Isoform of P02768, Isoform 2 of Albumin OS=Homo sapiens OX=9606 GN=ALB,Isoform of P02768, Isoform 3 of Albumin OS=Homo sapiens OX=9606 …	sp|P02768|ALBU_HUMAN,tr|D6RHD5|D6RHD5_HUMAN,tr|H0YA55|H0YA55_HUMAN,tr|C9JKR2|C9JKR2_HUMAN,sp|P02768-2|ALBU_HUMAN,sp|P02768-3|ALBU_HUMAN,tr|B7WNR0|B7WNR0_HUMAN,tr|A0A087WWT3|A0A087WWT3_HUMAN,tr|A0A0C4DGB6|A0A0C4DGB6_HUMAN	K.EFNAETFTFHADIC[160.03]TLSEK.E				9	2259.02	1130.52	1130.51	4.4	2.2633	0.621	268.6	0	-0.0036	19	5.6348
0.9991	20231017_RA68sn_1_01.91420.91420.3	8.16e-06	1972-09-01	Albumin OS=Homo sapiens OX=9606 GN=ALB PE=1 SV=2,Isoform of P02768, Albumin OS=Homo sapiens OX=9606 GN=ALB PE=1 SV=1,Isoform of P02768, Albumin (Fragment) OS=Homo sapiens OX=9606 GN=ALB PE=1 SV=1,Isoform of P02768, Albumin OS=Homo sapiens OX=9606 GN=ALB PE=1 SV=1,Isoform of P02768, Isoform 2 of Albumin OS=Homo sapiens OX=9606 GN=ALB,Isoform of P02768, Isoform 3 of Albumin OS=Homo sapiens OX=9606 …	sp|P02768|ALBU_HUMAN,tr|D6RHD5|D6RHD5_HUMAN,tr|H0YA55|H0YA55_HUMAN,tr|C9JKR2|C9JKR2_HUMAN,sp|P02768-2|ALBU_HUMAN,sp|P02768-3|ALBU_HUMAN,tr|B7WNR0|B7WNR0_HUMAN,tr|A0A087WWT3|A0A087WWT3_HUMAN,tr|A0A0C4DGB6|A0A0C4DGB6_HUMAN	K.EFNAETFTFHADIC[160.03]TLSEK.E				9	2259.02	754.012	754.011	4.4	1.8917	0.5505	68.1	0	-0.003	19	6.2428
0.9987	20231017_RA68sn_1_01.85504.85504.2	5.46e-06	1936-10-01	Albumin OS=Homo sapiens OX=9606 GN=ALB PE=1 SV=2,Isoform of P02768, Albumin OS=Homo sapiens OX=9606 GN=ALB PE=1 SV=1,Isoform of P02768, Albumin (Fragment) OS=Homo sapiens OX=9606 GN=ALB PE=1 SV=1,Isoform of P02768, Albumin OS=Homo sapiens OX=9606 GN=ALB PE=1 SV=1,Isoform of P02768, Isoform 2 of Albumin OS=Homo sapiens OX=9606 GN=ALB,Isoform of P02768, Isoform 3 of Albumin OS=Homo sapiens OX=9606 …	sp|P02768|ALBU_HUMAN,tr|D6RHD5|D6RHD5_HUMAN,tr|H0YA55|H0YA55_HUMAN,tr|C9JKR2|C9JKR2_HUMAN,sp|P02768-2|ALBU_HUMAN,sp|P02768-3|ALBU_HUMAN,tr|B7WNR0|B7WNR0_HUMAN,tr|A0A087WWT3|A0A087WWT3_HUMAN,tr|A0A0C4DGB6|A0A0C4DGB6_HUMAN	K.EFNAETFTFHADIC[160.03]TLSEK.E				9	2259.02	1130.52	1130.51	4.4	2.0522	0.5793	165.7	0	-0.0017	19	5.0866
0.9983	20231017_RA68sn_1_01.90115.90115.2	6.08e-07	1936-06-01	Albumin OS=Homo sapiens OX=9606 GN=ALB PE=1 SV=2,Isoform of P02768, Albumin OS=Homo sapiens OX=9606 GN=ALB PE=1 SV=1,Isoform of P02768, Albumin (Fragment) OS=Homo sapiens OX=9606 GN=ALB PE=1 SV=1,Isoform of P02768, Albumin OS=Homo sapiens OX=9606 GN=ALB PE=1 SV=1,Isoform of P02768, Isoform 2 of Albumin OS=Homo sapiens OX=9606 GN=ALB,Isoform of P02768, Isoform 3 of Albumin OS=Homo sapiens OX=9606 …	sp|P02768|ALBU_HUMAN,tr|D6RHD5|D6RHD5_HUMAN,tr|H0YA55|H0YA55_HUMAN,tr|C9JKR2|C9JKR2_HUMAN,sp|P02768-2|ALBU_HUMAN,sp|P02768-3|ALBU_HUMAN,tr|B7WNR0|B7WNR0_HUMAN,tr|A0A087WWT3|A0A087WWT3_HUMAN,tr|A0A0C4DGB6|A0A0C4DGB6_HUMAN	K.EFNAETFTFHADIC[160.03]TLSEK.E				9	2259.02	1130.52	1130.51	4.4	1.6586	0.5867	75.2	0	-0.0024	19	4.6176
0.9983	20231017_RA68sn_1_01.62252.62252.2	8.11e-05	13/36	Albumin OS=Homo sapiens OX=9606 GN=ALB PE=1 SV=2,Isoform of P02768, Albumin OS=Homo sapiens OX=9606 GN=ALB PE=1 SV=1,Isoform of P02768, Albumin (Fragment) OS=Homo sapiens OX=9606 GN=ALB PE=1 SV=1,Isoform of P02768, Albumin OS=Homo sapiens OX=9606 GN=ALB PE=1 SV=1,Isoform of P02768, Isoform 2 of Albumin OS=Homo sapiens OX=9606 GN=ALB,Isoform of P02768, Isoform 3 of Albumin OS=Homo sapiens OX=9606 …	sp|P02768|ALBU_HUMAN,tr|D6RHD5|D6RHD5_HUMAN,tr|H0YA55|H0YA55_HUMAN,tr|C9JKR2|C9JKR2_HUMAN,sp|P02768-2|ALBU_HUMAN,sp|P02768-3|ALBU_HUMAN,tr|B7WNR0|B7WNR0_HUMAN,tr|A0A087WWT3|A0A087WWT3_HUMAN,tr|A0A0C4DGB6|A0A0C4DGB6_HUMAN	K.EFNAETFTFHADIC[160.03]TLSEK.E				9	2259.02	1130.52	1130.51	4.4	2.5316	0.4557	253.2	0	-0.0022	19	4.6897
0.9982	20231017_RA68sn_1_01.90403.90403.2	2.02e-06	1936-06-01	Albumin OS=Homo sapiens OX=9606 GN=ALB PE=1 SV=2,Isoform of P02768, Albumin OS=Homo sapiens OX=9606 GN=ALB PE=1 SV=1,Isoform of P02768, Albumin (Fragment) OS=Homo sapiens OX=9606 GN=ALB PE=1 SV=1,Isoform of P02768, Albumin OS=Homo sapiens OX=9606 GN=ALB PE=1 SV=1,Isoform of P02768, Isoform 2 of Albumin OS=Homo sapiens OX=9606 GN=ALB,Isoform of P02768, Isoform 3 of Albumin OS=Homo sapiens OX=9606 …	sp|P02768|ALBU_HUMAN,tr|D6RHD5|D6RHD5_HUMAN,tr|H0YA55|H0YA55_HUMAN,tr|C9JKR2|C9JKR2_HUMAN,sp|P02768-2|ALBU_HUMAN,sp|P02768-3|ALBU_HUMAN,tr|B7WNR0|B7WNR0_HUMAN,tr|A0A087WWT3|A0A087WWT3_HUMAN,tr|A0A0C4DGB6|A0A0C4DGB6_HUMAN	K.EFNAETFTFHADIC[160.03]TLSEK.E				9	2259.02	1130.52	1130.51	4.4	1.6534	0.5802	88.5	0	-0.0022	19	4.5619
0.998	20231017_RA68sn_1_01.75540.75540.3	2.48e-09	19/72	Albumin OS=Homo sapiens OX=9606 GN=ALB PE=1 SV=2,Isoform of P02768, Albumin OS=Homo sapiens OX=9606 GN=ALB PE=1 SV=1,Isoform of P02768, Albumin (Fragment) OS=Homo sapiens OX=9606 GN=ALB PE=1 SV=1,Isoform of P02768, Albumin OS=Homo sapiens OX=9606 GN=ALB PE=1 SV=1,Isoform of P02768, Isoform 2 of Albumin OS=Homo sapiens OX=9606 GN=ALB,Isoform of P02768, Isoform 3 of Albumin OS=Homo sapiens OX=9606 …	sp|P02768|ALBU_HUMAN,tr|D6RHD5|D6RHD5_HUMAN,tr|H0YA55|H0YA55_HUMAN,tr|C9JKR2|C9JKR2_HUMAN,sp|P02768-2|ALBU_HUMAN,sp|P02768-3|ALBU_HUMAN,tr|B7WNR0|B7WNR0_HUMAN,tr|A0A087WWT3|A0A087WWT3_HUMAN,tr|A0A0C4DGB6|A0A0C4DGB6_HUMAN	K.EFNAETFTFHADIC[160.03]TLSEK.E				9	2259.02	754.012	754.016	4.4	3.9445	0.6378	391.1	0	0.0099	19	9.0196
0.998	20231017_RA68sn_1_01.89459.89459.2	9e-08	1936-07-01	Albumin OS=Homo sapiens OX=9606 GN=ALB PE=1 SV=2,Isoform of P02768, Albumin OS=Homo sapiens OX=9606 GN=ALB PE=1 SV=1,Isoform of P02768, Albumin (Fragment) OS=Homo sapiens OX=9606 GN=ALB PE=1 SV=1,Isoform of P02768, Albumin OS=Homo sapiens OX=9606 GN=ALB PE=1 SV=1,Isoform of P02768, Isoform 2 of Albumin OS=Homo sapiens OX=9606 GN=ALB,Isoform of P02768, Isoform 3 of Albumin OS=Homo sapiens OX=9606 …	sp|P02768|ALBU_HUMAN,tr|D6RHD5|D6RHD5_HUMAN,tr|H0YA55|H0YA55_HUMAN,tr|C9JKR2|C9JKR2_HUMAN,sp|P02768-2|ALBU_HUMAN,sp|P02768-3|ALBU_HUMAN,tr|B7WNR0|B7WNR0_HUMAN,tr|A0A087WWT3|A0A087WWT3_HUMAN,tr|A0A0C4DGB6|A0A0C4DGB6_HUMAN	K.EFNAETFTFHADIC[160.03]TLSEK.E				9	2259.02	1130.52	1130.52	4.4	1.9566	0.5054	117	0	0.0013	19	4.4237
0.998	20231017_RA68sn_1_01.92643.92643.2	1.51e-06	1936-06-01	Albumin OS=Homo sapiens OX=9606 GN=ALB PE=1 SV=2,Isoform of P02768, Albumin OS=Homo sapiens OX=9606 GN=ALB PE=1 SV=1,Isoform of P02768, Albumin (Fragment) OS=Homo sapiens OX=9606 GN=ALB PE=1 SV=1,Isoform of P02768, Albumin OS=Homo sapiens OX=9606 GN=ALB PE=1 SV=1,Isoform of P02768, Isoform 2 of Albumin OS=Homo sapiens OX=9606 GN=ALB,Isoform of P02768, Isoform 3 of Albumin OS=Homo sapiens OX=9606 …	sp|P02768|ALBU_HUMAN,tr|D6RHD5|D6RHD5_HUMAN,tr|H0YA55|H0YA55_HUMAN,tr|C9JKR2|C9JKR2_HUMAN,sp|P02768-2|ALBU_HUMAN,sp|P02768-3|ALBU_HUMAN,tr|B7WNR0|B7WNR0_HUMAN,tr|A0A087WWT3|A0A087WWT3_HUMAN,tr|A0A0C4DGB6|A0A0C4DGB6_HUMAN	K.EFNAETFTFHADIC[160.03]TLSEK.E				9	2259.02	1130.52	1130.51	4.4	1.4853	0.5927	84.3	0	-0.0026	19	4.3905
0.9978	20231017_RA68sn_1_01.72992.72992.2	3.06e-10	18/36	Albumin OS=Homo sapiens OX=9606 GN=ALB PE=1 SV=2,Isoform of P02768, Albumin OS=Homo sapiens OX=9606 GN=ALB PE=1 SV=1,Isoform of P02768, Albumin (Fragment) OS=Homo sapiens OX=9606 GN=ALB PE=1 SV=1,Isoform of P02768, Albumin OS=Homo sapiens OX=9606 GN=ALB PE=1 SV=1,Isoform of P02768, Isoform 2 of Albumin OS=Homo sapiens OX=9606 GN=ALB,Isoform of P02768, Isoform 3 of Albumin OS=Homo sapiens OX=9606 …	sp|P02768|ALBU_HUMAN,tr|D6RHD5|D6RHD5_HUMAN,tr|H0YA55|H0YA55_HUMAN,tr|C9JKR2|C9JKR2_HUMAN,sp|P02768-2|ALBU_HUMAN,sp|P02768-3|ALBU_HUMAN,tr|B7WNR0|B7WNR0_HUMAN,tr|A0A087WWT3|A0A087WWT3_HUMAN,tr|A0A0C4DGB6|A0A0C4DGB6_HUMAN	K.EFNAETFTFHADIC[160.03]TLSEK.E				9	2259.02	1130.52	1131.02	4.4	3.2712	0.5948	698.3	0	1.0024	19	6.0332
0.9977	20231017_RA68sn_1_01.93910.93910.3	2.03e-08	19/72	Albumin OS=Homo sapiens OX=9606 GN=ALB PE=1 SV=2,Isoform of P02768, Albumin OS=Homo sapiens OX=9606 GN=ALB PE=1 SV=1,Isoform of P02768, Albumin (Fragment) OS=Homo sapiens OX=9606 GN=ALB PE=1 SV=1,Isoform of P02768, Albumin OS=Homo sapiens OX=9606 GN=ALB PE=1 SV=1,Isoform of P02768, Isoform 2 of Albumin OS=Homo sapiens OX=9606 GN=ALB,Isoform of P02768, Isoform 3 of Albumin OS=Homo sapiens OX=9606 …	sp|P02768|ALBU_HUMAN,tr|D6RHD5|D6RHD5_HUMAN,tr|H0YA55|H0YA55_HUMAN,tr|C9JKR2|C9JKR2_HUMAN,sp|P02768-2|ALBU_HUMAN,sp|P02768-3|ALBU_HUMAN,tr|B7WNR0|B7WNR0_HUMAN,tr|A0A087WWT3|A0A087WWT3_HUMAN,tr|A0A0C4DGB6|A0A0C4DGB6_HUMAN	K.EFNAETFTFHADIC[160.03]TLSEK.E				9	2259.02	754.012	754.016	4.4	3.7877	0.682	377.9	0	0.011	19	9.4125
0.9973	20231017_RA68sn_1_01.85996.85996.2	6.92e-05	1936-05-01	Albumin OS=Homo sapiens OX=9606 GN=ALB PE=1 SV=2,Isoform of P02768, Albumin OS=Homo sapiens OX=9606 GN=ALB PE=1 SV=1,Isoform of P02768, Albumin (Fragment) OS=Homo sapiens OX=9606 GN=ALB PE=1 SV=1,Isoform of P02768, Albumin OS=Homo sapiens OX=9606 GN=ALB PE=1 SV=1,Isoform of P02768, Isoform 2 of Albumin OS=Homo sapiens OX=9606 GN=ALB,Isoform of P02768, Isoform 3 of Albumin OS=Homo sapiens OX=9606 …	sp|P02768|ALBU_HUMAN,tr|D6RHD5|D6RHD5_HUMAN,tr|H0YA55|H0YA55_HUMAN,tr|C9JKR2|C9JKR2_HUMAN,sp|P02768-2|ALBU_HUMAN,sp|P02768-3|ALBU_HUMAN,tr|B7WNR0|B7WNR0_HUMAN,tr|A0A087WWT3|A0A087WWT3_HUMAN,tr|A0A0C4DGB6|A0A0C4DGB6_HUMAN	K.EFNAETFTFHADIC[160.03]TLSEK.E				9	2259.02	1130.52	1130.51	4.4	1.3033	0.5843	43.8	0	-0.0012	19	4.0075
0.9965	20231017_RA68sn_1_01.57417.57417.3	2.09e-07	16/72	Albumin OS=Homo sapiens OX=9606 GN=ALB PE=1 SV=2,Isoform of P02768, Albumin OS=Homo sapiens OX=9606 GN=ALB PE=1 SV=1,Isoform of P02768, Albumin (Fragment) OS=Homo sapiens OX=9606 GN=ALB PE=1 SV=1,Isoform of P02768, Albumin OS=Homo sapiens OX=9606 GN=ALB PE=1 SV=1,Isoform of P02768, Isoform 2 of Albumin OS=Homo sapiens OX=9606 GN=ALB,Isoform of P02768, Isoform 3 of Albumin OS=Homo sapiens OX=9606 …	sp|P02768|ALBU_HUMAN,tr|D6RHD5|D6RHD5_HUMAN,tr|H0YA55|H0YA55_HUMAN,tr|C9JKR2|C9JKR2_HUMAN,sp|P02768-2|ALBU_HUMAN,sp|P02768-3|ALBU_HUMAN,tr|B7WNR0|B7WNR0_HUMAN,tr|A0A087WWT3|A0A087WWT3_HUMAN,tr|A0A0C4DGB6|A0A0C4DGB6_HUMAN	K.EFNAETFTFHADIC[160.03]TLSEK.E				9	2259.02	754.012	754.348	4.4	3.0378	0.5673	89.1	0	1.0077	19	7.3155
0.9941	20231017_RA68sn_1_01.72472.72472.2	5.3e-09	16/36	Albumin OS=Homo sapiens OX=9606 GN=ALB PE=1 SV=2,Isoform of P02768, Albumin OS=Homo sapiens OX=9606 GN=ALB PE=1 SV=1,Isoform of P02768, Albumin (Fragment) OS=Homo sapiens OX=9606 GN=ALB PE=1 SV=1,Isoform of P02768, Albumin OS=Homo sapiens OX=9606 GN=ALB PE=1 SV=1,Isoform of P02768, Isoform 2 of Albumin OS=Homo sapiens OX=9606 GN=ALB,Isoform of P02768, Isoform 3 of Albumin OS=Homo sapiens OX=9606 …	sp|P02768|ALBU_HUMAN,tr|D6RHD5|D6RHD5_HUMAN,tr|H0YA55|H0YA55_HUMAN,tr|C9JKR2|C9JKR2_HUMAN,sp|P02768-2|ALBU_HUMAN,sp|P02768-3|ALBU_HUMAN,tr|B7WNR0|B7WNR0_HUMAN,tr|A0A087WWT3|A0A087WWT3_HUMAN,tr|A0A0C4DGB6|A0A0C4DGB6_HUMAN	K.EFNAETFTFHADIC[160.03]TLSEK.E				9	2259.02	1130.52	1131.01	4.4	3.1726	0.584	525.5	0	0.9993	19	5.8791
0.9941	20231017_RA68sn_1_01.83895.83895.3	1.02e-08	19/72	Albumin OS=Homo sapiens OX=9606 GN=ALB PE=1 SV=2,Isoform of P02768, Albumin OS=Homo sapiens OX=9606 GN=ALB PE=1 SV=1,Isoform of P02768, Albumin (Fragment) OS=Homo sapiens OX=9606 GN=ALB PE=1 SV=1,Isoform of P02768, Albumin OS=Homo sapiens OX=9606 GN=ALB PE=1 SV=1,Isoform of P02768, Isoform 2 of Albumin OS=Homo sapiens OX=9606 GN=ALB,Isoform of P02768, Isoform 3 of Albumin OS=Homo sapiens OX=9606 …	sp|P02768|ALBU_HUMAN,tr|D6RHD5|D6RHD5_HUMAN,tr|H0YA55|H0YA55_HUMAN,tr|C9JKR2|C9JKR2_HUMAN,sp|P02768-2|ALBU_HUMAN,sp|P02768-3|ALBU_HUMAN,tr|B7WNR0|B7WNR0_HUMAN,tr|A0A087WWT3|A0A087WWT3_HUMAN,tr|A0A0C4DGB6|A0A0C4DGB6_HUMAN	K.EFNAETFTFHADIC[160.03]TLSEK.E				9	2259.02	754.012	754.016	4.4	3.0074	0.5877	245	0	0.012	19	7.7941
0.9785	20231017_RA68sn_1_01.71772.71772.3	3.56e-09	22/72	Albumin OS=Homo sapiens OX=9606 GN=ALB PE=1 SV=2,Isoform of P02768, Albumin OS=Homo sapiens OX=9606 GN=ALB PE=1 SV=1,Isoform of P02768, Albumin (Fragment) OS=Homo sapiens OX=9606 GN=ALB PE=1 SV=1,Isoform of P02768, Albumin OS=Homo sapiens OX=9606 GN=ALB PE=1 SV=1,Isoform of P02768, Isoform 2 of Albumin OS=Homo sapiens OX=9606 GN=ALB,Isoform of P02768, Isoform 3 of Albumin OS=Homo sapiens OX=9606 …	sp|P02768|ALBU_HUMAN,tr|D6RHD5|D6RHD5_HUMAN,tr|H0YA55|H0YA55_HUMAN,tr|C9JKR2|C9JKR2_HUMAN,sp|P02768-2|ALBU_HUMAN,sp|P02768-3|ALBU_HUMAN,tr|B7WNR0|B7WNR0_HUMAN,tr|A0A087WWT3|A0A087WWT3_HUMAN,tr|A0A0C4DGB6|A0A0C4DGB6_HUMAN	K.EFNAETFTFHADIC[160.03]TLSEK.E				9	2259.02	754.012	754.021	4.4	3.8851	0.6424	622.6	0	0.0248	19	9.0295
0.9988	20231017_RA68sn_1_01.15861.15861.2	2.92e-05	2025-10-16	Albumin OS=Homo sapiens OX=9606 GN=ALB PE=1 SV=2,Isoform of P02768, Albumin OS=Homo sapiens OX=9606 GN=ALB PE=1 SV=1,Isoform of P02768, Albumin (Fragment) OS=Homo sapiens OX=9606 GN=ALB PE=1 SV=1,Isoform of P02768, Albumin OS=Homo sapiens OX=9606 GN=ALB PE=1 SV=1,Isoform of P02768, Isoform 2 of Albumin OS=Homo sapiens OX=9606 GN=ALB,Isoform of P02768, Isoform 3 of Albumin OS=Homo sapiens OX=9606 …	sp|P02768|ALBU_HUMAN,tr|D6RHD5|D6RHD5_HUMAN,tr|H0YA55|H0YA55_HUMAN,tr|C9JKR2|C9JKR2_HUMAN,sp|P02768-2|ALBU_HUMAN,sp|P02768-3|ALBU_HUMAN,tr|B7WNR0|B7WNR0_HUMAN,tr|A0A087WWT3|A0A087WWT3_HUMAN	K.ETC[160.03]FAEEGK.K				8	1069.44	535.727	535.726	4.25	1.8866	0.5804	501.7	0	-0.0013	9	5.1639
0.9977	20231017_RA68sn_1_01.16369.16369.2	8.1e-06	2025-09-16	Albumin OS=Homo sapiens OX=9606 GN=ALB PE=1 SV=2,Isoform of P02768, Albumin OS=Homo sapiens OX=9606 GN=ALB PE=1 SV=1,Isoform of P02768, Albumin (Fragment) OS=Homo sapiens OX=9606 GN=ALB PE=1 SV=1,Isoform of P02768, Albumin OS=Homo sapiens OX=9606 GN=ALB PE=1 SV=1,Isoform of P02768, Isoform 2 of Albumin OS=Homo sapiens OX=9606 GN=ALB,Isoform of P02768, Isoform 3 of Albumin OS=Homo sapiens OX=9606 …	sp|P02768|ALBU_HUMAN,tr|D6RHD5|D6RHD5_HUMAN,tr|H0YA55|H0YA55_HUMAN,tr|C9JKR2|C9JKR2_HUMAN,sp|P02768-2|ALBU_HUMAN,sp|P02768-3|ALBU_HUMAN,tr|B7WNR0|B7WNR0_HUMAN,tr|A0A087WWT3|A0A087WWT3_HUMAN	K.ETC[160.03]FAEEGK.K				8	1069.44	535.727	535.726	4.25	1.884	0.457	464.1	0	-0.0003	9	4.2488
0.9995	20231017_RA68sn_1_01.10582.10582.3	1.97e-05	15/36	Albumin OS=Homo sapiens OX=9606 GN=ALB PE=1 SV=2,Isoform of P02768, Albumin OS=Homo sapiens OX=9606 GN=ALB PE=1 SV=1,Isoform of P02768, Albumin (Fragment) OS=Homo sapiens OX=9606 GN=ALB PE=1 SV=1,Isoform of P02768, Albumin OS=Homo sapiens OX=9606 GN=ALB PE=1 SV=1,Isoform of P02768, Isoform 2 of Albumin OS=Homo sapiens OX=9606 GN=ALB,Isoform of P02768, Isoform 3 of Albumin OS=Homo sapiens OX=9606 …	sp|P02768|ALBU_HUMAN,tr|D6RHD5|D6RHD5_HUMAN,tr|H0YA55|H0YA55_HUMAN,tr|C9JKR2|C9JKR2_HUMAN,sp|P02768-2|ALBU_HUMAN,sp|P02768-3|ALBU_HUMAN,tr|B7WNR0|B7WNR0_HUMAN,tr|A0A087WWT3|A0A087WWT3_HUMAN	K.ETC[160.03]FAEEGKK.L				8	1197.53	400.185	400.184	4.79	2.3346	0.5411	501.7	0	-0.0024	10	7.0481
0.9989	20231017_RA68sn_1_01.10583.10583.2	1.48e-06	2025-12-18	Albumin OS=Homo sapiens OX=9606 GN=ALB PE=1 SV=2,Isoform of P02768, Albumin OS=Homo sapiens OX=9606 GN=ALB PE=1 SV=1,Isoform of P02768, Albumin (Fragment) OS=Homo sapiens OX=9606 GN=ALB PE=1 SV=1,Isoform of P02768, Albumin OS=Homo sapiens OX=9606 GN=ALB PE=1 SV=1,Isoform of P02768, Isoform 2 of Albumin OS=Homo sapiens OX=9606 GN=ALB,Isoform of P02768, Isoform 3 of Albumin OS=Homo sapiens OX=9606 …	sp|P02768|ALBU_HUMAN,tr|D6RHD5|D6RHD5_HUMAN,tr|H0YA55|H0YA55_HUMAN,tr|C9JKR2|C9JKR2_HUMAN,sp|P02768-2|ALBU_HUMAN,sp|P02768-3|ALBU_HUMAN,tr|B7WNR0|B7WNR0_HUMAN,tr|A0A087WWT3|A0A087WWT3_HUMAN	K.ETC[160.03]FAEEGKK.L				8	1197.53	599.774	599.773	4.79	1.9755	0.6257	686	0	-0.0024	10	5.5621
0.9984	20231017_RA68sn_1_01.44068.44068.2	2.79e-10	13/22	Albumin OS=Homo sapiens OX=9606 GN=ALB PE=1 SV=2,Isoform of P02768, Albumin OS=Homo sapiens OX=9606 GN=ALB PE=1 SV=1,Isoform of P02768, Albumin (Fragment) OS=Homo sapiens OX=9606 GN=ALB PE=1 SV=1,Isoform of P02768, Albumin OS=Homo sapiens OX=9606 GN=ALB PE=1 SV=1,Isoform of P02768, Isoform 2 of Albumin OS=Homo sapiens OX=9606 GN=ALB,Isoform of P02768, Isoform 3 of Albumin OS=Homo sapiens OX=9606 …	sp|P02768|ALBU_HUMAN,tr|D6RHD5|D6RHD5_HUMAN,tr|H0YA55|H0YA55_HUMAN,tr|C9JKR2|C9JKR2_HUMAN,sp|P02768-2|ALBU_HUMAN,sp|P02768-3|ALBU_HUMAN,tr|B7WNR0|B7WNR0_HUMAN,tr|A0A087WWT3|A0A087WWT3_HUMAN	K.KLVAASQAALGL.-				8	1140.69	571.351	571.35	8.75	2.571	0.4399	651.1	0	-0.0011	12	4.7743
0.9983	20231017_RA68sn_1_01.43079.43079.2	1.96e-06	2025-12-22	Albumin OS=Homo sapiens OX=9606 GN=ALB PE=1 SV=2,Isoform of P02768, Albumin OS=Homo sapiens OX=9606 GN=ALB PE=1 SV=1,Isoform of P02768, Albumin (Fragment) OS=Homo sapiens OX=9606 GN=ALB PE=1 SV=1,Isoform of P02768, Albumin OS=Homo sapiens OX=9606 GN=ALB PE=1 SV=1,Isoform of P02768, Isoform 2 of Albumin OS=Homo sapiens OX=9606 GN=ALB,Isoform of P02768, Isoform 3 of Albumin OS=Homo sapiens OX=9606 …	sp|P02768|ALBU_HUMAN,tr|D6RHD5|D6RHD5_HUMAN,tr|H0YA55|H0YA55_HUMAN,tr|C9JKR2|C9JKR2_HUMAN,sp|P02768-2|ALBU_HUMAN,sp|P02768-3|ALBU_HUMAN,tr|B7WNR0|B7WNR0_HUMAN,tr|A0A087WWT3|A0A087WWT3_HUMAN	K.KLVAASQAALGL.-				8	1140.69	571.351	571.35	8.75	2.3528	0.4508	429.2	0	-0.0011	12	4.6215
0.9983	20231017_RA68sn_1_01.46072.46072.2	2.16e-06	13/22	Albumin OS=Homo sapiens OX=9606 GN=ALB PE=1 SV=2,Isoform of P02768, Albumin OS=Homo sapiens OX=9606 GN=ALB PE=1 SV=1,Isoform of P02768, Albumin (Fragment) OS=Homo sapiens OX=9606 GN=ALB PE=1 SV=1,Isoform of P02768, Albumin OS=Homo sapiens OX=9606 GN=ALB PE=1 SV=1,Isoform of P02768, Isoform 2 of Albumin OS=Homo sapiens OX=9606 GN=ALB,Isoform of P02768, Isoform 3 of Albumin OS=Homo sapiens OX=9606 …	sp|P02768|ALBU_HUMAN,tr|D6RHD5|D6RHD5_HUMAN,tr|H0YA55|H0YA55_HUMAN,tr|C9JKR2|C9JKR2_HUMAN,sp|P02768-2|ALBU_HUMAN,sp|P02768-3|ALBU_HUMAN,tr|B7WNR0|B7WNR0_HUMAN,tr|A0A087WWT3|A0A087WWT3_HUMAN	K.KLVAASQAALGL.-				8	1140.69	571.351	571.35	8.75	2.2659	0.4624	633.5	0	-0.0016	12	4.608
0.9982	20231017_RA68sn_1_01.41604.41604.2	2.46e-06	2025-11-22	Albumin OS=Homo sapiens OX=9606 GN=ALB PE=1 SV=2,Isoform of P02768, Albumin OS=Homo sapiens OX=9606 GN=ALB PE=1 SV=1,Isoform of P02768, Albumin (Fragment) OS=Homo sapiens OX=9606 GN=ALB PE=1 SV=1,Isoform of P02768, Albumin OS=Homo sapiens OX=9606 GN=ALB PE=1 SV=1,Isoform of P02768, Isoform 2 of Albumin OS=Homo sapiens OX=9606 GN=ALB,Isoform of P02768, Isoform 3 of Albumin OS=Homo sapiens OX=9606 …	sp|P02768|ALBU_HUMAN,tr|D6RHD5|D6RHD5_HUMAN,tr|H0YA55|H0YA55_HUMAN,tr|C9JKR2|C9JKR2_HUMAN,sp|P02768-2|ALBU_HUMAN,sp|P02768-3|ALBU_HUMAN,tr|B7WNR0|B7WNR0_HUMAN,tr|A0A087WWT3|A0A087WWT3_HUMAN	K.KLVAASQAALGL.-				8	1140.69	571.351	571.35	8.75	1.8938	0.5181	334.1	0	-0.0014	12	4.5475
0.9976	20231017_RA68sn_1_01.42593.42593.2	7.15e-07	13/22	Albumin OS=Homo sapiens OX=9606 GN=ALB PE=1 SV=2,Isoform of P02768, Albumin OS=Homo sapiens OX=9606 GN=ALB PE=1 SV=1,Isoform of P02768, Albumin (Fragment) OS=Homo sapiens OX=9606 GN=ALB PE=1 SV=1,Isoform of P02768, Albumin OS=Homo sapiens OX=9606 GN=ALB PE=1 SV=1,Isoform of P02768, Isoform 2 of Albumin OS=Homo sapiens OX=9606 GN=ALB,Isoform of P02768, Isoform 3 of Albumin OS=Homo sapiens OX=9606 …	sp|P02768|ALBU_HUMAN,tr|D6RHD5|D6RHD5_HUMAN,tr|H0YA55|H0YA55_HUMAN,tr|C9JKR2|C9JKR2_HUMAN,sp|P02768-2|ALBU_HUMAN,sp|P02768-3|ALBU_HUMAN,tr|B7WNR0|B7WNR0_HUMAN,tr|A0A087WWT3|A0A087WWT3_HUMAN	K.KLVAASQAALGL.-				8	1140.69	571.351	571.351	8.75	2.0257	0.4405	350.9	0	-0.0002	12	4.1518
0.9974	20231017_RA68sn_1_01.43572.43572.2	1.37e-06	2025-12-22	Albumin OS=Homo sapiens OX=9606 GN=ALB PE=1 SV=2,Isoform of P02768, Albumin OS=Homo sapiens OX=9606 GN=ALB PE=1 SV=1,Isoform of P02768, Albumin (Fragment) OS=Homo sapiens OX=9606 GN=ALB PE=1 SV=1,Isoform of P02768, Albumin OS=Homo sapiens OX=9606 GN=ALB PE=1 SV=1,Isoform of P02768, Isoform 2 of Albumin OS=Homo sapiens OX=9606 GN=ALB,Isoform of P02768, Isoform 3 of Albumin OS=Homo sapiens OX=9606 …	sp|P02768|ALBU_HUMAN,tr|D6RHD5|D6RHD5_HUMAN,tr|H0YA55|H0YA55_HUMAN,tr|C9JKR2|C9JKR2_HUMAN,sp|P02768-2|ALBU_HUMAN,sp|P02768-3|ALBU_HUMAN,tr|B7WNR0|B7WNR0_HUMAN,tr|A0A087WWT3|A0A087WWT3_HUMAN	K.KLVAASQAALGL.-				8	1140.69	571.351	571.35	8.75	2.4135	0.3664	573.9	0	-0.0008	12	4.0652
0.9963	20231017_RA68sn_1_01.44555.44555.2	1.46e-06	13/22	Albumin OS=Homo sapiens OX=9606 GN=ALB PE=1 SV=2,Isoform of P02768, Albumin OS=Homo sapiens OX=9606 GN=ALB PE=1 SV=1,Isoform of P02768, Albumin (Fragment) OS=Homo sapiens OX=9606 GN=ALB PE=1 SV=1,Isoform of P02768, Albumin OS=Homo sapiens OX=9606 GN=ALB PE=1 SV=1,Isoform of P02768, Isoform 2 of Albumin OS=Homo sapiens OX=9606 GN=ALB,Isoform of P02768, Isoform 3 of Albumin OS=Homo sapiens OX=9606 …	sp|P02768|ALBU_HUMAN,tr|D6RHD5|D6RHD5_HUMAN,tr|H0YA55|H0YA55_HUMAN,tr|C9JKR2|C9JKR2_HUMAN,sp|P02768-2|ALBU_HUMAN,sp|P02768-3|ALBU_HUMAN,tr|B7WNR0|B7WNR0_HUMAN,tr|A0A087WWT3|A0A087WWT3_HUMAN	K.KLVAASQAALGL.-				8	1140.69	571.351	571.349	8.75	2.4405	0.4878	531.7	0	-0.0032	12	4.9904
0.9992	20231017_RA68sn_1_01.30033.30033.2	3.63e-05	17/18	Albumin OS=Homo sapiens OX=9606 GN=ALB PE=1 SV=2,Isoform of P02768, Albumin OS=Homo sapiens OX=9606 GN=ALB PE=1 SV=1,Isoform of P02768, Albumin (Fragment) OS=Homo sapiens OX=9606 GN=ALB PE=1 SV=1,Isoform of P02768, Albumin OS=Homo sapiens OX=9606 GN=ALB PE=1 SV=1,Isoform of P02768, Isoform 2 of Albumin OS=Homo sapiens OX=9606 GN=ALB,Isoform of P02768, Isoform 3 of Albumin OS=Homo sapiens OX=9606 …	sp|P02768|ALBU_HUMAN,tr|D6RHD5|D6RHD5_HUMAN,tr|H0YA55|H0YA55_HUMAN,tr|C9JKR2|C9JKR2_HUMAN,sp|P02768-2|ALBU_HUMAN,sp|P02768-3|ALBU_HUMAN,tr|B7WNR0|B7WNR0_HUMAN,tr|A0A087WWT3|A0A087WWT3_HUMAN,tr|A0A0C4DGB6|A0A0C4DGB6_HUMAN	K.KQTALVELVK.H				9	1127.69	564.853	564.853	8.59	3.327	0.4834	1411.8	0	-0.0006	10	5.9665
0.9992	20231017_RA68sn_1_01.29537.29537.2	8.63e-05	18/18	Albumin OS=Homo sapiens OX=9606 GN=ALB PE=1 SV=2,Isoform of P02768, Albumin OS=Homo sapiens OX=9606 GN=ALB PE=1 SV=1,Isoform of P02768, Albumin (Fragment) OS=Homo sapiens OX=9606 GN=ALB PE=1 SV=1,Isoform of P02768, Albumin OS=Homo sapiens OX=9606 GN=ALB PE=1 SV=1,Isoform of P02768, Isoform 2 of Albumin OS=Homo sapiens OX=9606 GN=ALB,Isoform of P02768, Isoform 3 of Albumin OS=Homo sapiens OX=9606 …	sp|P02768|ALBU_HUMAN,tr|D6RHD5|D6RHD5_HUMAN,tr|H0YA55|H0YA55_HUMAN,tr|C9JKR2|C9JKR2_HUMAN,sp|P02768-2|ALBU_HUMAN,sp|P02768-3|ALBU_HUMAN,tr|B7WNR0|B7WNR0_HUMAN,tr|A0A087WWT3|A0A087WWT3_HUMAN,tr|A0A0C4DGB6|A0A0C4DGB6_HUMAN	K.KQTALVELVK.H				9	1127.69	564.853	564.852	8.59	3.4341	0.4695	1609.7	0	-0.001	10	5.9522
1	20231017_RA68sn_1_01.35375.35375.3	3.04e-12	23/56	Albumin OS=Homo sapiens OX=9606 GN=ALB PE=1 SV=2,Isoform of P02768, Albumin OS=Homo sapiens OX=9606 GN=ALB PE=1 SV=1,Isoform of P02768, Albumin (Fragment) OS=Homo sapiens OX=9606 GN=ALB PE=1 SV=1,Isoform of P02768, Albumin OS=Homo sapiens OX=9606 GN=ALB PE=1 SV=1,Isoform of P02768, Isoform 2 of Albumin OS=Homo sapiens OX=9606 GN=ALB,Isoform of P02768, Isoform 3 of Albumin OS=Homo sapiens OX=9606 …	sp|P02768|ALBU_HUMAN,tr|D6RHD5|D6RHD5_HUMAN,tr|H0YA55|H0YA55_HUMAN,tr|C9JKR2|C9JKR2_HUMAN,sp|P02768-2|ALBU_HUMAN,sp|P02768-3|ALBU_HUMAN,tr|B7WNR0|B7WNR0_HUMAN,tr|A0A087WWT3|A0A087WWT3_HUMAN,tr|A0A0C4DGB6|A0A0C4DGB6_HUMAN,sp|P02769|ALBU_BOVIN	K.KVPQVSTPTLVEVSR.N	R428			10	1638.93	547.317	547.316	8.75	3.9988	0.7021	800.7	0	-0.0031	15	9.9834
1	20231017_RA68sn_1_01.33129.33129.3	6.3e-11	25/56	Albumin OS=Homo sapiens OX=9606 GN=ALB PE=1 SV=2,Isoform of P02768, Albumin OS=Homo sapiens OX=9606 GN=ALB PE=1 SV=1,Isoform of P02768, Albumin (Fragment) OS=Homo sapiens OX=9606 GN=ALB PE=1 SV=1,Isoform of P02768, Albumin OS=Homo sapiens OX=9606 GN=ALB PE=1 SV=1,Isoform of P02768, Isoform 2 of Albumin OS=Homo sapiens OX=9606 GN=ALB,Isoform of P02768, Isoform 3 of Albumin OS=Homo sapiens OX=9606 …	sp|P02768|ALBU_HUMAN,tr|D6RHD5|D6RHD5_HUMAN,tr|H0YA55|H0YA55_HUMAN,tr|C9JKR2|C9JKR2_HUMAN,sp|P02768-2|ALBU_HUMAN,sp|P02768-3|ALBU_HUMAN,tr|B7WNR0|B7WNR0_HUMAN,tr|A0A087WWT3|A0A087WWT3_HUMAN,tr|A0A0C4DGB6|A0A0C4DGB6_HUMAN,sp|P02769|ALBU_BOVIN	K.KVPQVSTPTLVEVSR.N	R428			10	1638.93	547.317	547.316	8.75	4.1144	0.6715	979.7	0	-0.0031	15	9.7166
0.9998	20231017_RA68sn_1_01.36370.36370.3	9.33e-10	16/56	Albumin OS=Homo sapiens OX=9606 GN=ALB PE=1 SV=2,Isoform of P02768, Albumin OS=Homo sapiens OX=9606 GN=ALB PE=1 SV=1,Isoform of P02768, Albumin (Fragment) OS=Homo sapiens OX=9606 GN=ALB PE=1 SV=1,Isoform of P02768, Albumin OS=Homo sapiens OX=9606 GN=ALB PE=1 SV=1,Isoform of P02768, Isoform 2 of Albumin OS=Homo sapiens OX=9606 GN=ALB,Isoform of P02768, Isoform 3 of Albumin OS=Homo sapiens OX=9606 …	sp|P02768|ALBU_HUMAN,tr|D6RHD5|D6RHD5_HUMAN,tr|H0YA55|H0YA55_HUMAN,tr|C9JKR2|C9JKR2_HUMAN,sp|P02768-2|ALBU_HUMAN,sp|P02768-3|ALBU_HUMAN,tr|B7WNR0|B7WNR0_HUMAN,tr|A0A087WWT3|A0A087WWT3_HUMAN,tr|A0A0C4DGB6|A0A0C4DGB6_HUMAN,sp|P02769|ALBU_BOVIN	K.KVPQVSTPTLVEVSR.N	R428			10	1638.93	547.317	547.317	8.75	3.0156	0.6823	391.3	0	-0.0028	15	9.0264
0.9998	20231017_RA68sn_1_01.35853.35853.3	7.16e-09	18/56	Albumin OS=Homo sapiens OX=9606 GN=ALB PE=1 SV=2,Isoform of P02768, Albumin OS=Homo sapiens OX=9606 GN=ALB PE=1 SV=1,Isoform of P02768, Albumin (Fragment) OS=Homo sapiens OX=9606 GN=ALB PE=1 SV=1,Isoform of P02768, Albumin OS=Homo sapiens OX=9606 GN=ALB PE=1 SV=1,Isoform of P02768, Isoform 2 of Albumin OS=Homo sapiens OX=9606 GN=ALB,Isoform of P02768, Isoform 3 of Albumin OS=Homo sapiens OX=9606 …	sp|P02768|ALBU_HUMAN,tr|D6RHD5|D6RHD5_HUMAN,tr|H0YA55|H0YA55_HUMAN,tr|C9JKR2|C9JKR2_HUMAN,sp|P02768-2|ALBU_HUMAN,sp|P02768-3|ALBU_HUMAN,tr|B7WNR0|B7WNR0_HUMAN,tr|A0A087WWT3|A0A087WWT3_HUMAN,tr|A0A0C4DGB6|A0A0C4DGB6_HUMAN,sp|P02769|ALBU_BOVIN	K.KVPQVSTPTLVEVSR.N	R428			10	1638.93	547.317	547.317	8.75	3.291	0.6842	579.6	0	-0.0021	15	9.2758
0.9997	20231017_RA68sn_1_01.36502.36502.3	2.85e-08	21/56	Albumin OS=Homo sapiens OX=9606 GN=ALB PE=1 SV=2,Isoform of P02768, Albumin OS=Homo sapiens OX=9606 GN=ALB PE=1 SV=1,Isoform of P02768, Albumin (Fragment) OS=Homo sapiens OX=9606 GN=ALB PE=1 SV=1,Isoform of P02768, Albumin OS=Homo sapiens OX=9606 GN=ALB PE=1 SV=1,Isoform of P02768, Isoform 2 of Albumin OS=Homo sapiens OX=9606 GN=ALB,Isoform of P02768, Isoform 3 of Albumin OS=Homo sapiens OX=9606 …	sp|P02768|ALBU_HUMAN,tr|D6RHD5|D6RHD5_HUMAN,tr|H0YA55|H0YA55_HUMAN,tr|C9JKR2|C9JKR2_HUMAN,sp|P02768-2|ALBU_HUMAN,sp|P02768-3|ALBU_HUMAN,tr|B7WNR0|B7WNR0_HUMAN,tr|A0A087WWT3|A0A087WWT3_HUMAN,tr|A0A0C4DGB6|A0A0C4DGB6_HUMAN,sp|P02769|ALBU_BOVIN	K.KVPQVSTPTLVEVSR.N	R428			10	1638.93	547.317	547.317	8.75	3.3563	0.5918	504.2	0	-0.0003	15	8.2974
0.9997	20231017_RA68sn_1_01.37231.37231.3	2.98e-08	22/56	Albumin OS=Homo sapiens OX=9606 GN=ALB PE=1 SV=2,Isoform of P02768, Albumin OS=Homo sapiens OX=9606 GN=ALB PE=1 SV=1,Isoform of P02768, Albumin (Fragment) OS=Homo sapiens OX=9606 GN=ALB PE=1 SV=1,Isoform of P02768, Albumin OS=Homo sapiens OX=9606 GN=ALB PE=1 SV=1,Isoform of P02768, Isoform 2 of Albumin OS=Homo sapiens OX=9606 GN=ALB,Isoform of P02768, Isoform 3 of Albumin OS=Homo sapiens OX=9606 …	sp|P02768|ALBU_HUMAN,tr|D6RHD5|D6RHD5_HUMAN,tr|H0YA55|H0YA55_HUMAN,tr|C9JKR2|C9JKR2_HUMAN,sp|P02768-2|ALBU_HUMAN,sp|P02768-3|ALBU_HUMAN,tr|B7WNR0|B7WNR0_HUMAN,tr|A0A087WWT3|A0A087WWT3_HUMAN,tr|A0A0C4DGB6|A0A0C4DGB6_HUMAN,sp|P02769|ALBU_BOVIN	K.KVPQVSTPTLVEVSR.N	R428			10	1638.93	547.317	547.317	8.75	3.4247	0.5581	656.9	0	-0.0007	15	7.9742
0.9997	20231017_RA68sn_1_01.36907.36907.3	1.85e-06	15/56	Albumin OS=Homo sapiens OX=9606 GN=ALB PE=1 SV=2,Isoform of P02768, Albumin OS=Homo sapiens OX=9606 GN=ALB PE=1 SV=1,Isoform of P02768, Albumin (Fragment) OS=Homo sapiens OX=9606 GN=ALB PE=1 SV=1,Isoform of P02768, Albumin OS=Homo sapiens OX=9606 GN=ALB PE=1 SV=1,Isoform of P02768, Isoform 2 of Albumin OS=Homo sapiens OX=9606 GN=ALB,Isoform of P02768, Isoform 3 of Albumin OS=Homo sapiens OX=9606 …	sp|P02768|ALBU_HUMAN,tr|D6RHD5|D6RHD5_HUMAN,tr|H0YA55|H0YA55_HUMAN,tr|C9JKR2|C9JKR2_HUMAN,sp|P02768-2|ALBU_HUMAN,sp|P02768-3|ALBU_HUMAN,tr|B7WNR0|B7WNR0_HUMAN,tr|A0A087WWT3|A0A087WWT3_HUMAN,tr|A0A0C4DGB6|A0A0C4DGB6_HUMAN,sp|P02769|ALBU_BOVIN	K.KVPQVSTPTLVEVSR.N	R428			10	1638.93	547.317	547.317	8.75	2.7916	0.6172	292.6	0	-0.0028	15	8.0992
0.9992	20231017_RA68sn_1_01.36372.36372.2	1.06e-10	21/28	Albumin OS=Homo sapiens OX=9606 GN=ALB PE=1 SV=2,Isoform of P02768, Albumin OS=Homo sapiens OX=9606 GN=ALB PE=1 SV=1,Isoform of P02768, Albumin (Fragment) OS=Homo sapiens OX=9606 GN=ALB PE=1 SV=1,Isoform of P02768, Albumin OS=Homo sapiens OX=9606 GN=ALB PE=1 SV=1,Isoform of P02768, Isoform 2 of Albumin OS=Homo sapiens OX=9606 GN=ALB,Isoform of P02768, Isoform 3 of Albumin OS=Homo sapiens OX=9606 …	sp|P02768|ALBU_HUMAN,tr|D6RHD5|D6RHD5_HUMAN,tr|H0YA55|H0YA55_HUMAN,tr|C9JKR2|C9JKR2_HUMAN,sp|P02768-2|ALBU_HUMAN,sp|P02768-3|ALBU_HUMAN,tr|B7WNR0|B7WNR0_HUMAN,tr|A0A087WWT3|A0A087WWT3_HUMAN,tr|A0A0C4DGB6|A0A0C4DGB6_HUMAN,sp|P02769|ALBU_BOVIN	K.KVPQVSTPTLVEVSR.N	R428			10	1638.93	820.472	820.472	8.75	2.7835	0.5942	1047.9	0	-0.0015	15	5.9461
0.9992	20231017_RA68sn_1_01.35387.35387.2	1.58e-09	21/28	Albumin OS=Homo sapiens OX=9606 GN=ALB PE=1 SV=2,Isoform of P02768, Albumin OS=Homo sapiens OX=9606 GN=ALB PE=1 SV=1,Isoform of P02768, Albumin (Fragment) OS=Homo sapiens OX=9606 GN=ALB PE=1 SV=1,Isoform of P02768, Albumin OS=Homo sapiens OX=9606 GN=ALB PE=1 SV=1,Isoform of P02768, Isoform 2 of Albumin OS=Homo sapiens OX=9606 GN=ALB,Isoform of P02768, Isoform 3 of Albumin OS=Homo sapiens OX=9606 …	sp|P02768|ALBU_HUMAN,tr|D6RHD5|D6RHD5_HUMAN,tr|H0YA55|H0YA55_HUMAN,tr|C9JKR2|C9JKR2_HUMAN,sp|P02768-2|ALBU_HUMAN,sp|P02768-3|ALBU_HUMAN,tr|B7WNR0|B7WNR0_HUMAN,tr|A0A087WWT3|A0A087WWT3_HUMAN,tr|A0A0C4DGB6|A0A0C4DGB6_HUMAN,sp|P02769|ALBU_BOVIN	K.KVPQVSTPTLVEVSR.N	R428			10	1638.93	820.472	820.471	8.75	2.7793	0.5976	1216.7	0	-0.0023	15	5.9673
0.9986	20231017_RA68sn_1_01.35365.35365.3	1.44e-07	16/56	Albumin OS=Homo sapiens OX=9606 GN=ALB PE=1 SV=2,Isoform of P02768, Albumin OS=Homo sapiens OX=9606 GN=ALB PE=1 SV=1,Isoform of P02768, Albumin (Fragment) OS=Homo sapiens OX=9606 GN=ALB PE=1 SV=1,Isoform of P02768, Albumin OS=Homo sapiens OX=9606 GN=ALB PE=1 SV=1,Isoform of P02768, Isoform 2 of Albumin OS=Homo sapiens OX=9606 GN=ALB,Isoform of P02768, Isoform 3 of Albumin OS=Homo sapiens OX=9606 …	sp|P02768|ALBU_HUMAN,tr|D6RHD5|D6RHD5_HUMAN,tr|H0YA55|H0YA55_HUMAN,tr|C9JKR2|C9JKR2_HUMAN,sp|P02768-2|ALBU_HUMAN,sp|P02768-3|ALBU_HUMAN,tr|B7WNR0|B7WNR0_HUMAN,tr|A0A087WWT3|A0A087WWT3_HUMAN,tr|A0A0C4DGB6|A0A0C4DGB6_HUMAN,sp|P02769|ALBU_BOVIN	K.KVPQVSTPTLVEVSR.N	R428			10	1638.93	547.317	547.317	8.75	2.6663	0.4118	354.7	0	-0.0024	15	5.6895
0.9975	20231017_RA68sn_1_01.35343.35343.2	3.54e-05	2025-09-28	Albumin OS=Homo sapiens OX=9606 GN=ALB PE=1 SV=2,Isoform of P02768, Albumin OS=Homo sapiens OX=9606 GN=ALB PE=1 SV=1,Isoform of P02768, Albumin (Fragment) OS=Homo sapiens OX=9606 GN=ALB PE=1 SV=1,Isoform of P02768, Albumin OS=Homo sapiens OX=9606 GN=ALB PE=1 SV=1,Isoform of P02768, Isoform 2 of Albumin OS=Homo sapiens OX=9606 GN=ALB,Isoform of P02768, Isoform 3 of Albumin OS=Homo sapiens OX=9606 …	sp|P02768|ALBU_HUMAN,tr|D6RHD5|D6RHD5_HUMAN,tr|H0YA55|H0YA55_HUMAN,tr|C9JKR2|C9JKR2_HUMAN,sp|P02768-2|ALBU_HUMAN,sp|P02768-3|ALBU_HUMAN,tr|B7WNR0|B7WNR0_HUMAN,tr|A0A087WWT3|A0A087WWT3_HUMAN,tr|A0A0C4DGB6|A0A0C4DGB6_HUMAN,sp|P02769|ALBU_BOVIN	K.KVPQVSTPTLVEVSR.N	R428			10	1638.93	820.472	820.471	8.75	1.7488	0.5658	152	0	-0.0037	15	4.593
0.9974	20231017_RA68sn_1_01.36899.36899.2	1.99e-06	2025-12-28	Albumin OS=Homo sapiens OX=9606 GN=ALB PE=1 SV=2,Isoform of P02768, Albumin OS=Homo sapiens OX=9606 GN=ALB PE=1 SV=1,Isoform of P02768, Albumin (Fragment) OS=Homo sapiens OX=9606 GN=ALB PE=1 SV=1,Isoform of P02768, Albumin OS=Homo sapiens OX=9606 GN=ALB PE=1 SV=1,Isoform of P02768, Isoform 2 of Albumin OS=Homo sapiens OX=9606 GN=ALB,Isoform of P02768, Isoform 3 of Albumin OS=Homo sapiens OX=9606 …	sp|P02768|ALBU_HUMAN,tr|D6RHD5|D6RHD5_HUMAN,tr|H0YA55|H0YA55_HUMAN,tr|C9JKR2|C9JKR2_HUMAN,sp|P02768-2|ALBU_HUMAN,sp|P02768-3|ALBU_HUMAN,tr|B7WNR0|B7WNR0_HUMAN,tr|A0A087WWT3|A0A087WWT3_HUMAN,tr|A0A0C4DGB6|A0A0C4DGB6_HUMAN,sp|P02769|ALBU_BOVIN	K.KVPQVSTPTLVEVSR.N	R428			10	1638.93	820.472	820.471	8.75	2.159	0.4261	254.4	0	-0.0027	15	4.0795
0.9928	20231017_RA68sn_1_01.40532.40532.3	1.77e-06	17/76	Albumin OS=Homo sapiens OX=9606 GN=ALB PE=1 SV=2,Isoform of P02768, Albumin (Fragment) OS=Homo sapiens OX=9606 GN=ALB PE=1 SV=1,Isoform of P02768, Isoform 3 of Albumin OS=Homo sapiens OX=9606 GN=ALB,Isoform of P02768, Albumin OS=Homo sapiens OX=9606 GN=ALB PE=1 SV=1,Isoform of P02768, Albumin OS=Homo sapiens OX=9606 GN=ALB PE=1 SV=1	sp|P02768|ALBU_HUMAN,tr|H7C013|H7C013_HUMAN,sp|P02768-3|ALBU_HUMAN,tr|A0A087WWT3|A0A087WWT3_HUMAN,tr|A0A0C4DGB6|A0A0C4DGB6_HUMAN	K.LC[160.03]TVATLRETYGEMADC[160.03]C[160.03]AK.Q	R81			5	2348.03	783.683	783.683	4.68	2.503	0.6182	158.4	1	-0.0011	20	7.6579
0.9491	20231017_RA68sn_1_01.38590.38590.3	1.75e-07	16/76	Albumin OS=Homo sapiens OX=9606 GN=ALB PE=1 SV=2,Isoform of P02768, Albumin (Fragment) OS=Homo sapiens OX=9606 GN=ALB PE=1 SV=1,Isoform of P02768, Isoform 3 of Albumin OS=Homo sapiens OX=9606 GN=ALB,Isoform of P02768, Albumin OS=Homo sapiens OX=9606 GN=ALB PE=1 SV=1,Isoform of P02768, Albumin OS=Homo sapiens OX=9606 GN=ALB PE=1 SV=1	sp|P02768|ALBU_HUMAN,tr|H7C013|H7C013_HUMAN,sp|P02768-3|ALBU_HUMAN,tr|A0A087WWT3|A0A087WWT3_HUMAN,tr|A0A0C4DGB6|A0A0C4DGB6_HUMAN	K.LC[160.03]TVATLRETYGEMADC[160.03]C[160.03]AK.Q	R81			5	2348.03	783.683	783.68	4.68	2.6149	0.5367	79.9	1	-0.0081	20	6.8534
0.8612	20231017_RA68sn_1_01.44578.44578.3	1.86e-10	15/76	Albumin OS=Homo sapiens OX=9606 GN=ALB PE=1 SV=2,Isoform of P02768, Albumin (Fragment) OS=Homo sapiens OX=9606 GN=ALB PE=1 SV=1,Isoform of P02768, Isoform 3 of Albumin OS=Homo sapiens OX=9606 GN=ALB,Isoform of P02768, Albumin OS=Homo sapiens OX=9606 GN=ALB PE=1 SV=1,Isoform of P02768, Albumin OS=Homo sapiens OX=9606 GN=ALB PE=1 SV=1	sp|P02768|ALBU_HUMAN,tr|H7C013|H7C013_HUMAN,sp|P02768-3|ALBU_HUMAN,tr|A0A087WWT3|A0A087WWT3_HUMAN,tr|A0A0C4DGB6|A0A0C4DGB6_HUMAN	K.LC[160.03]TVATLRETYGEMADC[160.03]C[160.03]AK.Q	R81			5	2348.03	783.683	784.019	4.68	3.169	0.5021	200	1	1.0089	20	6.6567
0.9831	20231017_RA68sn_1_01.10944.10944.3	1.99e-05	17/52	Albumin OS=Homo sapiens OX=9606 GN=ALB PE=1 SV=2,Isoform of P02768, Albumin OS=Homo sapiens OX=9606 GN=ALB PE=1 SV=1,Isoform of P02768, Albumin (Fragment) OS=Homo sapiens OX=9606 GN=ALB PE=1 SV=1,Isoform of P02768, Albumin OS=Homo sapiens OX=9606 GN=ALB PE=1 SV=1,Isoform of P02768, Albumin OS=Homo sapiens OX=9606 GN=ALB PE=1 SV=1	sp|P02768|ALBU_HUMAN,tr|D6RHD5|D6RHD5_HUMAN,tr|H0YA55|H0YA55_HUMAN,tr|B7WNR0|B7WNR0_HUMAN,tr|A0A0C4DGB6|A0A0C4DGB6_HUMAN	K.LDELRDEGKASSAK.Q	R186			5	1517.77	506.93	506.929	4.78	2.221	0.5062	250.7	2	-0.0021	14	6.3036
0.9716	20231017_RA68sn_1_01.11078.11078.2	8.33e-09	16/26	Albumin OS=Homo sapiens OX=9606 GN=ALB PE=1 SV=2,Isoform of P02768, Albumin OS=Homo sapiens OX=9606 GN=ALB PE=1 SV=1,Isoform of P02768, Albumin (Fragment) OS=Homo sapiens OX=9606 GN=ALB PE=1 SV=1,Isoform of P02768, Albumin OS=Homo sapiens OX=9606 GN=ALB PE=1 SV=1,Isoform of P02768, Albumin OS=Homo sapiens OX=9606 GN=ALB PE=1 SV=1	sp|P02768|ALBU_HUMAN,tr|D6RHD5|D6RHD5_HUMAN,tr|H0YA55|H0YA55_HUMAN,tr|B7WNR0|B7WNR0_HUMAN,tr|A0A0C4DGB6|A0A0C4DGB6_HUMAN	K.LDELRDEGKASSAK.Q	R186			5	1517.77	759.892	759.891	4.78	2.4586	0.6269	245.9	2	-0.0017	14	5.9282
0.9991	20231017_RA68sn_1_01.54844.54844.2	1.64e-05	13/20	Albumin OS=Homo sapiens OX=9606 GN=ALB PE=1 SV=2,Isoform of P02768, Albumin OS=Homo sapiens OX=9606 GN=ALB PE=1 SV=1,Isoform of P02768, Albumin (Fragment) OS=Homo sapiens OX=9606 GN=ALB PE=1 SV=1,Isoform of P02768, Albumin OS=Homo sapiens OX=9606 GN=ALB PE=1 SV=1,Isoform of P02768, Isoform 2 of Albumin OS=Homo sapiens OX=9606 GN=ALB,Isoform of P02768, Isoform 3 of Albumin OS=Homo sapiens OX=9606 …	sp|P02768|ALBU_HUMAN,tr|D6RHD5|D6RHD5_HUMAN,tr|H0YA55|H0YA55_HUMAN,tr|C9JKR2|C9JKR2_HUMAN,sp|P02768-2|ALBU_HUMAN,sp|P02768-3|ALBU_HUMAN,tr|B7WNR0|B7WNR0_HUMAN,tr|A0A087WWT3|A0A087WWT3_HUMAN	K.LVAASQAALGL.-				8	1012.59	507.303	507.303	5.52	2.3669	0.5882	636.4	0	0.0001	11	5.7162
0.999	20231017_RA68sn_1_01.55825.55825.2	3.39e-05	2025-10-20	Albumin OS=Homo sapiens OX=9606 GN=ALB PE=1 SV=2,Isoform of P02768, Albumin OS=Homo sapiens OX=9606 GN=ALB PE=1 SV=1,Isoform of P02768, Albumin (Fragment) OS=Homo sapiens OX=9606 GN=ALB PE=1 SV=1,Isoform of P02768, Albumin OS=Homo sapiens OX=9606 GN=ALB PE=1 SV=1,Isoform of P02768, Isoform 2 of Albumin OS=Homo sapiens OX=9606 GN=ALB,Isoform of P02768, Isoform 3 of Albumin OS=Homo sapiens OX=9606 …	sp|P02768|ALBU_HUMAN,tr|D6RHD5|D6RHD5_HUMAN,tr|H0YA55|H0YA55_HUMAN,tr|C9JKR2|C9JKR2_HUMAN,sp|P02768-2|ALBU_HUMAN,sp|P02768-3|ALBU_HUMAN,tr|B7WNR0|B7WNR0_HUMAN,tr|A0A087WWT3|A0A087WWT3_HUMAN	K.LVAASQAALGL.-				8	1012.59	507.303	507.303	5.52	2.1352	0.5895	391.8	0	-0.0009	11	5.4469
0.9989	20231017_RA68sn_1_01.55328.55328.2	7.42e-06	2025-09-20	Albumin OS=Homo sapiens OX=9606 GN=ALB PE=1 SV=2,Isoform of P02768, Albumin OS=Homo sapiens OX=9606 GN=ALB PE=1 SV=1,Isoform of P02768, Albumin (Fragment) OS=Homo sapiens OX=9606 GN=ALB PE=1 SV=1,Isoform of P02768, Albumin OS=Homo sapiens OX=9606 GN=ALB PE=1 SV=1,Isoform of P02768, Isoform 2 of Albumin OS=Homo sapiens OX=9606 GN=ALB,Isoform of P02768, Isoform 3 of Albumin OS=Homo sapiens OX=9606 …	sp|P02768|ALBU_HUMAN,tr|D6RHD5|D6RHD5_HUMAN,tr|H0YA55|H0YA55_HUMAN,tr|C9JKR2|C9JKR2_HUMAN,sp|P02768-2|ALBU_HUMAN,sp|P02768-3|ALBU_HUMAN,tr|B7WNR0|B7WNR0_HUMAN,tr|A0A087WWT3|A0A087WWT3_HUMAN	K.LVAASQAALGL.-				8	1012.59	507.303	507.303	5.52	1.9824	0.611	322	0	-0.0002	11	5.405
0.9984	20231017_RA68sn_1_01.66564.66564.2	7.89e-06	2025-08-20	Albumin OS=Homo sapiens OX=9606 GN=ALB PE=1 SV=2,Isoform of P02768, Albumin OS=Homo sapiens OX=9606 GN=ALB PE=1 SV=1,Isoform of P02768, Albumin (Fragment) OS=Homo sapiens OX=9606 GN=ALB PE=1 SV=1,Isoform of P02768, Albumin OS=Homo sapiens OX=9606 GN=ALB PE=1 SV=1,Isoform of P02768, Isoform 2 of Albumin OS=Homo sapiens OX=9606 GN=ALB,Isoform of P02768, Isoform 3 of Albumin OS=Homo sapiens OX=9606 …	sp|P02768|ALBU_HUMAN,tr|D6RHD5|D6RHD5_HUMAN,tr|H0YA55|H0YA55_HUMAN,tr|C9JKR2|C9JKR2_HUMAN,sp|P02768-2|ALBU_HUMAN,sp|P02768-3|ALBU_HUMAN,tr|B7WNR0|B7WNR0_HUMAN,tr|A0A087WWT3|A0A087WWT3_HUMAN	K.LVAASQAALGL.-				8	1012.59	507.303	507.303	5.52	1.7903	0.5558	229	0	-0.001	11	4.7213
0.9982	20231017_RA68sn_1_01.59416.59416.2	5.79e-06	2025-08-20	Albumin OS=Homo sapiens OX=9606 GN=ALB PE=1 SV=2,Isoform of P02768, Albumin OS=Homo sapiens OX=9606 GN=ALB PE=1 SV=1,Isoform of P02768, Albumin (Fragment) OS=Homo sapiens OX=9606 GN=ALB PE=1 SV=1,Isoform of P02768, Albumin OS=Homo sapiens OX=9606 GN=ALB PE=1 SV=1,Isoform of P02768, Isoform 2 of Albumin OS=Homo sapiens OX=9606 GN=ALB,Isoform of P02768, Isoform 3 of Albumin OS=Homo sapiens OX=9606 …	sp|P02768|ALBU_HUMAN,tr|D6RHD5|D6RHD5_HUMAN,tr|H0YA55|H0YA55_HUMAN,tr|C9JKR2|C9JKR2_HUMAN,sp|P02768-2|ALBU_HUMAN,sp|P02768-3|ALBU_HUMAN,tr|B7WNR0|B7WNR0_HUMAN,tr|A0A087WWT3|A0A087WWT3_HUMAN	K.LVAASQAALGL.-				8	1012.59	507.303	507.303	5.52	1.8423	0.5191	253.8	0	-0.001	11	4.5277
0.9979	20231017_RA68sn_1_01.52366.52366.2	4.9e-08	2025-10-20	Albumin OS=Homo sapiens OX=9606 GN=ALB PE=1 SV=2,Isoform of P02768, Albumin OS=Homo sapiens OX=9606 GN=ALB PE=1 SV=1,Isoform of P02768, Albumin (Fragment) OS=Homo sapiens OX=9606 GN=ALB PE=1 SV=1,Isoform of P02768, Albumin OS=Homo sapiens OX=9606 GN=ALB PE=1 SV=1,Isoform of P02768, Isoform 2 of Albumin OS=Homo sapiens OX=9606 GN=ALB,Isoform of P02768, Isoform 3 of Albumin OS=Homo sapiens OX=9606 …	sp|P02768|ALBU_HUMAN,tr|D6RHD5|D6RHD5_HUMAN,tr|H0YA55|H0YA55_HUMAN,tr|C9JKR2|C9JKR2_HUMAN,sp|P02768-2|ALBU_HUMAN,sp|P02768-3|ALBU_HUMAN,tr|B7WNR0|B7WNR0_HUMAN,tr|A0A087WWT3|A0A087WWT3_HUMAN	K.LVAASQAALGL.-				8	1012.59	507.303	507.303	5.52	2.0285	0.4592	408.5	0	-0.0006	11	4.3459
0.9974	20231017_RA68sn_1_01.61504.61504.2	2.41e-05	2025-08-20	Albumin OS=Homo sapiens OX=9606 GN=ALB PE=1 SV=2,Isoform of P02768, Albumin OS=Homo sapiens OX=9606 GN=ALB PE=1 SV=1,Isoform of P02768, Albumin (Fragment) OS=Homo sapiens OX=9606 GN=ALB PE=1 SV=1,Isoform of P02768, Albumin OS=Homo sapiens OX=9606 GN=ALB PE=1 SV=1,Isoform of P02768, Isoform 2 of Albumin OS=Homo sapiens OX=9606 GN=ALB,Isoform of P02768, Isoform 3 of Albumin OS=Homo sapiens OX=9606 …	sp|P02768|ALBU_HUMAN,tr|D6RHD5|D6RHD5_HUMAN,tr|H0YA55|H0YA55_HUMAN,tr|C9JKR2|C9JKR2_HUMAN,sp|P02768-2|ALBU_HUMAN,sp|P02768-3|ALBU_HUMAN,tr|B7WNR0|B7WNR0_HUMAN,tr|A0A087WWT3|A0A087WWT3_HUMAN	K.LVAASQAALGL.-				8	1012.59	507.303	507.303	5.52	1.6279	0.5024	228	0	-0.0005	11	4.0698
0.9986	20231017_RA68sn_1_01.40580.40580.2	1.58e-05	2025-10-18	Albumin OS=Homo sapiens OX=9606 GN=ALB PE=1 SV=2,Isoform of P02768, Albumin (Fragment) OS=Homo sapiens OX=9606 GN=ALB PE=1 SV=1,Isoform of P02768, Isoform 3 of Albumin OS=Homo sapiens OX=9606 GN=ALB,Isoform of P02768, Albumin OS=Homo sapiens OX=9606 GN=ALB PE=1 SV=1,Isoform of P02768, Albumin OS=Homo sapiens OX=9606 GN=ALB PE=1 SV=1	sp|P02768|ALBU_HUMAN,tr|H7C013|H7C013_HUMAN,sp|P02768-3|ALBU_HUMAN,tr|A0A087WWT3|A0A087WWT3_HUMAN,tr|A0A0C4DGB6|A0A0C4DGB6_HUMAN	K.LVNEVTEFAK.T				5	1148.61	575.311	575.311	4.53	2.1028	0.5256	262.9	0	-0.0001	10	4.9977
0.9985	20231017_RA68sn_1_01.92978.92978.2	3.16e-06	2025-09-18	Albumin OS=Homo sapiens OX=9606 GN=ALB PE=1 SV=2,Isoform of P02768, Albumin (Fragment) OS=Homo sapiens OX=9606 GN=ALB PE=1 SV=1,Isoform of P02768, Isoform 3 of Albumin OS=Homo sapiens OX=9606 GN=ALB,Isoform of P02768, Albumin OS=Homo sapiens OX=9606 GN=ALB PE=1 SV=1,Isoform of P02768, Albumin OS=Homo sapiens OX=9606 GN=ALB PE=1 SV=1	sp|P02768|ALBU_HUMAN,tr|H7C013|H7C013_HUMAN,sp|P02768-3|ALBU_HUMAN,tr|A0A087WWT3|A0A087WWT3_HUMAN,tr|A0A0C4DGB6|A0A0C4DGB6_HUMAN	K.LVNEVTEFAK.T				5	1148.61	575.311	575.311	4.53	1.8223	0.5538	166.8	0	-0.0012	10	4.806
0.9983	20231017_RA68sn_1_01.38528.38528.2	8.27e-05	2025-11-18	Albumin OS=Homo sapiens OX=9606 GN=ALB PE=1 SV=2,Isoform of P02768, Albumin (Fragment) OS=Homo sapiens OX=9606 GN=ALB PE=1 SV=1,Isoform of P02768, Isoform 3 of Albumin OS=Homo sapiens OX=9606 GN=ALB,Isoform of P02768, Albumin OS=Homo sapiens OX=9606 GN=ALB PE=1 SV=1,Isoform of P02768, Albumin OS=Homo sapiens OX=9606 GN=ALB PE=1 SV=1	sp|P02768|ALBU_HUMAN,tr|H7C013|H7C013_HUMAN,sp|P02768-3|ALBU_HUMAN,tr|A0A087WWT3|A0A087WWT3_HUMAN,tr|A0A0C4DGB6|A0A0C4DGB6_HUMAN	K.LVNEVTEFAK.T				5	1148.61	575.311	575.311	4.53	2.2244	0.4539	431.9	0	-0.0007	10	4.6249
0.995	20231017_RA68sn_1_01.84596.84596.2	6.82e-05	2025-05-18	Albumin OS=Homo sapiens OX=9606 GN=ALB PE=1 SV=2,Isoform of P02768, Albumin (Fragment) OS=Homo sapiens OX=9606 GN=ALB PE=1 SV=1,Isoform of P02768, Isoform 3 of Albumin OS=Homo sapiens OX=9606 GN=ALB,Isoform of P02768, Albumin OS=Homo sapiens OX=9606 GN=ALB PE=1 SV=1,Isoform of P02768, Albumin OS=Homo sapiens OX=9606 GN=ALB PE=1 SV=1	sp|P02768|ALBU_HUMAN,tr|H7C013|H7C013_HUMAN,sp|P02768-3|ALBU_HUMAN,tr|A0A087WWT3|A0A087WWT3_HUMAN,tr|A0A0C4DGB6|A0A0C4DGB6_HUMAN	K.LVNEVTEFAK.T				5	1148.61	575.311	575.311	4.53	1.3618	0.4549	95.1	0	0.0004	10	3.2628
0.995	20231017_RA68sn_1_01.85049.85049.2	6.92e-05	2025-05-18	Albumin OS=Homo sapiens OX=9606 GN=ALB PE=1 SV=2,Isoform of P02768, Albumin (Fragment) OS=Homo sapiens OX=9606 GN=ALB PE=1 SV=1,Isoform of P02768, Isoform 3 of Albumin OS=Homo sapiens OX=9606 GN=ALB,Isoform of P02768, Albumin OS=Homo sapiens OX=9606 GN=ALB PE=1 SV=1,Isoform of P02768, Albumin OS=Homo sapiens OX=9606 GN=ALB PE=1 SV=1	sp|P02768|ALBU_HUMAN,tr|H7C013|H7C013_HUMAN,sp|P02768-3|ALBU_HUMAN,tr|A0A087WWT3|A0A087WWT3_HUMAN,tr|A0A0C4DGB6|A0A0C4DGB6_HUMAN	K.LVNEVTEFAK.T				5	1148.61	575.311	575.311	4.53	1.3619	0.4553	102.6	0	-0.0013	10	3.2656
0.9936	20231017_RA68sn_1_01.78415.78415.2	1.97e-05	2025-06-18	Albumin OS=Homo sapiens OX=9606 GN=ALB PE=1 SV=2,Isoform of P02768, Albumin (Fragment) OS=Homo sapiens OX=9606 GN=ALB PE=1 SV=1,Isoform of P02768, Isoform 3 of Albumin OS=Homo sapiens OX=9606 GN=ALB,Isoform of P02768, Albumin OS=Homo sapiens OX=9606 GN=ALB PE=1 SV=1,Isoform of P02768, Albumin OS=Homo sapiens OX=9606 GN=ALB PE=1 SV=1	sp|P02768|ALBU_HUMAN,tr|H7C013|H7C013_HUMAN,sp|P02768-3|ALBU_HUMAN,tr|A0A087WWT3|A0A087WWT3_HUMAN,tr|A0A0C4DGB6|A0A0C4DGB6_HUMAN	K.LVNEVTEFAK.T				5	1148.61	575.311	575.31	4.53	1.5814	0.3625	107.5	0	-0.0021	10	2.9971
1	20231017_RA68sn_1_01.48716.48716.3	1.05e-15	21/88	Albumin OS=Homo sapiens OX=9606 GN=ALB PE=1 SV=2,Isoform of P02768, Albumin (Fragment) OS=Homo sapiens OX=9606 GN=ALB PE=1 SV=1,Isoform of P02768, Isoform 3 of Albumin OS=Homo sapiens OX=9606 GN=ALB,Isoform of P02768, Albumin OS=Homo sapiens OX=9606 GN=ALB PE=1 SV=1,Isoform of P02768, Albumin OS=Homo sapiens OX=9606 GN=ALB PE=1 SV=1	sp|P02768|ALBU_HUMAN,tr|H7C013|H7C013_HUMAN,sp|P02768-3|ALBU_HUMAN,tr|A0A087WWT3|A0A087WWT3_HUMAN,tr|A0A0C4DGB6|A0A0C4DGB6_HUMAN	K.LVNEVTEFAKTC[160.03]VADESAENC[160.03]DK.S				5	2628.17	877.063	877.064	4.08	3.8466	0.7678	284.6	1	0.0014	23	10.2603
1	20231017_RA68sn_1_01.41120.41120.3	1.75e-14	15/88	Albumin OS=Homo sapiens OX=9606 GN=ALB PE=1 SV=2,Isoform of P02768, Albumin (Fragment) OS=Homo sapiens OX=9606 GN=ALB PE=1 SV=1,Isoform of P02768, Isoform 3 of Albumin OS=Homo sapiens OX=9606 GN=ALB,Isoform of P02768, Albumin OS=Homo sapiens OX=9606 GN=ALB PE=1 SV=1,Isoform of P02768, Albumin OS=Homo sapiens OX=9606 GN=ALB PE=1 SV=1	sp|P02768|ALBU_HUMAN,tr|H7C013|H7C013_HUMAN,sp|P02768-3|ALBU_HUMAN,tr|A0A087WWT3|A0A087WWT3_HUMAN,tr|A0A0C4DGB6|A0A0C4DGB6_HUMAN	K.LVNEVTEFAKTC[160.03]VADESAENC[160.03]DK.S				5	2628.17	877.063	877.396	4.08	3.6352	0.7648	166.9	1	0.9981	23	9.8181
0.996	20231017_RA68sn_1_01.50219.50219.3	2.71e-13	20/88	Albumin OS=Homo sapiens OX=9606 GN=ALB PE=1 SV=2,Isoform of P02768, Albumin (Fragment) OS=Homo sapiens OX=9606 GN=ALB PE=1 SV=1,Isoform of P02768, Isoform 3 of Albumin OS=Homo sapiens OX=9606 GN=ALB,Isoform of P02768, Albumin OS=Homo sapiens OX=9606 GN=ALB PE=1 SV=1,Isoform of P02768, Albumin OS=Homo sapiens OX=9606 GN=ALB PE=1 SV=1	sp|P02768|ALBU_HUMAN,tr|H7C013|H7C013_HUMAN,sp|P02768-3|ALBU_HUMAN,tr|A0A087WWT3|A0A087WWT3_HUMAN,tr|A0A0C4DGB6|A0A0C4DGB6_HUMAN	K.LVNEVTEFAKTC[160.03]VADESAENC[160.03]DK.S				5	2628.17	877.063	877.064	4.08	3.5091	0.6714	127.4	1	0.0011	23	8.9701
1	20231017_RA68sn_1_01.20265.20265.2	2.64e-11	19/24	Albumin OS=Homo sapiens OX=9606 GN=ALB PE=1 SV=2,Isoform of P02768, Albumin (Fragment) OS=Homo sapiens OX=9606 GN=ALB PE=1 SV=1,Isoform of P02768, Isoform 3 of Albumin OS=Homo sapiens OX=9606 GN=ALB,Isoform of P02768, Albumin OS=Homo sapiens OX=9606 GN=ALB PE=1 SV=1,Isoform of P02768, Albumin OS=Homo sapiens OX=9606 GN=ALB PE=1 SV=1	sp|P02768|ALBU_HUMAN,tr|H7C013|H7C013_HUMAN,sp|P02768-3|ALBU_HUMAN,tr|A0A087WWT3|A0A087WWT3_HUMAN,tr|A0A0C4DGB6|A0A0C4DGB6_HUMAN	K.QEPER[157.09]NEC[160.03]FLQHK.D	R98CIT			5	1714.77	858.394	858.396	5.5	2.8852	0.7212	857.4	1	0.004	13	7.086
0.9985	20231017_RA68sn_1_01.20660.20660.4	3.93e-07	17/72	Albumin OS=Homo sapiens OX=9606 GN=ALB PE=1 SV=2,Isoform of P02768, Albumin (Fragment) OS=Homo sapiens OX=9606 GN=ALB PE=1 SV=1,Isoform of P02768, Isoform 3 of Albumin OS=Homo sapiens OX=9606 GN=ALB,Isoform of P02768, Albumin OS=Homo sapiens OX=9606 GN=ALB PE=1 SV=1,Isoform of P02768, Albumin OS=Homo sapiens OX=9606 GN=ALB PE=1 SV=1	sp|P02768|ALBU_HUMAN,tr|H7C013|H7C013_HUMAN,sp|P02768-3|ALBU_HUMAN,tr|A0A087WWT3|A0A087WWT3_HUMAN,tr|A0A0C4DGB6|A0A0C4DGB6_HUMAN	K.QEPER[157.09]NEC[160.03]FLQHK.D	R98CIT			5	1714.77	429.701	429.7	5.5	3.0329	0.6102	255.9	1	-0.0028	13	4.9478
0.9849	20231017_RA68sn_1_01.19848.19848.3	2.79e-05	17/48	Albumin OS=Homo sapiens OX=9606 GN=ALB PE=1 SV=2,Isoform of P02768, Albumin (Fragment) OS=Homo sapiens OX=9606 GN=ALB PE=1 SV=1,Isoform of P02768, Isoform 3 of Albumin OS=Homo sapiens OX=9606 GN=ALB,Isoform of P02768, Albumin OS=Homo sapiens OX=9606 GN=ALB PE=1 SV=1,Isoform of P02768, Albumin OS=Homo sapiens OX=9606 GN=ALB PE=1 SV=1	sp|P02768|ALBU_HUMAN,tr|H7C013|H7C013_HUMAN,sp|P02768-3|ALBU_HUMAN,tr|A0A087WWT3|A0A087WWT3_HUMAN,tr|A0A0C4DGB6|A0A0C4DGB6_HUMAN	K.QEPER[157.09]NEC[160.03]FLQHK.D	R98CIT			5	1714.77	572.598	572.598	5.5	2.2813	0.5108	411.2	1	-0.0013	13	6.4707
0.9787	20231017_RA68sn_1_01.20731.20731.2	1.02e-10	15/24	Albumin OS=Homo sapiens OX=9606 GN=ALB PE=1 SV=2,Isoform of P02768, Albumin (Fragment) OS=Homo sapiens OX=9606 GN=ALB PE=1 SV=1,Isoform of P02768, Isoform 3 of Albumin OS=Homo sapiens OX=9606 GN=ALB,Isoform of P02768, Albumin OS=Homo sapiens OX=9606 GN=ALB PE=1 SV=1,Isoform of P02768, Albumin OS=Homo sapiens OX=9606 GN=ALB PE=1 SV=1	sp|P02768|ALBU_HUMAN,tr|H7C013|H7C013_HUMAN,sp|P02768-3|ALBU_HUMAN,tr|A0A087WWT3|A0A087WWT3_HUMAN,tr|A0A0C4DGB6|A0A0C4DGB6_HUMAN	K.QEPER[157.09]NEC[160.03]FLQHK.D	R98CIT			5	1714.77	858.394	858.393	5.5	2.6005	0.7005	555.2	1	-0.0014	13	6.6673
0.9562	20231017_RA68sn_1_01.19779.19779.2	3.02e-07	14/24	Albumin OS=Homo sapiens OX=9606 GN=ALB PE=1 SV=2,Isoform of P02768, Albumin (Fragment) OS=Homo sapiens OX=9606 GN=ALB PE=1 SV=1,Isoform of P02768, Isoform 3 of Albumin OS=Homo sapiens OX=9606 GN=ALB,Isoform of P02768, Albumin OS=Homo sapiens OX=9606 GN=ALB PE=1 SV=1,Isoform of P02768, Albumin OS=Homo sapiens OX=9606 GN=ALB PE=1 SV=1	sp|P02768|ALBU_HUMAN,tr|H7C013|H7C013_HUMAN,sp|P02768-3|ALBU_HUMAN,tr|A0A087WWT3|A0A087WWT3_HUMAN,tr|A0A0C4DGB6|A0A0C4DGB6_HUMAN	K.QEPER[157.09]NEC[160.03]FLQHK.D	R98CIT			5	1714.77	858.394	858.394	5.5	2.1345	0.555	333	1	0.001	13	5.0859
0.9133	20231017_RA68sn_1_01.21243.21243.2	3.38e-05	2025-08-24	Albumin OS=Homo sapiens OX=9606 GN=ALB PE=1 SV=2,Isoform of P02768, Albumin (Fragment) OS=Homo sapiens OX=9606 GN=ALB PE=1 SV=1,Isoform of P02768, Isoform 3 of Albumin OS=Homo sapiens OX=9606 GN=ALB,Isoform of P02768, Albumin OS=Homo sapiens OX=9606 GN=ALB PE=1 SV=1,Isoform of P02768, Albumin OS=Homo sapiens OX=9606 GN=ALB PE=1 SV=1	sp|P02768|ALBU_HUMAN,tr|H7C013|H7C013_HUMAN,sp|P02768-3|ALBU_HUMAN,tr|A0A087WWT3|A0A087WWT3_HUMAN,tr|A0A0C4DGB6|A0A0C4DGB6_HUMAN	K.QEPER[157.09]NEC[160.03]FLQHK.D	R98CIT			5	1714.77	858.394	858.393	5.5	1.5078	0.5323	123.2	1	-0.0013	13	4.0261
0.8115	20231017_RA68sn_1_01.20100.20100.2	2.5e-07	2025-10-24	Albumin OS=Homo sapiens OX=9606 GN=ALB PE=1 SV=2,Isoform of P02768, Albumin (Fragment) OS=Homo sapiens OX=9606 GN=ALB PE=1 SV=1,Isoform of P02768, Isoform 3 of Albumin OS=Homo sapiens OX=9606 GN=ALB,Isoform of P02768, Albumin OS=Homo sapiens OX=9606 GN=ALB PE=1 SV=1,Isoform of P02768, Albumin OS=Homo sapiens OX=9606 GN=ALB PE=1 SV=1	sp|P02768|ALBU_HUMAN,tr|H7C013|H7C013_HUMAN,sp|P02768-3|ALBU_HUMAN,tr|A0A087WWT3|A0A087WWT3_HUMAN,tr|A0A0C4DGB6|A0A0C4DGB6_HUMAN	K.QEPER[157.09]NEC[160.03]FLQHK.D	R98CIT			5	1714.77	858.394	858.396	5.5	1.7324	0.5229	139.9	1	0.0044	13	4.3121
0.9961	20231017_RA68sn_1_01.16492.16492.4	1.36e-05	17/72	Albumin OS=Homo sapiens OX=9606 GN=ALB PE=1 SV=2,Isoform of P02768, Albumin (Fragment) OS=Homo sapiens OX=9606 GN=ALB PE=1 SV=1,Isoform of P02768, Isoform 3 of Albumin OS=Homo sapiens OX=9606 GN=ALB,Isoform of P02768, Albumin OS=Homo sapiens OX=9606 GN=ALB PE=1 SV=1,Isoform of P02768, Albumin OS=Homo sapiens OX=9606 GN=ALB PE=1 SV=1	sp|P02768|ALBU_HUMAN,tr|H7C013|H7C013_HUMAN,sp|P02768-3|ALBU_HUMAN,tr|A0A087WWT3|A0A087WWT3_HUMAN,tr|A0A0C4DGB6|A0A0C4DGB6_HUMAN	K.QEPERNEC[160.03]FLQHK.D	R98			5	1713.79	429.455	429.454	5.5	2.6871	0.5396	254.1	1	-0.0041	13	4.288
0.9921	20231017_RA68sn_1_01.17009.17009.4	9.99e-07	19/72	Albumin OS=Homo sapiens OX=9606 GN=ALB PE=1 SV=2,Isoform of P02768, Albumin (Fragment) OS=Homo sapiens OX=9606 GN=ALB PE=1 SV=1,Isoform of P02768, Isoform 3 of Albumin OS=Homo sapiens OX=9606 GN=ALB,Isoform of P02768, Albumin OS=Homo sapiens OX=9606 GN=ALB PE=1 SV=1,Isoform of P02768, Albumin OS=Homo sapiens OX=9606 GN=ALB PE=1 SV=1	sp|P02768|ALBU_HUMAN,tr|H7C013|H7C013_HUMAN,sp|P02768-3|ALBU_HUMAN,tr|A0A087WWT3|A0A087WWT3_HUMAN,tr|A0A0C4DGB6|A0A0C4DGB6_HUMAN	K.QEPERNEC[160.03]FLQHK.D	R98			5	1713.79	429.455	429.454	5.5	2.7908	0.4628	299.9	1	-0.0014	13	3.6344
0.9874	20231017_RA68sn_1_01.19191.19191.4	2.66e-05	16/72	Albumin OS=Homo sapiens OX=9606 GN=ALB PE=1 SV=2,Isoform of P02768, Albumin (Fragment) OS=Homo sapiens OX=9606 GN=ALB PE=1 SV=1,Isoform of P02768, Isoform 3 of Albumin OS=Homo sapiens OX=9606 GN=ALB,Isoform of P02768, Albumin OS=Homo sapiens OX=9606 GN=ALB PE=1 SV=1,Isoform of P02768, Albumin OS=Homo sapiens OX=9606 GN=ALB PE=1 SV=1	sp|P02768|ALBU_HUMAN,tr|H7C013|H7C013_HUMAN,sp|P02768-3|ALBU_HUMAN,tr|A0A087WWT3|A0A087WWT3_HUMAN,tr|A0A0C4DGB6|A0A0C4DGB6_HUMAN	K.QEPERNEC[160.03]FLQHK.D	R98			5	1713.79	429.455	429.454	5.5	2.4668	0.438	226.1	1	-0.0038	13	3.3721
0.9791	20231017_RA68sn_1_01.16514.16514.2	1.2e-12	19/24	Albumin OS=Homo sapiens OX=9606 GN=ALB PE=1 SV=2,Isoform of P02768, Albumin (Fragment) OS=Homo sapiens OX=9606 GN=ALB PE=1 SV=1,Isoform of P02768, Isoform 3 of Albumin OS=Homo sapiens OX=9606 GN=ALB,Isoform of P02768, Albumin OS=Homo sapiens OX=9606 GN=ALB PE=1 SV=1,Isoform of P02768, Albumin OS=Homo sapiens OX=9606 GN=ALB PE=1 SV=1	sp|P02768|ALBU_HUMAN,tr|H7C013|H7C013_HUMAN,sp|P02768-3|ALBU_HUMAN,tr|A0A087WWT3|A0A087WWT3_HUMAN,tr|A0A0C4DGB6|A0A0C4DGB6_HUMAN	K.QEPERNEC[160.03]FLQHK.D	R98			5	1713.79	857.902	857.901	5.5	2.6386	0.7032	789.9	1	-0.001	13	6.7247
0.97	20231017_RA68sn_1_01.17937.17937.2	2.96e-08	14/24	Albumin OS=Homo sapiens OX=9606 GN=ALB PE=1 SV=2,Isoform of P02768, Albumin (Fragment) OS=Homo sapiens OX=9606 GN=ALB PE=1 SV=1,Isoform of P02768, Isoform 3 of Albumin OS=Homo sapiens OX=9606 GN=ALB,Isoform of P02768, Albumin OS=Homo sapiens OX=9606 GN=ALB PE=1 SV=1,Isoform of P02768, Albumin OS=Homo sapiens OX=9606 GN=ALB PE=1 SV=1	sp|P02768|ALBU_HUMAN,tr|H7C013|H7C013_HUMAN,sp|P02768-3|ALBU_HUMAN,tr|A0A087WWT3|A0A087WWT3_HUMAN,tr|A0A0C4DGB6|A0A0C4DGB6_HUMAN	K.QEPERNEC[160.03]FLQHK.D	R98			5	1713.79	857.902	857.902	5.5	2.2074	0.6417	386.2	1	-0.0006	13	5.8126
0.9658	20231017_RA68sn_1_01.17483.17483.2	4.68e-09	2025-12-24	Albumin OS=Homo sapiens OX=9606 GN=ALB PE=1 SV=2,Isoform of P02768, Albumin (Fragment) OS=Homo sapiens OX=9606 GN=ALB PE=1 SV=1,Isoform of P02768, Isoform 3 of Albumin OS=Homo sapiens OX=9606 GN=ALB,Isoform of P02768, Albumin OS=Homo sapiens OX=9606 GN=ALB PE=1 SV=1,Isoform of P02768, Albumin OS=Homo sapiens OX=9606 GN=ALB PE=1 SV=1	sp|P02768|ALBU_HUMAN,tr|H7C013|H7C013_HUMAN,sp|P02768-3|ALBU_HUMAN,tr|A0A087WWT3|A0A087WWT3_HUMAN,tr|A0A0C4DGB6|A0A0C4DGB6_HUMAN	K.QEPERNEC[160.03]FLQHK.D	R98			5	1713.79	857.902	857.901	5.5	2.1097	0.6204	243.4	1	-0.001	13	5.539
0.8759	20231017_RA68sn_1_01.19163.19163.4	1.16e-06	19/72	Albumin OS=Homo sapiens OX=9606 GN=ALB PE=1 SV=2,Isoform of P02768, Albumin (Fragment) OS=Homo sapiens OX=9606 GN=ALB PE=1 SV=1,Isoform of P02768, Isoform 3 of Albumin OS=Homo sapiens OX=9606 GN=ALB,Isoform of P02768, Albumin OS=Homo sapiens OX=9606 GN=ALB PE=1 SV=1,Isoform of P02768, Albumin OS=Homo sapiens OX=9606 GN=ALB PE=1 SV=1	sp|P02768|ALBU_HUMAN,tr|H7C013|H7C013_HUMAN,sp|P02768-3|ALBU_HUMAN,tr|A0A087WWT3|A0A087WWT3_HUMAN,tr|A0A0C4DGB6|A0A0C4DGB6_HUMAN	K.QEPERNEC[160.03]FLQHK.D	R98			5	1713.79	429.455	429.452	5.5	2.7222	0.4511	328.9	1	-0.0089	13	3.5212
1	20231017_RA68sn_1_01.26384.26384.3	1.63e-09	33/80	Albumin OS=Homo sapiens OX=9606 GN=ALB PE=1 SV=2,Isoform of P02768, Albumin (Fragment) OS=Homo sapiens OX=9606 GN=ALB PE=1 SV=1,Isoform of P02768, Isoform 3 of Albumin OS=Homo sapiens OX=9606 GN=ALB,Isoform of P02768, Albumin OS=Homo sapiens OX=9606 GN=ALB PE=1 SV=1,Isoform of P02768, Albumin OS=Homo sapiens OX=9606 GN=ALB PE=1 SV=1	sp|P02768|ALBU_HUMAN,tr|H7C013|H7C013_HUMAN,sp|P02768-3|ALBU_HUMAN,tr|A0A087WWT3|A0A087WWT3_HUMAN,tr|A0A0C4DGB6|A0A0C4DGB6_HUMAN	K.QEPERNEC[160.03]FLQHKDDNPNLPR.L	R98	R114		5	2635.22	879.414	879.413	4.9	3.8795	0.7397	744.8	2	-0.0023	21	10.0365
0.9985	20231017_RA68sn_1_01.25473.25473.4	7.91e-12	25/120	Albumin OS=Homo sapiens OX=9606 GN=ALB PE=1 SV=2,Isoform of P02768, Albumin (Fragment) OS=Homo sapiens OX=9606 GN=ALB PE=1 SV=1,Isoform of P02768, Isoform 3 of Albumin OS=Homo sapiens OX=9606 GN=ALB,Isoform of P02768, Albumin OS=Homo sapiens OX=9606 GN=ALB PE=1 SV=1,Isoform of P02768, Albumin OS=Homo sapiens OX=9606 GN=ALB PE=1 SV=1	sp|P02768|ALBU_HUMAN,tr|H7C013|H7C013_HUMAN,sp|P02768-3|ALBU_HUMAN,tr|A0A087WWT3|A0A087WWT3_HUMAN,tr|A0A0C4DGB6|A0A0C4DGB6_HUMAN	K.QEPERNEC[160.03]FLQHKDDNPNLPR.L	R98	R114		5	2635.22	659.812	659.813	4.9	3.7619	0.6121	364.7	2	0.0037	21	4.9908
0.9927	20231017_RA68sn_1_01.26317.26317.3	2.46e-07	24/80	Albumin OS=Homo sapiens OX=9606 GN=ALB PE=1 SV=2,Isoform of P02768, Albumin (Fragment) OS=Homo sapiens OX=9606 GN=ALB PE=1 SV=1,Isoform of P02768, Isoform 3 of Albumin OS=Homo sapiens OX=9606 GN=ALB,Isoform of P02768, Albumin OS=Homo sapiens OX=9606 GN=ALB PE=1 SV=1,Isoform of P02768, Albumin OS=Homo sapiens OX=9606 GN=ALB PE=1 SV=1	sp|P02768|ALBU_HUMAN,tr|H7C013|H7C013_HUMAN,sp|P02768-3|ALBU_HUMAN,tr|A0A087WWT3|A0A087WWT3_HUMAN,tr|A0A0C4DGB6|A0A0C4DGB6_HUMAN	K.QEPERNEC[160.03]FLQHKDDNPNLPR.L	R98	R114		5	2635.22	879.414	879.748	4.9	3.0761	0.6949	326.6	2	1.0027	21	8.7036
1	20231017_RA68sn_1_01.53535.53535.3	2.09e-09	18/48	Albumin OS=Homo sapiens OX=9606 GN=ALB PE=1 SV=2,Isoform of P02768, Albumin OS=Homo sapiens OX=9606 GN=ALB PE=1 SV=1,Isoform of P02768, Albumin (Fragment) OS=Homo sapiens OX=9606 GN=ALB PE=1 SV=1,Isoform of P02768, Albumin OS=Homo sapiens OX=9606 GN=ALB PE=1 SV=1,Isoform of P02768, Isoform 2 of Albumin OS=Homo sapiens OX=9606 GN=ALB,Isoform of P02768, Isoform 3 of Albumin OS=Homo sapiens OX=9606 …	sp|P02768|ALBU_HUMAN,tr|D6RHD5|D6RHD5_HUMAN,tr|H0YA55|H0YA55_HUMAN,tr|C9JKR2|C9JKR2_HUMAN,sp|P02768-2|ALBU_HUMAN,sp|P02768-3|ALBU_HUMAN,tr|B7WNR0|B7WNR0_HUMAN,tr|A0A087WWT3|A0A087WWT3_HUMAN,tr|A0A0C4DGB6|A0A0C4DGB6_HUMAN	K.QNC[160.03]ELFEQLGEYK.F				9	1656.75	553.256	553.255	4.25	3.0806	0.7122	352.2	0	-0.0014	13	9.5305
1	20231017_RA68sn_1_01.54988.54988.2	4.94e-08	16/24	Albumin OS=Homo sapiens OX=9606 GN=ALB PE=1 SV=2,Isoform of P02768, Albumin OS=Homo sapiens OX=9606 GN=ALB PE=1 SV=1,Isoform of P02768, Albumin (Fragment) OS=Homo sapiens OX=9606 GN=ALB PE=1 SV=1,Isoform of P02768, Albumin OS=Homo sapiens OX=9606 GN=ALB PE=1 SV=1,Isoform of P02768, Isoform 2 of Albumin OS=Homo sapiens OX=9606 GN=ALB,Isoform of P02768, Isoform 3 of Albumin OS=Homo sapiens OX=9606 …	sp|P02768|ALBU_HUMAN,tr|D6RHD5|D6RHD5_HUMAN,tr|H0YA55|H0YA55_HUMAN,tr|C9JKR2|C9JKR2_HUMAN,sp|P02768-2|ALBU_HUMAN,sp|P02768-3|ALBU_HUMAN,tr|B7WNR0|B7WNR0_HUMAN,tr|A0A087WWT3|A0A087WWT3_HUMAN,tr|A0A0C4DGB6|A0A0C4DGB6_HUMAN	K.QNC[160.03]ELFEQLGEYK.F				9	1656.75	829.38	829.38	4.25	3.2339	0.6898	1093	0	0.0006	13	7.148
1	20231017_RA68sn_1_01.54504.54504.2	6.05e-08	14/24	Albumin OS=Homo sapiens OX=9606 GN=ALB PE=1 SV=2,Isoform of P02768, Albumin OS=Homo sapiens OX=9606 GN=ALB PE=1 SV=1,Isoform of P02768, Albumin (Fragment) OS=Homo sapiens OX=9606 GN=ALB PE=1 SV=1,Isoform of P02768, Albumin OS=Homo sapiens OX=9606 GN=ALB PE=1 SV=1,Isoform of P02768, Isoform 2 of Albumin OS=Homo sapiens OX=9606 GN=ALB,Isoform of P02768, Isoform 3 of Albumin OS=Homo sapiens OX=9606 …	sp|P02768|ALBU_HUMAN,tr|D6RHD5|D6RHD5_HUMAN,tr|H0YA55|H0YA55_HUMAN,tr|C9JKR2|C9JKR2_HUMAN,sp|P02768-2|ALBU_HUMAN,sp|P02768-3|ALBU_HUMAN,tr|B7WNR0|B7WNR0_HUMAN,tr|A0A087WWT3|A0A087WWT3_HUMAN,tr|A0A0C4DGB6|A0A0C4DGB6_HUMAN	K.QNC[160.03]ELFEQLGEYK.F				9	1656.75	829.38	829.38	4.25	3.0929	0.6934	812.2	0	0.0008	13	7.0601
1	20231017_RA68sn_1_01.55474.55474.2	4.57e-07	15/24	Albumin OS=Homo sapiens OX=9606 GN=ALB PE=1 SV=2,Isoform of P02768, Albumin OS=Homo sapiens OX=9606 GN=ALB PE=1 SV=1,Isoform of P02768, Albumin (Fragment) OS=Homo sapiens OX=9606 GN=ALB PE=1 SV=1,Isoform of P02768, Albumin OS=Homo sapiens OX=9606 GN=ALB PE=1 SV=1,Isoform of P02768, Isoform 2 of Albumin OS=Homo sapiens OX=9606 GN=ALB,Isoform of P02768, Isoform 3 of Albumin OS=Homo sapiens OX=9606 …	sp|P02768|ALBU_HUMAN,tr|D6RHD5|D6RHD5_HUMAN,tr|H0YA55|H0YA55_HUMAN,tr|C9JKR2|C9JKR2_HUMAN,sp|P02768-2|ALBU_HUMAN,sp|P02768-3|ALBU_HUMAN,tr|B7WNR0|B7WNR0_HUMAN,tr|A0A087WWT3|A0A087WWT3_HUMAN,tr|A0A0C4DGB6|A0A0C4DGB6_HUMAN	K.QNC[160.03]ELFEQLGEYK.F				9	1656.75	829.38	829.381	4.25	3.1389	0.692	950.8	0	0.0025	13	7.0871
1	20231017_RA68sn_1_01.81187.81187.2	4.8e-07	15/24	Albumin OS=Homo sapiens OX=9606 GN=ALB PE=1 SV=2,Isoform of P02768, Albumin OS=Homo sapiens OX=9606 GN=ALB PE=1 SV=1,Isoform of P02768, Albumin (Fragment) OS=Homo sapiens OX=9606 GN=ALB PE=1 SV=1,Isoform of P02768, Albumin OS=Homo sapiens OX=9606 GN=ALB PE=1 SV=1,Isoform of P02768, Isoform 2 of Albumin OS=Homo sapiens OX=9606 GN=ALB,Isoform of P02768, Isoform 3 of Albumin OS=Homo sapiens OX=9606 …	sp|P02768|ALBU_HUMAN,tr|D6RHD5|D6RHD5_HUMAN,tr|H0YA55|H0YA55_HUMAN,tr|C9JKR2|C9JKR2_HUMAN,sp|P02768-2|ALBU_HUMAN,sp|P02768-3|ALBU_HUMAN,tr|B7WNR0|B7WNR0_HUMAN,tr|A0A087WWT3|A0A087WWT3_HUMAN,tr|A0A0C4DGB6|A0A0C4DGB6_HUMAN	K.QNC[160.03]ELFEQLGEYK.F				9	1656.75	829.38	829.381	4.25	3.1053	0.7009	848.6	0	0.0028	13	7.1251
1	20231017_RA68sn_1_01.57025.57025.2	6.44e-07	16/24	Albumin OS=Homo sapiens OX=9606 GN=ALB PE=1 SV=2,Isoform of P02768, Albumin OS=Homo sapiens OX=9606 GN=ALB PE=1 SV=1,Isoform of P02768, Albumin (Fragment) OS=Homo sapiens OX=9606 GN=ALB PE=1 SV=1,Isoform of P02768, Albumin OS=Homo sapiens OX=9606 GN=ALB PE=1 SV=1,Isoform of P02768, Isoform 2 of Albumin OS=Homo sapiens OX=9606 GN=ALB,Isoform of P02768, Isoform 3 of Albumin OS=Homo sapiens OX=9606 …	sp|P02768|ALBU_HUMAN,tr|D6RHD5|D6RHD5_HUMAN,tr|H0YA55|H0YA55_HUMAN,tr|C9JKR2|C9JKR2_HUMAN,sp|P02768-2|ALBU_HUMAN,sp|P02768-3|ALBU_HUMAN,tr|B7WNR0|B7WNR0_HUMAN,tr|A0A087WWT3|A0A087WWT3_HUMAN,tr|A0A0C4DGB6|A0A0C4DGB6_HUMAN	K.QNC[160.03]ELFEQLGEYK.F				9	1656.75	829.38	829.38	4.25	3.0893	0.6723	1144.8	0	0.0005	13	6.9013
0.9997	20231017_RA68sn_1_01.55020.55020.3	5.58e-10	15/48	Albumin OS=Homo sapiens OX=9606 GN=ALB PE=1 SV=2,Isoform of P02768, Albumin OS=Homo sapiens OX=9606 GN=ALB PE=1 SV=1,Isoform of P02768, Albumin (Fragment) OS=Homo sapiens OX=9606 GN=ALB PE=1 SV=1,Isoform of P02768, Albumin OS=Homo sapiens OX=9606 GN=ALB PE=1 SV=1,Isoform of P02768, Isoform 2 of Albumin OS=Homo sapiens OX=9606 GN=ALB,Isoform of P02768, Isoform 3 of Albumin OS=Homo sapiens OX=9606 …	sp|P02768|ALBU_HUMAN,tr|D6RHD5|D6RHD5_HUMAN,tr|H0YA55|H0YA55_HUMAN,tr|C9JKR2|C9JKR2_HUMAN,sp|P02768-2|ALBU_HUMAN,sp|P02768-3|ALBU_HUMAN,tr|B7WNR0|B7WNR0_HUMAN,tr|A0A087WWT3|A0A087WWT3_HUMAN,tr|A0A0C4DGB6|A0A0C4DGB6_HUMAN	K.QNC[160.03]ELFEQLGEYK.F				9	1656.75	553.256	553.256	4.25	2.7395	0.626	233.4	0	0.0003	13	8.2516
0.9997	20231017_RA68sn_1_01.54536.54536.3	2.81e-09	14/48	Albumin OS=Homo sapiens OX=9606 GN=ALB PE=1 SV=2,Isoform of P02768, Albumin OS=Homo sapiens OX=9606 GN=ALB PE=1 SV=1,Isoform of P02768, Albumin (Fragment) OS=Homo sapiens OX=9606 GN=ALB PE=1 SV=1,Isoform of P02768, Albumin OS=Homo sapiens OX=9606 GN=ALB PE=1 SV=1,Isoform of P02768, Isoform 2 of Albumin OS=Homo sapiens OX=9606 GN=ALB,Isoform of P02768, Isoform 3 of Albumin OS=Homo sapiens OX=9606 …	sp|P02768|ALBU_HUMAN,tr|D6RHD5|D6RHD5_HUMAN,tr|H0YA55|H0YA55_HUMAN,tr|C9JKR2|C9JKR2_HUMAN,sp|P02768-2|ALBU_HUMAN,sp|P02768-3|ALBU_HUMAN,tr|B7WNR0|B7WNR0_HUMAN,tr|A0A087WWT3|A0A087WWT3_HUMAN,tr|A0A0C4DGB6|A0A0C4DGB6_HUMAN	K.QNC[160.03]ELFEQLGEYK.F				9	1656.75	553.256	553.255	4.25	2.5105	0.6525	261.6	0	-0.0017	13	8.31
0.9997	20231017_RA68sn_1_01.54036.54036.3	6.8e-09	1948-11-01	Albumin OS=Homo sapiens OX=9606 GN=ALB PE=1 SV=2,Isoform of P02768, Albumin OS=Homo sapiens OX=9606 GN=ALB PE=1 SV=1,Isoform of P02768, Albumin (Fragment) OS=Homo sapiens OX=9606 GN=ALB PE=1 SV=1,Isoform of P02768, Albumin OS=Homo sapiens OX=9606 GN=ALB PE=1 SV=1,Isoform of P02768, Isoform 2 of Albumin OS=Homo sapiens OX=9606 GN=ALB,Isoform of P02768, Isoform 3 of Albumin OS=Homo sapiens OX=9606 …	sp|P02768|ALBU_HUMAN,tr|D6RHD5|D6RHD5_HUMAN,tr|H0YA55|H0YA55_HUMAN,tr|C9JKR2|C9JKR2_HUMAN,sp|P02768-2|ALBU_HUMAN,sp|P02768-3|ALBU_HUMAN,tr|B7WNR0|B7WNR0_HUMAN,tr|A0A087WWT3|A0A087WWT3_HUMAN,tr|A0A0C4DGB6|A0A0C4DGB6_HUMAN	K.QNC[160.03]ELFEQLGEYK.F				9	1656.75	553.256	553.255	4.25	2.4599	0.6375	142.3	0	-0.0018	13	8.0875
0.9997	20231017_RA68sn_1_01.55508.55508.3	8.88e-08	15/48	Albumin OS=Homo sapiens OX=9606 GN=ALB PE=1 SV=2,Isoform of P02768, Albumin OS=Homo sapiens OX=9606 GN=ALB PE=1 SV=1,Isoform of P02768, Albumin (Fragment) OS=Homo sapiens OX=9606 GN=ALB PE=1 SV=1,Isoform of P02768, Albumin OS=Homo sapiens OX=9606 GN=ALB PE=1 SV=1,Isoform of P02768, Isoform 2 of Albumin OS=Homo sapiens OX=9606 GN=ALB,Isoform of P02768, Isoform 3 of Albumin OS=Homo sapiens OX=9606 …	sp|P02768|ALBU_HUMAN,tr|D6RHD5|D6RHD5_HUMAN,tr|H0YA55|H0YA55_HUMAN,tr|C9JKR2|C9JKR2_HUMAN,sp|P02768-2|ALBU_HUMAN,sp|P02768-3|ALBU_HUMAN,tr|B7WNR0|B7WNR0_HUMAN,tr|A0A087WWT3|A0A087WWT3_HUMAN,tr|A0A0C4DGB6|A0A0C4DGB6_HUMAN	K.QNC[160.03]ELFEQLGEYK.F				9	1656.75	553.256	553.256	4.25	2.7073	0.6082	260.3	0	-0.0004	13	8.021
0.9997	20231017_RA68sn_1_01.75167.75167.3	1.01e-06	13/48	Albumin OS=Homo sapiens OX=9606 GN=ALB PE=1 SV=2,Isoform of P02768, Albumin OS=Homo sapiens OX=9606 GN=ALB PE=1 SV=1,Isoform of P02768, Albumin (Fragment) OS=Homo sapiens OX=9606 GN=ALB PE=1 SV=1,Isoform of P02768, Albumin OS=Homo sapiens OX=9606 GN=ALB PE=1 SV=1,Isoform of P02768, Isoform 2 of Albumin OS=Homo sapiens OX=9606 GN=ALB,Isoform of P02768, Isoform 3 of Albumin OS=Homo sapiens OX=9606 …	sp|P02768|ALBU_HUMAN,tr|D6RHD5|D6RHD5_HUMAN,tr|H0YA55|H0YA55_HUMAN,tr|C9JKR2|C9JKR2_HUMAN,sp|P02768-2|ALBU_HUMAN,sp|P02768-3|ALBU_HUMAN,tr|B7WNR0|B7WNR0_HUMAN,tr|A0A087WWT3|A0A087WWT3_HUMAN,tr|A0A0C4DGB6|A0A0C4DGB6_HUMAN	K.QNC[160.03]ELFEQLGEYK.F				9	1656.75	553.256	553.255	4.25	2.623	0.6022	205	0	-0.0013	13	7.8681
0.9997	20231017_RA68sn_1_01.71597.71597.3	6.3e-05	1948-10-01	Albumin OS=Homo sapiens OX=9606 GN=ALB PE=1 SV=2,Isoform of P02768, Albumin OS=Homo sapiens OX=9606 GN=ALB PE=1 SV=1,Isoform of P02768, Albumin (Fragment) OS=Homo sapiens OX=9606 GN=ALB PE=1 SV=1,Isoform of P02768, Albumin OS=Homo sapiens OX=9606 GN=ALB PE=1 SV=1,Isoform of P02768, Isoform 2 of Albumin OS=Homo sapiens OX=9606 GN=ALB,Isoform of P02768, Isoform 3 of Albumin OS=Homo sapiens OX=9606 …	sp|P02768|ALBU_HUMAN,tr|D6RHD5|D6RHD5_HUMAN,tr|H0YA55|H0YA55_HUMAN,tr|C9JKR2|C9JKR2_HUMAN,sp|P02768-2|ALBU_HUMAN,sp|P02768-3|ALBU_HUMAN,tr|B7WNR0|B7WNR0_HUMAN,tr|A0A087WWT3|A0A087WWT3_HUMAN,tr|A0A0C4DGB6|A0A0C4DGB6_HUMAN	K.QNC[160.03]ELFEQLGEYK.F				9	1656.75	553.256	553.256	4.25	1.945	0.6671	109.6	0	0.0022	13	7.7806
0.9995	20231017_RA68sn_1_01.56006.56006.3	7.45e-08	1948-10-01	Albumin OS=Homo sapiens OX=9606 GN=ALB PE=1 SV=2,Isoform of P02768, Albumin OS=Homo sapiens OX=9606 GN=ALB PE=1 SV=1,Isoform of P02768, Albumin (Fragment) OS=Homo sapiens OX=9606 GN=ALB PE=1 SV=1,Isoform of P02768, Albumin OS=Homo sapiens OX=9606 GN=ALB PE=1 SV=1,Isoform of P02768, Isoform 2 of Albumin OS=Homo sapiens OX=9606 GN=ALB,Isoform of P02768, Isoform 3 of Albumin OS=Homo sapiens OX=9606 …	sp|P02768|ALBU_HUMAN,tr|D6RHD5|D6RHD5_HUMAN,tr|H0YA55|H0YA55_HUMAN,tr|C9JKR2|C9JKR2_HUMAN,sp|P02768-2|ALBU_HUMAN,sp|P02768-3|ALBU_HUMAN,tr|B7WNR0|B7WNR0_HUMAN,tr|A0A087WWT3|A0A087WWT3_HUMAN,tr|A0A0C4DGB6|A0A0C4DGB6_HUMAN	K.QNC[160.03]ELFEQLGEYK.F				9	1656.75	553.256	553.255	4.25	2.0735	0.5822	102	0	-0.0012	13	7.0078
0.9994	20231017_RA68sn_1_01.82732.82732.2	7.43e-09	2025-12-24	Albumin OS=Homo sapiens OX=9606 GN=ALB PE=1 SV=2,Isoform of P02768, Albumin OS=Homo sapiens OX=9606 GN=ALB PE=1 SV=1,Isoform of P02768, Albumin (Fragment) OS=Homo sapiens OX=9606 GN=ALB PE=1 SV=1,Isoform of P02768, Albumin OS=Homo sapiens OX=9606 GN=ALB PE=1 SV=1,Isoform of P02768, Isoform 2 of Albumin OS=Homo sapiens OX=9606 GN=ALB,Isoform of P02768, Isoform 3 of Albumin OS=Homo sapiens OX=9606 …	sp|P02768|ALBU_HUMAN,tr|D6RHD5|D6RHD5_HUMAN,tr|H0YA55|H0YA55_HUMAN,tr|C9JKR2|C9JKR2_HUMAN,sp|P02768-2|ALBU_HUMAN,sp|P02768-3|ALBU_HUMAN,tr|B7WNR0|B7WNR0_HUMAN,tr|A0A087WWT3|A0A087WWT3_HUMAN,tr|A0A0C4DGB6|A0A0C4DGB6_HUMAN	K.QNC[160.03]ELFEQLGEYK.F				9	1656.75	829.38	829.379	4.25	2.8548	0.6607	644.3	0	-0.0017	13	6.6127
0.9994	20231017_RA68sn_1_01.82119.82119.2	1.44e-07	2025-12-24	Albumin OS=Homo sapiens OX=9606 GN=ALB PE=1 SV=2,Isoform of P02768, Albumin OS=Homo sapiens OX=9606 GN=ALB PE=1 SV=1,Isoform of P02768, Albumin (Fragment) OS=Homo sapiens OX=9606 GN=ALB PE=1 SV=1,Isoform of P02768, Albumin OS=Homo sapiens OX=9606 GN=ALB PE=1 SV=1,Isoform of P02768, Isoform 2 of Albumin OS=Homo sapiens OX=9606 GN=ALB,Isoform of P02768, Isoform 3 of Albumin OS=Homo sapiens OX=9606 …	sp|P02768|ALBU_HUMAN,tr|D6RHD5|D6RHD5_HUMAN,tr|H0YA55|H0YA55_HUMAN,tr|C9JKR2|C9JKR2_HUMAN,sp|P02768-2|ALBU_HUMAN,sp|P02768-3|ALBU_HUMAN,tr|B7WNR0|B7WNR0_HUMAN,tr|A0A087WWT3|A0A087WWT3_HUMAN,tr|A0A0C4DGB6|A0A0C4DGB6_HUMAN	K.QNC[160.03]ELFEQLGEYK.F				9	1656.75	829.38	829.38	4.25	2.7792	0.6748	552.1	0	0.0001	13	6.6485
0.9994	20231017_RA68sn_1_01.67806.67806.2	6.5e-07	15/24	Albumin OS=Homo sapiens OX=9606 GN=ALB PE=1 SV=2,Isoform of P02768, Albumin OS=Homo sapiens OX=9606 GN=ALB PE=1 SV=1,Isoform of P02768, Albumin (Fragment) OS=Homo sapiens OX=9606 GN=ALB PE=1 SV=1,Isoform of P02768, Albumin OS=Homo sapiens OX=9606 GN=ALB PE=1 SV=1,Isoform of P02768, Isoform 2 of Albumin OS=Homo sapiens OX=9606 GN=ALB,Isoform of P02768, Isoform 3 of Albumin OS=Homo sapiens OX=9606 …	sp|P02768|ALBU_HUMAN,tr|D6RHD5|D6RHD5_HUMAN,tr|H0YA55|H0YA55_HUMAN,tr|C9JKR2|C9JKR2_HUMAN,sp|P02768-2|ALBU_HUMAN,sp|P02768-3|ALBU_HUMAN,tr|B7WNR0|B7WNR0_HUMAN,tr|A0A087WWT3|A0A087WWT3_HUMAN,tr|A0A0C4DGB6|A0A0C4DGB6_HUMAN	K.QNC[160.03]ELFEQLGEYK.F				9	1656.75	829.38	829.381	4.25	3.021	0.6482	934.7	0	0.0017	13	6.6656
0.9994	20231017_RA68sn_1_01.54009.54009.2	1.55e-06	2025-12-24	Albumin OS=Homo sapiens OX=9606 GN=ALB PE=1 SV=2,Isoform of P02768, Albumin OS=Homo sapiens OX=9606 GN=ALB PE=1 SV=1,Isoform of P02768, Albumin (Fragment) OS=Homo sapiens OX=9606 GN=ALB PE=1 SV=1,Isoform of P02768, Albumin OS=Homo sapiens OX=9606 GN=ALB PE=1 SV=1,Isoform of P02768, Isoform 2 of Albumin OS=Homo sapiens OX=9606 GN=ALB,Isoform of P02768, Isoform 3 of Albumin OS=Homo sapiens OX=9606 …	sp|P02768|ALBU_HUMAN,tr|D6RHD5|D6RHD5_HUMAN,tr|H0YA55|H0YA55_HUMAN,tr|C9JKR2|C9JKR2_HUMAN,sp|P02768-2|ALBU_HUMAN,sp|P02768-3|ALBU_HUMAN,tr|B7WNR0|B7WNR0_HUMAN,tr|A0A087WWT3|A0A087WWT3_HUMAN,tr|A0A0C4DGB6|A0A0C4DGB6_HUMAN	K.QNC[160.03]ELFEQLGEYK.F				9	1656.75	829.38	829.38	4.25	2.812	0.6663	515.4	0	0.001	13	6.6155
0.9992	20231017_RA68sn_1_01.92901.92901.2	5.01e-10	2025-09-24	Albumin OS=Homo sapiens OX=9606 GN=ALB PE=1 SV=2,Isoform of P02768, Albumin OS=Homo sapiens OX=9606 GN=ALB PE=1 SV=1,Isoform of P02768, Albumin (Fragment) OS=Homo sapiens OX=9606 GN=ALB PE=1 SV=1,Isoform of P02768, Albumin OS=Homo sapiens OX=9606 GN=ALB PE=1 SV=1,Isoform of P02768, Isoform 2 of Albumin OS=Homo sapiens OX=9606 GN=ALB,Isoform of P02768, Isoform 3 of Albumin OS=Homo sapiens OX=9606 …	sp|P02768|ALBU_HUMAN,tr|D6RHD5|D6RHD5_HUMAN,tr|H0YA55|H0YA55_HUMAN,tr|C9JKR2|C9JKR2_HUMAN,sp|P02768-2|ALBU_HUMAN,sp|P02768-3|ALBU_HUMAN,tr|B7WNR0|B7WNR0_HUMAN,tr|A0A087WWT3|A0A087WWT3_HUMAN,tr|A0A0C4DGB6|A0A0C4DGB6_HUMAN	K.QNC[160.03]ELFEQLGEYK.F				9	1656.75	829.38	829.38	4.25	2.0914	0.6681	336.5	0	0	13	5.8693
0.9991	20231017_RA68sn_1_01.81643.81643.2	1.29e-06	13/24	Albumin OS=Homo sapiens OX=9606 GN=ALB PE=1 SV=2,Isoform of P02768, Albumin OS=Homo sapiens OX=9606 GN=ALB PE=1 SV=1,Isoform of P02768, Albumin (Fragment) OS=Homo sapiens OX=9606 GN=ALB PE=1 SV=1,Isoform of P02768, Albumin OS=Homo sapiens OX=9606 GN=ALB PE=1 SV=1,Isoform of P02768, Isoform 2 of Albumin OS=Homo sapiens OX=9606 GN=ALB,Isoform of P02768, Isoform 3 of Albumin OS=Homo sapiens OX=9606 …	sp|P02768|ALBU_HUMAN,tr|D6RHD5|D6RHD5_HUMAN,tr|H0YA55|H0YA55_HUMAN,tr|C9JKR2|C9JKR2_HUMAN,sp|P02768-2|ALBU_HUMAN,sp|P02768-3|ALBU_HUMAN,tr|B7WNR0|B7WNR0_HUMAN,tr|A0A087WWT3|A0A087WWT3_HUMAN,tr|A0A0C4DGB6|A0A0C4DGB6_HUMAN	K.QNC[160.03]ELFEQLGEYK.F				9	1656.75	829.38	829.381	4.25	2.933	0.6522	740.6	0	0.0029	13	6.6189
0.999	20231017_RA68sn_1_01.56528.56528.2	3.03e-07	13/24	Albumin OS=Homo sapiens OX=9606 GN=ALB PE=1 SV=2,Isoform of P02768, Albumin OS=Homo sapiens OX=9606 GN=ALB PE=1 SV=1,Isoform of P02768, Albumin (Fragment) OS=Homo sapiens OX=9606 GN=ALB PE=1 SV=1,Isoform of P02768, Albumin OS=Homo sapiens OX=9606 GN=ALB PE=1 SV=1,Isoform of P02768, Isoform 2 of Albumin OS=Homo sapiens OX=9606 GN=ALB,Isoform of P02768, Isoform 3 of Albumin OS=Homo sapiens OX=9606 …	sp|P02768|ALBU_HUMAN,tr|D6RHD5|D6RHD5_HUMAN,tr|H0YA55|H0YA55_HUMAN,tr|C9JKR2|C9JKR2_HUMAN,sp|P02768-2|ALBU_HUMAN,sp|P02768-3|ALBU_HUMAN,tr|B7WNR0|B7WNR0_HUMAN,tr|A0A087WWT3|A0A087WWT3_HUMAN,tr|A0A0C4DGB6|A0A0C4DGB6_HUMAN	K.QNC[160.03]ELFEQLGEYK.F				9	1656.75	829.38	829.381	4.25	2.8072	0.5536	587.7	0	0.0026	13	5.7782
0.999	20231017_RA68sn_1_01.57933.57933.2	2.02e-06	14/24	Albumin OS=Homo sapiens OX=9606 GN=ALB PE=1 SV=2,Isoform of P02768, Albumin OS=Homo sapiens OX=9606 GN=ALB PE=1 SV=1,Isoform of P02768, Albumin (Fragment) OS=Homo sapiens OX=9606 GN=ALB PE=1 SV=1,Isoform of P02768, Albumin OS=Homo sapiens OX=9606 GN=ALB PE=1 SV=1,Isoform of P02768, Isoform 2 of Albumin OS=Homo sapiens OX=9606 GN=ALB,Isoform of P02768, Isoform 3 of Albumin OS=Homo sapiens OX=9606 …	sp|P02768|ALBU_HUMAN,tr|D6RHD5|D6RHD5_HUMAN,tr|H0YA55|H0YA55_HUMAN,tr|C9JKR2|C9JKR2_HUMAN,sp|P02768-2|ALBU_HUMAN,sp|P02768-3|ALBU_HUMAN,tr|B7WNR0|B7WNR0_HUMAN,tr|A0A087WWT3|A0A087WWT3_HUMAN,tr|A0A0C4DGB6|A0A0C4DGB6_HUMAN	K.QNC[160.03]ELFEQLGEYK.F				9	1656.75	829.38	829.379	4.25	2.4518	0.5655	742.9	0	-0.0018	13	5.519
0.9989	20231017_RA68sn_1_01.89436.89436.2	1.91e-08	2025-08-24	Albumin OS=Homo sapiens OX=9606 GN=ALB PE=1 SV=2,Isoform of P02768, Albumin OS=Homo sapiens OX=9606 GN=ALB PE=1 SV=1,Isoform of P02768, Albumin (Fragment) OS=Homo sapiens OX=9606 GN=ALB PE=1 SV=1,Isoform of P02768, Albumin OS=Homo sapiens OX=9606 GN=ALB PE=1 SV=1,Isoform of P02768, Isoform 2 of Albumin OS=Homo sapiens OX=9606 GN=ALB,Isoform of P02768, Isoform 3 of Albumin OS=Homo sapiens OX=9606 …	sp|P02768|ALBU_HUMAN,tr|D6RHD5|D6RHD5_HUMAN,tr|H0YA55|H0YA55_HUMAN,tr|C9JKR2|C9JKR2_HUMAN,sp|P02768-2|ALBU_HUMAN,sp|P02768-3|ALBU_HUMAN,tr|B7WNR0|B7WNR0_HUMAN,tr|A0A087WWT3|A0A087WWT3_HUMAN,tr|A0A0C4DGB6|A0A0C4DGB6_HUMAN	K.QNC[160.03]ELFEQLGEYK.F				9	1656.75	829.38	829.381	4.25	1.8831	0.6434	273.5	0	0.0015	13	5.4171
0.9987	20231017_RA68sn_1_01.89782.89782.2	6.14e-09	2025-07-24	Albumin OS=Homo sapiens OX=9606 GN=ALB PE=1 SV=2,Isoform of P02768, Albumin OS=Homo sapiens OX=9606 GN=ALB PE=1 SV=1,Isoform of P02768, Albumin (Fragment) OS=Homo sapiens OX=9606 GN=ALB PE=1 SV=1,Isoform of P02768, Albumin OS=Homo sapiens OX=9606 GN=ALB PE=1 SV=1,Isoform of P02768, Isoform 2 of Albumin OS=Homo sapiens OX=9606 GN=ALB,Isoform of P02768, Isoform 3 of Albumin OS=Homo sapiens OX=9606 …	sp|P02768|ALBU_HUMAN,tr|D6RHD5|D6RHD5_HUMAN,tr|H0YA55|H0YA55_HUMAN,tr|C9JKR2|C9JKR2_HUMAN,sp|P02768-2|ALBU_HUMAN,sp|P02768-3|ALBU_HUMAN,tr|B7WNR0|B7WNR0_HUMAN,tr|A0A087WWT3|A0A087WWT3_HUMAN,tr|A0A0C4DGB6|A0A0C4DGB6_HUMAN	K.QNC[160.03]ELFEQLGEYK.F				9	1656.75	829.38	829.38	4.25	1.8033	0.6188	179.3	0	-0.0009	13	5.1245
0.9986	20231017_RA68sn_1_01.88708.88708.2	1.84e-08	2025-09-24	Albumin OS=Homo sapiens OX=9606 GN=ALB PE=1 SV=2,Isoform of P02768, Albumin OS=Homo sapiens OX=9606 GN=ALB PE=1 SV=1,Isoform of P02768, Albumin (Fragment) OS=Homo sapiens OX=9606 GN=ALB PE=1 SV=1,Isoform of P02768, Albumin OS=Homo sapiens OX=9606 GN=ALB PE=1 SV=1,Isoform of P02768, Isoform 2 of Albumin OS=Homo sapiens OX=9606 GN=ALB,Isoform of P02768, Isoform 3 of Albumin OS=Homo sapiens OX=9606 …	sp|P02768|ALBU_HUMAN,tr|D6RHD5|D6RHD5_HUMAN,tr|H0YA55|H0YA55_HUMAN,tr|C9JKR2|C9JKR2_HUMAN,sp|P02768-2|ALBU_HUMAN,sp|P02768-3|ALBU_HUMAN,tr|B7WNR0|B7WNR0_HUMAN,tr|A0A087WWT3|A0A087WWT3_HUMAN,tr|A0A0C4DGB6|A0A0C4DGB6_HUMAN	K.QNC[160.03]ELFEQLGEYK.F				9	1656.75	829.38	829.382	4.25	2.2091	0.69	284.4	0	0.0034	13	6.1705
0.9983	20231017_RA68sn_1_01.68297.68297.2	9.69e-06	2025-10-24	Albumin OS=Homo sapiens OX=9606 GN=ALB PE=1 SV=2,Isoform of P02768, Albumin OS=Homo sapiens OX=9606 GN=ALB PE=1 SV=1,Isoform of P02768, Albumin (Fragment) OS=Homo sapiens OX=9606 GN=ALB PE=1 SV=1,Isoform of P02768, Albumin OS=Homo sapiens OX=9606 GN=ALB PE=1 SV=1,Isoform of P02768, Isoform 2 of Albumin OS=Homo sapiens OX=9606 GN=ALB,Isoform of P02768, Isoform 3 of Albumin OS=Homo sapiens OX=9606 …	sp|P02768|ALBU_HUMAN,tr|D6RHD5|D6RHD5_HUMAN,tr|H0YA55|H0YA55_HUMAN,tr|C9JKR2|C9JKR2_HUMAN,sp|P02768-2|ALBU_HUMAN,sp|P02768-3|ALBU_HUMAN,tr|B7WNR0|B7WNR0_HUMAN,tr|A0A087WWT3|A0A087WWT3_HUMAN,tr|A0A0C4DGB6|A0A0C4DGB6_HUMAN	K.QNC[160.03]ELFEQLGEYK.F				9	1656.75	829.38	829.38	4.25	2.047	0.5079	337.6	0	0.0001	13	4.6309
0.9983	20231017_RA68sn_1_01.70549.70549.2	1.02e-05	2025-08-24	Albumin OS=Homo sapiens OX=9606 GN=ALB PE=1 SV=2,Isoform of P02768, Albumin OS=Homo sapiens OX=9606 GN=ALB PE=1 SV=1,Isoform of P02768, Albumin (Fragment) OS=Homo sapiens OX=9606 GN=ALB PE=1 SV=1,Isoform of P02768, Albumin OS=Homo sapiens OX=9606 GN=ALB PE=1 SV=1,Isoform of P02768, Isoform 2 of Albumin OS=Homo sapiens OX=9606 GN=ALB,Isoform of P02768, Isoform 3 of Albumin OS=Homo sapiens OX=9606 …	sp|P02768|ALBU_HUMAN,tr|D6RHD5|D6RHD5_HUMAN,tr|H0YA55|H0YA55_HUMAN,tr|C9JKR2|C9JKR2_HUMAN,sp|P02768-2|ALBU_HUMAN,sp|P02768-3|ALBU_HUMAN,tr|B7WNR0|B7WNR0_HUMAN,tr|A0A087WWT3|A0A087WWT3_HUMAN,tr|A0A0C4DGB6|A0A0C4DGB6_HUMAN	K.QNC[160.03]ELFEQLGEYK.F				9	1656.75	829.38	829.381	4.25	1.8605	0.5435	147.4	0	0.0024	13	4.648
0.9983	20231017_RA68sn_1_01.57208.57208.2	1.83e-05	2025-11-24	Albumin OS=Homo sapiens OX=9606 GN=ALB PE=1 SV=2,Isoform of P02768, Albumin OS=Homo sapiens OX=9606 GN=ALB PE=1 SV=1,Isoform of P02768, Albumin (Fragment) OS=Homo sapiens OX=9606 GN=ALB PE=1 SV=1,Isoform of P02768, Albumin OS=Homo sapiens OX=9606 GN=ALB PE=1 SV=1,Isoform of P02768, Isoform 2 of Albumin OS=Homo sapiens OX=9606 GN=ALB,Isoform of P02768, Isoform 3 of Albumin OS=Homo sapiens OX=9606 …	sp|P02768|ALBU_HUMAN,tr|D6RHD5|D6RHD5_HUMAN,tr|H0YA55|H0YA55_HUMAN,tr|C9JKR2|C9JKR2_HUMAN,sp|P02768-2|ALBU_HUMAN,sp|P02768-3|ALBU_HUMAN,tr|B7WNR0|B7WNR0_HUMAN,tr|A0A087WWT3|A0A087WWT3_HUMAN,tr|A0A0C4DGB6|A0A0C4DGB6_HUMAN	K.QNC[160.03]ELFEQLGEYK.F				9	1656.75	829.38	829.38	4.25	2.0077	0.5135	473.8	0	0.0001	13	4.6225
0.9983	20231017_RA68sn_1_01.67328.67328.2	2e-05	2025-10-24	Albumin OS=Homo sapiens OX=9606 GN=ALB PE=1 SV=2,Isoform of P02768, Albumin OS=Homo sapiens OX=9606 GN=ALB PE=1 SV=1,Isoform of P02768, Albumin (Fragment) OS=Homo sapiens OX=9606 GN=ALB PE=1 SV=1,Isoform of P02768, Albumin OS=Homo sapiens OX=9606 GN=ALB PE=1 SV=1,Isoform of P02768, Isoform 2 of Albumin OS=Homo sapiens OX=9606 GN=ALB,Isoform of P02768, Isoform 3 of Albumin OS=Homo sapiens OX=9606 …	sp|P02768|ALBU_HUMAN,tr|D6RHD5|D6RHD5_HUMAN,tr|H0YA55|H0YA55_HUMAN,tr|C9JKR2|C9JKR2_HUMAN,sp|P02768-2|ALBU_HUMAN,sp|P02768-3|ALBU_HUMAN,tr|B7WNR0|B7WNR0_HUMAN,tr|A0A087WWT3|A0A087WWT3_HUMAN,tr|A0A0C4DGB6|A0A0C4DGB6_HUMAN	K.QNC[160.03]ELFEQLGEYK.F				9	1656.75	829.38	829.381	4.25	2.0967	0.5467	255.9	0	0.0027	13	4.9782
0.9983	20231017_RA68sn_1_01.57805.57805.2	3.71e-05	13/24	Albumin OS=Homo sapiens OX=9606 GN=ALB PE=1 SV=2,Isoform of P02768, Albumin OS=Homo sapiens OX=9606 GN=ALB PE=1 SV=1,Isoform of P02768, Albumin (Fragment) OS=Homo sapiens OX=9606 GN=ALB PE=1 SV=1,Isoform of P02768, Albumin OS=Homo sapiens OX=9606 GN=ALB PE=1 SV=1,Isoform of P02768, Isoform 2 of Albumin OS=Homo sapiens OX=9606 GN=ALB,Isoform of P02768, Isoform 3 of Albumin OS=Homo sapiens OX=9606 …	sp|P02768|ALBU_HUMAN,tr|D6RHD5|D6RHD5_HUMAN,tr|H0YA55|H0YA55_HUMAN,tr|C9JKR2|C9JKR2_HUMAN,sp|P02768-2|ALBU_HUMAN,sp|P02768-3|ALBU_HUMAN,tr|B7WNR0|B7WNR0_HUMAN,tr|A0A087WWT3|A0A087WWT3_HUMAN,tr|A0A0C4DGB6|A0A0C4DGB6_HUMAN	K.QNC[160.03]ELFEQLGEYK.F				9	1656.75	829.38	829.379	4.25	2.0139	0.5135	503.6	0	-0.001	13	4.6301
0.9982	20231017_RA68sn_1_01.66785.66785.2	5.98e-08	2025-10-24	Albumin OS=Homo sapiens OX=9606 GN=ALB PE=1 SV=2,Isoform of P02768, Albumin OS=Homo sapiens OX=9606 GN=ALB PE=1 SV=1,Isoform of P02768, Albumin (Fragment) OS=Homo sapiens OX=9606 GN=ALB PE=1 SV=1,Isoform of P02768, Albumin OS=Homo sapiens OX=9606 GN=ALB PE=1 SV=1,Isoform of P02768, Isoform 2 of Albumin OS=Homo sapiens OX=9606 GN=ALB,Isoform of P02768, Isoform 3 of Albumin OS=Homo sapiens OX=9606 …	sp|P02768|ALBU_HUMAN,tr|D6RHD5|D6RHD5_HUMAN,tr|H0YA55|H0YA55_HUMAN,tr|C9JKR2|C9JKR2_HUMAN,sp|P02768-2|ALBU_HUMAN,sp|P02768-3|ALBU_HUMAN,tr|B7WNR0|B7WNR0_HUMAN,tr|A0A087WWT3|A0A087WWT3_HUMAN,tr|A0A0C4DGB6|A0A0C4DGB6_HUMAN	K.QNC[160.03]ELFEQLGEYK.F				9	1656.75	829.38	829.382	4.25	2.373	0.6286	312.2	0	0.0036	13	5.9006
0.9982	20231017_RA68sn_1_01.93318.93318.2	9.3e-05	2025-07-24	Albumin OS=Homo sapiens OX=9606 GN=ALB PE=1 SV=2,Isoform of P02768, Albumin OS=Homo sapiens OX=9606 GN=ALB PE=1 SV=1,Isoform of P02768, Albumin (Fragment) OS=Homo sapiens OX=9606 GN=ALB PE=1 SV=1,Isoform of P02768, Albumin OS=Homo sapiens OX=9606 GN=ALB PE=1 SV=1,Isoform of P02768, Isoform 2 of Albumin OS=Homo sapiens OX=9606 GN=ALB,Isoform of P02768, Isoform 3 of Albumin OS=Homo sapiens OX=9606 …	sp|P02768|ALBU_HUMAN,tr|D6RHD5|D6RHD5_HUMAN,tr|H0YA55|H0YA55_HUMAN,tr|C9JKR2|C9JKR2_HUMAN,sp|P02768-2|ALBU_HUMAN,sp|P02768-3|ALBU_HUMAN,tr|B7WNR0|B7WNR0_HUMAN,tr|A0A087WWT3|A0A087WWT3_HUMAN,tr|A0A0C4DGB6|A0A0C4DGB6_HUMAN	K.QNC[160.03]ELFEQLGEYK.F				9	1656.75	829.38	829.38	4.25	1.5939	0.5866	92.3	0	0.001	13	4.5698
0.9981	20231017_RA68sn_1_01.90091.90091.2	1.93e-07	2025-05-24	Albumin OS=Homo sapiens OX=9606 GN=ALB PE=1 SV=2,Isoform of P02768, Albumin OS=Homo sapiens OX=9606 GN=ALB PE=1 SV=1,Isoform of P02768, Albumin (Fragment) OS=Homo sapiens OX=9606 GN=ALB PE=1 SV=1,Isoform of P02768, Albumin OS=Homo sapiens OX=9606 GN=ALB PE=1 SV=1,Isoform of P02768, Isoform 2 of Albumin OS=Homo sapiens OX=9606 GN=ALB,Isoform of P02768, Isoform 3 of Albumin OS=Homo sapiens OX=9606 …	sp|P02768|ALBU_HUMAN,tr|D6RHD5|D6RHD5_HUMAN,tr|H0YA55|H0YA55_HUMAN,tr|C9JKR2|C9JKR2_HUMAN,sp|P02768-2|ALBU_HUMAN,sp|P02768-3|ALBU_HUMAN,tr|B7WNR0|B7WNR0_HUMAN,tr|A0A087WWT3|A0A087WWT3_HUMAN,tr|A0A0C4DGB6|A0A0C4DGB6_HUMAN	K.QNC[160.03]ELFEQLGEYK.F				9	1656.75	829.38	829.38	4.25	1.4572	0.6068	89.6	0	0.0001	13	4.4891
0.9981	20231017_RA68sn_1_01.77467.77467.2	1.25e-05	2025-06-24	Albumin OS=Homo sapiens OX=9606 GN=ALB PE=1 SV=2,Isoform of P02768, Albumin OS=Homo sapiens OX=9606 GN=ALB PE=1 SV=1,Isoform of P02768, Albumin (Fragment) OS=Homo sapiens OX=9606 GN=ALB PE=1 SV=1,Isoform of P02768, Albumin OS=Homo sapiens OX=9606 GN=ALB PE=1 SV=1,Isoform of P02768, Isoform 2 of Albumin OS=Homo sapiens OX=9606 GN=ALB,Isoform of P02768, Isoform 3 of Albumin OS=Homo sapiens OX=9606 …	sp|P02768|ALBU_HUMAN,tr|D6RHD5|D6RHD5_HUMAN,tr|H0YA55|H0YA55_HUMAN,tr|C9JKR2|C9JKR2_HUMAN,sp|P02768-2|ALBU_HUMAN,sp|P02768-3|ALBU_HUMAN,tr|B7WNR0|B7WNR0_HUMAN,tr|A0A087WWT3|A0A087WWT3_HUMAN,tr|A0A0C4DGB6|A0A0C4DGB6_HUMAN	K.QNC[160.03]ELFEQLGEYK.F				9	1656.75	829.38	829.38	4.25	1.629	0.5656	125.8	0	0.0009	13	4.4706
0.998	20231017_RA68sn_1_01.78850.78850.2	3.7e-07	2025-08-24	Albumin OS=Homo sapiens OX=9606 GN=ALB PE=1 SV=2,Isoform of P02768, Albumin OS=Homo sapiens OX=9606 GN=ALB PE=1 SV=1,Isoform of P02768, Albumin (Fragment) OS=Homo sapiens OX=9606 GN=ALB PE=1 SV=1,Isoform of P02768, Albumin OS=Homo sapiens OX=9606 GN=ALB PE=1 SV=1,Isoform of P02768, Isoform 2 of Albumin OS=Homo sapiens OX=9606 GN=ALB,Isoform of P02768, Isoform 3 of Albumin OS=Homo sapiens OX=9606 …	sp|P02768|ALBU_HUMAN,tr|D6RHD5|D6RHD5_HUMAN,tr|H0YA55|H0YA55_HUMAN,tr|C9JKR2|C9JKR2_HUMAN,sp|P02768-2|ALBU_HUMAN,sp|P02768-3|ALBU_HUMAN,tr|B7WNR0|B7WNR0_HUMAN,tr|A0A087WWT3|A0A087WWT3_HUMAN,tr|A0A0C4DGB6|A0A0C4DGB6_HUMAN	K.QNC[160.03]ELFEQLGEYK.F				9	1656.75	829.38	829.381	4.25	1.7527	0.5499	233.3	0	0.0025	13	4.542
0.9977	20231017_RA68sn_1_01.76551.76551.2	5.57e-05	2025-06-24	Albumin OS=Homo sapiens OX=9606 GN=ALB PE=1 SV=2,Isoform of P02768, Albumin OS=Homo sapiens OX=9606 GN=ALB PE=1 SV=1,Isoform of P02768, Albumin (Fragment) OS=Homo sapiens OX=9606 GN=ALB PE=1 SV=1,Isoform of P02768, Albumin OS=Homo sapiens OX=9606 GN=ALB PE=1 SV=1,Isoform of P02768, Isoform 2 of Albumin OS=Homo sapiens OX=9606 GN=ALB,Isoform of P02768, Isoform 3 of Albumin OS=Homo sapiens OX=9606 …	sp|P02768|ALBU_HUMAN,tr|D6RHD5|D6RHD5_HUMAN,tr|H0YA55|H0YA55_HUMAN,tr|C9JKR2|C9JKR2_HUMAN,sp|P02768-2|ALBU_HUMAN,sp|P02768-3|ALBU_HUMAN,tr|B7WNR0|B7WNR0_HUMAN,tr|A0A087WWT3|A0A087WWT3_HUMAN,tr|A0A0C4DGB6|A0A0C4DGB6_HUMAN	K.QNC[160.03]ELFEQLGEYK.F				9	1656.75	829.38	829.381	4.25	1.4669	0.5648	73.2	0	0.0014	13	4.1955
0.9975	20231017_RA68sn_1_01.75627.75627.2	4.86e-05	2025-09-24	Albumin OS=Homo sapiens OX=9606 GN=ALB PE=1 SV=2,Isoform of P02768, Albumin OS=Homo sapiens OX=9606 GN=ALB PE=1 SV=1,Isoform of P02768, Albumin (Fragment) OS=Homo sapiens OX=9606 GN=ALB PE=1 SV=1,Isoform of P02768, Albumin OS=Homo sapiens OX=9606 GN=ALB PE=1 SV=1,Isoform of P02768, Isoform 2 of Albumin OS=Homo sapiens OX=9606 GN=ALB,Isoform of P02768, Isoform 3 of Albumin OS=Homo sapiens OX=9606 …	sp|P02768|ALBU_HUMAN,tr|D6RHD5|D6RHD5_HUMAN,tr|H0YA55|H0YA55_HUMAN,tr|C9JKR2|C9JKR2_HUMAN,sp|P02768-2|ALBU_HUMAN,sp|P02768-3|ALBU_HUMAN,tr|B7WNR0|B7WNR0_HUMAN,tr|A0A087WWT3|A0A087WWT3_HUMAN,tr|A0A0C4DGB6|A0A0C4DGB6_HUMAN	K.QNC[160.03]ELFEQLGEYK.F				9	1656.75	829.38	829.381	4.25	1.8221	0.4794	130.3	0	0.0015	13	4.1213
0.9973	20231017_RA68sn_1_01.89091.89091.2	1.22e-06	2025-06-24	Albumin OS=Homo sapiens OX=9606 GN=ALB PE=1 SV=2,Isoform of P02768, Albumin OS=Homo sapiens OX=9606 GN=ALB PE=1 SV=1,Isoform of P02768, Albumin (Fragment) OS=Homo sapiens OX=9606 GN=ALB PE=1 SV=1,Isoform of P02768, Albumin OS=Homo sapiens OX=9606 GN=ALB PE=1 SV=1,Isoform of P02768, Isoform 2 of Albumin OS=Homo sapiens OX=9606 GN=ALB,Isoform of P02768, Isoform 3 of Albumin OS=Homo sapiens OX=9606 …	sp|P02768|ALBU_HUMAN,tr|D6RHD5|D6RHD5_HUMAN,tr|H0YA55|H0YA55_HUMAN,tr|C9JKR2|C9JKR2_HUMAN,sp|P02768-2|ALBU_HUMAN,sp|P02768-3|ALBU_HUMAN,tr|B7WNR0|B7WNR0_HUMAN,tr|A0A087WWT3|A0A087WWT3_HUMAN,tr|A0A0C4DGB6|A0A0C4DGB6_HUMAN	K.QNC[160.03]ELFEQLGEYK.F				9	1656.75	829.38	829.38	4.25	1.4769	0.5402	113.2	0	-0.0001	13	4.0317
0.9973	20231017_RA68sn_1_01.57788.57788.2	6.62e-06	14/24	Albumin OS=Homo sapiens OX=9606 GN=ALB PE=1 SV=2,Isoform of P02768, Albumin OS=Homo sapiens OX=9606 GN=ALB PE=1 SV=1,Isoform of P02768, Albumin (Fragment) OS=Homo sapiens OX=9606 GN=ALB PE=1 SV=1,Isoform of P02768, Albumin OS=Homo sapiens OX=9606 GN=ALB PE=1 SV=1,Isoform of P02768, Isoform 2 of Albumin OS=Homo sapiens OX=9606 GN=ALB,Isoform of P02768, Isoform 3 of Albumin OS=Homo sapiens OX=9606 …	sp|P02768|ALBU_HUMAN,tr|D6RHD5|D6RHD5_HUMAN,tr|H0YA55|H0YA55_HUMAN,tr|C9JKR2|C9JKR2_HUMAN,sp|P02768-2|ALBU_HUMAN,sp|P02768-3|ALBU_HUMAN,tr|B7WNR0|B7WNR0_HUMAN,tr|A0A087WWT3|A0A087WWT3_HUMAN,tr|A0A0C4DGB6|A0A0C4DGB6_HUMAN	K.QNC[160.03]ELFEQLGEYK.F				9	1656.75	829.38	829.382	4.25	2.4182	0.6396	569.2	0	0.0045	13	6.03
0.9972	20231017_RA68sn_1_01.52045.52045.2	2.6e-07	14/24	Albumin OS=Homo sapiens OX=9606 GN=ALB PE=1 SV=2,Isoform of P02768, Albumin OS=Homo sapiens OX=9606 GN=ALB PE=1 SV=1,Isoform of P02768, Albumin (Fragment) OS=Homo sapiens OX=9606 GN=ALB PE=1 SV=1,Isoform of P02768, Albumin OS=Homo sapiens OX=9606 GN=ALB PE=1 SV=1,Isoform of P02768, Isoform 2 of Albumin OS=Homo sapiens OX=9606 GN=ALB,Isoform of P02768, Isoform 3 of Albumin OS=Homo sapiens OX=9606 …	sp|P02768|ALBU_HUMAN,tr|D6RHD5|D6RHD5_HUMAN,tr|H0YA55|H0YA55_HUMAN,tr|C9JKR2|C9JKR2_HUMAN,sp|P02768-2|ALBU_HUMAN,sp|P02768-3|ALBU_HUMAN,tr|B7WNR0|B7WNR0_HUMAN,tr|A0A087WWT3|A0A087WWT3_HUMAN,tr|A0A0C4DGB6|A0A0C4DGB6_HUMAN	K.QNC[160.03]ELFEQLGEYK.F				9	1656.75	829.38	829.382	4.25	2.5817	0.583	640.1	0	0.0043	13	5.7799
0.9971	20231017_RA68sn_1_01.76095.76095.2	4.45e-08	2025-08-24	Albumin OS=Homo sapiens OX=9606 GN=ALB PE=1 SV=2,Isoform of P02768, Albumin OS=Homo sapiens OX=9606 GN=ALB PE=1 SV=1,Isoform of P02768, Albumin (Fragment) OS=Homo sapiens OX=9606 GN=ALB PE=1 SV=1,Isoform of P02768, Albumin OS=Homo sapiens OX=9606 GN=ALB PE=1 SV=1,Isoform of P02768, Isoform 2 of Albumin OS=Homo sapiens OX=9606 GN=ALB,Isoform of P02768, Isoform 3 of Albumin OS=Homo sapiens OX=9606 …	sp|P02768|ALBU_HUMAN,tr|D6RHD5|D6RHD5_HUMAN,tr|H0YA55|H0YA55_HUMAN,tr|C9JKR2|C9JKR2_HUMAN,sp|P02768-2|ALBU_HUMAN,sp|P02768-3|ALBU_HUMAN,tr|B7WNR0|B7WNR0_HUMAN,tr|A0A087WWT3|A0A087WWT3_HUMAN,tr|A0A0C4DGB6|A0A0C4DGB6_HUMAN	K.QNC[160.03]ELFEQLGEYK.F				9	1656.75	829.38	829.382	4.25	1.8036	0.612	165.9	0	0.0036	13	5.0738
0.997	20231017_RA68sn_1_01.57193.57193.2	4.89e-05	2025-10-24	Albumin OS=Homo sapiens OX=9606 GN=ALB PE=1 SV=2,Isoform of P02768, Albumin OS=Homo sapiens OX=9606 GN=ALB PE=1 SV=1,Isoform of P02768, Albumin (Fragment) OS=Homo sapiens OX=9606 GN=ALB PE=1 SV=1,Isoform of P02768, Albumin OS=Homo sapiens OX=9606 GN=ALB PE=1 SV=1,Isoform of P02768, Isoform 2 of Albumin OS=Homo sapiens OX=9606 GN=ALB,Isoform of P02768, Isoform 3 of Albumin OS=Homo sapiens OX=9606 …	sp|P02768|ALBU_HUMAN,tr|D6RHD5|D6RHD5_HUMAN,tr|H0YA55|H0YA55_HUMAN,tr|C9JKR2|C9JKR2_HUMAN,sp|P02768-2|ALBU_HUMAN,sp|P02768-3|ALBU_HUMAN,tr|B7WNR0|B7WNR0_HUMAN,tr|A0A087WWT3|A0A087WWT3_HUMAN,tr|A0A0C4DGB6|A0A0C4DGB6_HUMAN	K.QNC[160.03]ELFEQLGEYK.F				9	1656.75	829.38	829.38	4.25	1.8035	0.4522	404.3	0	-0.0009	13	3.8942
0.9968	20231017_RA68sn_1_01.90385.90385.2	7.52e-05	2025-05-24	Albumin OS=Homo sapiens OX=9606 GN=ALB PE=1 SV=2,Isoform of P02768, Albumin OS=Homo sapiens OX=9606 GN=ALB PE=1 SV=1,Isoform of P02768, Albumin (Fragment) OS=Homo sapiens OX=9606 GN=ALB PE=1 SV=1,Isoform of P02768, Albumin OS=Homo sapiens OX=9606 GN=ALB PE=1 SV=1,Isoform of P02768, Isoform 2 of Albumin OS=Homo sapiens OX=9606 GN=ALB,Isoform of P02768, Isoform 3 of Albumin OS=Homo sapiens OX=9606 …	sp|P02768|ALBU_HUMAN,tr|D6RHD5|D6RHD5_HUMAN,tr|H0YA55|H0YA55_HUMAN,tr|C9JKR2|C9JKR2_HUMAN,sp|P02768-2|ALBU_HUMAN,sp|P02768-3|ALBU_HUMAN,tr|B7WNR0|B7WNR0_HUMAN,tr|A0A087WWT3|A0A087WWT3_HUMAN,tr|A0A0C4DGB6|A0A0C4DGB6_HUMAN	K.QNC[160.03]ELFEQLGEYK.F				9	1656.75	829.38	829.381	4.25	1.1912	0.5831	88.6	0	0.0012	13	3.7964
0.9966	20231017_RA68sn_1_01.71524.71524.2	4.27e-08	13/24	Albumin OS=Homo sapiens OX=9606 GN=ALB PE=1 SV=2,Isoform of P02768, Albumin OS=Homo sapiens OX=9606 GN=ALB PE=1 SV=1,Isoform of P02768, Albumin (Fragment) OS=Homo sapiens OX=9606 GN=ALB PE=1 SV=1,Isoform of P02768, Albumin OS=Homo sapiens OX=9606 GN=ALB PE=1 SV=1,Isoform of P02768, Isoform 2 of Albumin OS=Homo sapiens OX=9606 GN=ALB,Isoform of P02768, Isoform 3 of Albumin OS=Homo sapiens OX=9606 …	sp|P02768|ALBU_HUMAN,tr|D6RHD5|D6RHD5_HUMAN,tr|H0YA55|H0YA55_HUMAN,tr|C9JKR2|C9JKR2_HUMAN,sp|P02768-2|ALBU_HUMAN,sp|P02768-3|ALBU_HUMAN,tr|B7WNR0|B7WNR0_HUMAN,tr|A0A087WWT3|A0A087WWT3_HUMAN,tr|A0A0C4DGB6|A0A0C4DGB6_HUMAN	K.QNC[160.03]ELFEQLGEYK.F				9	1656.75	829.38	829.383	4.25	2.7174	0.6468	692.5	0	0.0052	13	6.3823
0.9958	20231017_RA68sn_1_01.59699.59699.2	9.68e-08	2025-12-24	Albumin OS=Homo sapiens OX=9606 GN=ALB PE=1 SV=2,Isoform of P02768, Albumin OS=Homo sapiens OX=9606 GN=ALB PE=1 SV=1,Isoform of P02768, Albumin (Fragment) OS=Homo sapiens OX=9606 GN=ALB PE=1 SV=1,Isoform of P02768, Albumin OS=Homo sapiens OX=9606 GN=ALB PE=1 SV=1,Isoform of P02768, Isoform 2 of Albumin OS=Homo sapiens OX=9606 GN=ALB,Isoform of P02768, Isoform 3 of Albumin OS=Homo sapiens OX=9606 …	sp|P02768|ALBU_HUMAN,tr|D6RHD5|D6RHD5_HUMAN,tr|H0YA55|H0YA55_HUMAN,tr|C9JKR2|C9JKR2_HUMAN,sp|P02768-2|ALBU_HUMAN,sp|P02768-3|ALBU_HUMAN,tr|B7WNR0|B7WNR0_HUMAN,tr|A0A087WWT3|A0A087WWT3_HUMAN,tr|A0A0C4DGB6|A0A0C4DGB6_HUMAN	K.QNC[160.03]ELFEQLGEYK.F				9	1656.75	829.38	829.383	4.25	2.8668	0.6646	628.3	0	0.006	13	6.6509
0.9953	20231017_RA68sn_1_01.83190.83190.2	2.04e-05	2025-11-24	Albumin OS=Homo sapiens OX=9606 GN=ALB PE=1 SV=2,Isoform of P02768, Albumin OS=Homo sapiens OX=9606 GN=ALB PE=1 SV=1,Isoform of P02768, Albumin (Fragment) OS=Homo sapiens OX=9606 GN=ALB PE=1 SV=1,Isoform of P02768, Albumin OS=Homo sapiens OX=9606 GN=ALB PE=1 SV=1,Isoform of P02768, Isoform 2 of Albumin OS=Homo sapiens OX=9606 GN=ALB,Isoform of P02768, Isoform 3 of Albumin OS=Homo sapiens OX=9606 …	sp|P02768|ALBU_HUMAN,tr|D6RHD5|D6RHD5_HUMAN,tr|H0YA55|H0YA55_HUMAN,tr|C9JKR2|C9JKR2_HUMAN,sp|P02768-2|ALBU_HUMAN,sp|P02768-3|ALBU_HUMAN,tr|B7WNR0|B7WNR0_HUMAN,tr|A0A087WWT3|A0A087WWT3_HUMAN,tr|A0A0C4DGB6|A0A0C4DGB6_HUMAN	K.QNC[160.03]ELFEQLGEYK.F				9	1656.75	829.38	829.383	4.25	2.5221	0.6354	432.8	0	0.0057	13	6.1066
0.9947	20231017_RA68sn_1_01.81679.81679.3	1.37e-05	13/48	Albumin OS=Homo sapiens OX=9606 GN=ALB PE=1 SV=2,Isoform of P02768, Albumin OS=Homo sapiens OX=9606 GN=ALB PE=1 SV=1,Isoform of P02768, Albumin (Fragment) OS=Homo sapiens OX=9606 GN=ALB PE=1 SV=1,Isoform of P02768, Albumin OS=Homo sapiens OX=9606 GN=ALB PE=1 SV=1,Isoform of P02768, Isoform 2 of Albumin OS=Homo sapiens OX=9606 GN=ALB,Isoform of P02768, Isoform 3 of Albumin OS=Homo sapiens OX=9606 …	sp|P02768|ALBU_HUMAN,tr|D6RHD5|D6RHD5_HUMAN,tr|H0YA55|H0YA55_HUMAN,tr|C9JKR2|C9JKR2_HUMAN,sp|P02768-2|ALBU_HUMAN,sp|P02768-3|ALBU_HUMAN,tr|B7WNR0|B7WNR0_HUMAN,tr|A0A087WWT3|A0A087WWT3_HUMAN,tr|A0A0C4DGB6|A0A0C4DGB6_HUMAN	K.QNC[160.03]ELFEQLGEYK.F				9	1656.75	553.256	553.253	4.25	2.4407	0.5248	209.9	0	-0.007	13	6.8083
0.9946	20231017_RA68sn_1_01.90646.90646.2	1.63e-05	2025-05-24	Albumin OS=Homo sapiens OX=9606 GN=ALB PE=1 SV=2,Isoform of P02768, Albumin OS=Homo sapiens OX=9606 GN=ALB PE=1 SV=1,Isoform of P02768, Albumin (Fragment) OS=Homo sapiens OX=9606 GN=ALB PE=1 SV=1,Isoform of P02768, Albumin OS=Homo sapiens OX=9606 GN=ALB PE=1 SV=1,Isoform of P02768, Isoform 2 of Albumin OS=Homo sapiens OX=9606 GN=ALB,Isoform of P02768, Isoform 3 of Albumin OS=Homo sapiens OX=9606 …	sp|P02768|ALBU_HUMAN,tr|D6RHD5|D6RHD5_HUMAN,tr|H0YA55|H0YA55_HUMAN,tr|C9JKR2|C9JKR2_HUMAN,sp|P02768-2|ALBU_HUMAN,sp|P02768-3|ALBU_HUMAN,tr|B7WNR0|B7WNR0_HUMAN,tr|A0A087WWT3|A0A087WWT3_HUMAN,tr|A0A0C4DGB6|A0A0C4DGB6_HUMAN	K.QNC[160.03]ELFEQLGEYK.F				9	1656.75	829.38	829.38	4.25	1.3642	0.4539	90	0	0.0001	13	3.1906
0.9944	20231017_RA68sn_1_01.80703.80703.2	4.3e-05	2025-07-24	Albumin OS=Homo sapiens OX=9606 GN=ALB PE=1 SV=2,Isoform of P02768, Albumin OS=Homo sapiens OX=9606 GN=ALB PE=1 SV=1,Isoform of P02768, Albumin (Fragment) OS=Homo sapiens OX=9606 GN=ALB PE=1 SV=1,Isoform of P02768, Albumin OS=Homo sapiens OX=9606 GN=ALB PE=1 SV=1,Isoform of P02768, Isoform 2 of Albumin OS=Homo sapiens OX=9606 GN=ALB,Isoform of P02768, Isoform 3 of Albumin OS=Homo sapiens OX=9606 …	sp|P02768|ALBU_HUMAN,tr|D6RHD5|D6RHD5_HUMAN,tr|H0YA55|H0YA55_HUMAN,tr|C9JKR2|C9JKR2_HUMAN,sp|P02768-2|ALBU_HUMAN,sp|P02768-3|ALBU_HUMAN,tr|B7WNR0|B7WNR0_HUMAN,tr|A0A087WWT3|A0A087WWT3_HUMAN,tr|A0A0C4DGB6|A0A0C4DGB6_HUMAN	K.QNC[160.03]ELFEQLGEYK.F				9	1656.75	829.38	829.381	4.25	1.5347	0.4824	115.3	0	0.0031	13	3.7024
0.9942	20231017_RA68sn_1_01.53504.53504.2	2.37e-05	15/24	Albumin OS=Homo sapiens OX=9606 GN=ALB PE=1 SV=2,Isoform of P02768, Albumin OS=Homo sapiens OX=9606 GN=ALB PE=1 SV=1,Isoform of P02768, Albumin (Fragment) OS=Homo sapiens OX=9606 GN=ALB PE=1 SV=1,Isoform of P02768, Albumin OS=Homo sapiens OX=9606 GN=ALB PE=1 SV=1,Isoform of P02768, Isoform 2 of Albumin OS=Homo sapiens OX=9606 GN=ALB,Isoform of P02768, Isoform 3 of Albumin OS=Homo sapiens OX=9606 …	sp|P02768|ALBU_HUMAN,tr|D6RHD5|D6RHD5_HUMAN,tr|H0YA55|H0YA55_HUMAN,tr|C9JKR2|C9JKR2_HUMAN,sp|P02768-2|ALBU_HUMAN,sp|P02768-3|ALBU_HUMAN,tr|B7WNR0|B7WNR0_HUMAN,tr|A0A087WWT3|A0A087WWT3_HUMAN,tr|A0A0C4DGB6|A0A0C4DGB6_HUMAN	K.QNC[160.03]ELFEQLGEYK.F				9	1656.75	829.38	829.383	4.25	2.8636	0.6264	895.1	0	0.0065	13	6.3658
0.9931	20231017_RA68sn_1_01.59214.59214.2	6.46e-08	14/24	Albumin OS=Homo sapiens OX=9606 GN=ALB PE=1 SV=2,Isoform of P02768, Albumin OS=Homo sapiens OX=9606 GN=ALB PE=1 SV=1,Isoform of P02768, Albumin (Fragment) OS=Homo sapiens OX=9606 GN=ALB PE=1 SV=1,Isoform of P02768, Albumin OS=Homo sapiens OX=9606 GN=ALB PE=1 SV=1,Isoform of P02768, Isoform 2 of Albumin OS=Homo sapiens OX=9606 GN=ALB,Isoform of P02768, Isoform 3 of Albumin OS=Homo sapiens OX=9606 …	sp|P02768|ALBU_HUMAN,tr|D6RHD5|D6RHD5_HUMAN,tr|H0YA55|H0YA55_HUMAN,tr|C9JKR2|C9JKR2_HUMAN,sp|P02768-2|ALBU_HUMAN,sp|P02768-3|ALBU_HUMAN,tr|B7WNR0|B7WNR0_HUMAN,tr|A0A087WWT3|A0A087WWT3_HUMAN,tr|A0A0C4DGB6|A0A0C4DGB6_HUMAN	K.QNC[160.03]ELFEQLGEYK.F				9	1656.75	829.38	829.883	4.25	2.8295	0.5771	741.2	0	1.0055	13	5.6572
0.9912	20231017_RA68sn_1_01.77925.77925.2	8.14e-05	2025-07-24	Albumin OS=Homo sapiens OX=9606 GN=ALB PE=1 SV=2,Isoform of P02768, Albumin OS=Homo sapiens OX=9606 GN=ALB PE=1 SV=1,Isoform of P02768, Albumin (Fragment) OS=Homo sapiens OX=9606 GN=ALB PE=1 SV=1,Isoform of P02768, Albumin OS=Homo sapiens OX=9606 GN=ALB PE=1 SV=1,Isoform of P02768, Isoform 2 of Albumin OS=Homo sapiens OX=9606 GN=ALB,Isoform of P02768, Isoform 3 of Albumin OS=Homo sapiens OX=9606 …	sp|P02768|ALBU_HUMAN,tr|D6RHD5|D6RHD5_HUMAN,tr|H0YA55|H0YA55_HUMAN,tr|C9JKR2|C9JKR2_HUMAN,sp|P02768-2|ALBU_HUMAN,sp|P02768-3|ALBU_HUMAN,tr|B7WNR0|B7WNR0_HUMAN,tr|A0A087WWT3|A0A087WWT3_HUMAN,tr|A0A0C4DGB6|A0A0C4DGB6_HUMAN	K.QNC[160.03]ELFEQLGEYK.F				9	1656.75	829.38	829.382	4.25	1.5709	0.5199	90.7	0	0.0044	13	4.0388
0.9871	20231017_RA68sn_1_01.68777.68777.2	4.72e-07	2025-09-24	Albumin OS=Homo sapiens OX=9606 GN=ALB PE=1 SV=2,Isoform of P02768, Albumin OS=Homo sapiens OX=9606 GN=ALB PE=1 SV=1,Isoform of P02768, Albumin (Fragment) OS=Homo sapiens OX=9606 GN=ALB PE=1 SV=1,Isoform of P02768, Albumin OS=Homo sapiens OX=9606 GN=ALB PE=1 SV=1,Isoform of P02768, Isoform 2 of Albumin OS=Homo sapiens OX=9606 GN=ALB,Isoform of P02768, Isoform 3 of Albumin OS=Homo sapiens OX=9606 …	sp|P02768|ALBU_HUMAN,tr|D6RHD5|D6RHD5_HUMAN,tr|H0YA55|H0YA55_HUMAN,tr|C9JKR2|C9JKR2_HUMAN,sp|P02768-2|ALBU_HUMAN,sp|P02768-3|ALBU_HUMAN,tr|B7WNR0|B7WNR0_HUMAN,tr|A0A087WWT3|A0A087WWT3_HUMAN,tr|A0A0C4DGB6|A0A0C4DGB6_HUMAN	K.QNC[160.03]ELFEQLGEYK.F				9	1656.75	829.38	829.384	4.25	2.2335	0.5645	179.4	0	0.0072	13	5.2705
0.9957	20231017_RA68sn_1_01.70019.70019.3	7.46e-11	23/80	Albumin OS=Homo sapiens OX=9606 GN=ALB PE=1 SV=2,Isoform of P02768, Albumin OS=Homo sapiens OX=9606 GN=ALB PE=1 SV=1,Isoform of P02768, Albumin (Fragment) OS=Homo sapiens OX=9606 GN=ALB PE=1 SV=1,Isoform of P02768, Albumin OS=Homo sapiens OX=9606 GN=ALB PE=1 SV=1,Isoform of P02768, Isoform 2 of Albumin OS=Homo sapiens OX=9606 GN=ALB,Isoform of P02768, Isoform 3 of Albumin OS=Homo sapiens OX=9606 …	sp|P02768|ALBU_HUMAN,tr|D6RHD5|D6RHD5_HUMAN,tr|H0YA55|H0YA55_HUMAN,tr|C9JKR2|C9JKR2_HUMAN,sp|P02768-2|ALBU_HUMAN,sp|P02768-3|ALBU_HUMAN,tr|B7WNR0|B7WNR0_HUMAN,tr|A0A087WWT3|A0A087WWT3_HUMAN,tr|A0A0C4DGB6|A0A0C4DGB6_HUMAN	K.QNC[160.03]ELFEQLGEYKFQNALLVR.Y	R410			9	2598.29	867.104	867.104	4.79	3.6705	0.6382	332.7	1	0.0005	21	8.7726
1	20231017_RA68sn_1_01.85441.85441.4	1.14e-12	24/126	Albumin OS=Homo sapiens OX=9606 GN=ALB PE=1 SV=2,Isoform of P02768, Albumin OS=Homo sapiens OX=9606 GN=ALB PE=1 SV=1,Isoform of P02768, Albumin (Fragment) OS=Homo sapiens OX=9606 GN=ALB PE=1 SV=1,Isoform of P02768, Albumin OS=Homo sapiens OX=9606 GN=ALB PE=1 SV=1,Isoform of P02768, Isoform 2 of Albumin OS=Homo sapiens OX=9606 GN=ALB,Isoform of P02768, Isoform 3 of Albumin OS=Homo sapiens OX=9606 …	sp|P02768|ALBU_HUMAN,tr|D6RHD5|D6RHD5_HUMAN,tr|H0YA55|H0YA55_HUMAN,tr|C9JKR2|C9JKR2_HUMAN,sp|P02768-2|ALBU_HUMAN,sp|P02768-3|ALBU_HUMAN,tr|B7WNR0|B7WNR0_HUMAN,tr|A0A087WWT3|A0A087WWT3_HUMAN,tr|A0A0C4DGB6|A0A0C4DGB6_HUMAN	K.R[157.09]MPC[160.03]AEDYLSVVLNQLC[160.03]VLHEK.T	R445CIT			9	2674.29	669.58	669.58	5.44	4.2462	0.7381	383.1	0	-0.0024	22	6.1229
1	20231017_RA68sn_1_01.80452.80452.3	4.1e-22	43/84	Albumin OS=Homo sapiens OX=9606 GN=ALB PE=1 SV=2,Isoform of P02768, Albumin OS=Homo sapiens OX=9606 GN=ALB PE=1 SV=1,Isoform of P02768, Albumin (Fragment) OS=Homo sapiens OX=9606 GN=ALB PE=1 SV=1,Isoform of P02768, Albumin OS=Homo sapiens OX=9606 GN=ALB PE=1 SV=1,Isoform of P02768, Isoform 2 of Albumin OS=Homo sapiens OX=9606 GN=ALB,Isoform of P02768, Isoform 3 of Albumin OS=Homo sapiens OX=9606 …	sp|P02768|ALBU_HUMAN,tr|D6RHD5|D6RHD5_HUMAN,tr|H0YA55|H0YA55_HUMAN,tr|C9JKR2|C9JKR2_HUMAN,sp|P02768-2|ALBU_HUMAN,sp|P02768-3|ALBU_HUMAN,tr|B7WNR0|B7WNR0_HUMAN,tr|A0A087WWT3|A0A087WWT3_HUMAN,tr|A0A0C4DGB6|A0A0C4DGB6_HUMAN	K.RM[147.04]PC[160.03]AEDYLSVVLNQLC[160.03]VLHEK.T	R445			9	2689.3	897.442	897.441	5.44	5.6033	0.7874	2501.1	0	-0.0005	22	11.4044
1	20231017_RA68sn_1_01.80589.80589.4	3.45e-20	33/126	Albumin OS=Homo sapiens OX=9606 GN=ALB PE=1 SV=2,Isoform of P02768, Albumin OS=Homo sapiens OX=9606 GN=ALB PE=1 SV=1,Isoform of P02768, Albumin (Fragment) OS=Homo sapiens OX=9606 GN=ALB PE=1 SV=1,Isoform of P02768, Albumin OS=Homo sapiens OX=9606 GN=ALB PE=1 SV=1,Isoform of P02768, Isoform 2 of Albumin OS=Homo sapiens OX=9606 GN=ALB,Isoform of P02768, Isoform 3 of Albumin OS=Homo sapiens OX=9606 …	sp|P02768|ALBU_HUMAN,tr|D6RHD5|D6RHD5_HUMAN,tr|H0YA55|H0YA55_HUMAN,tr|C9JKR2|C9JKR2_HUMAN,sp|P02768-2|ALBU_HUMAN,sp|P02768-3|ALBU_HUMAN,tr|B7WNR0|B7WNR0_HUMAN,tr|A0A087WWT3|A0A087WWT3_HUMAN,tr|A0A0C4DGB6|A0A0C4DGB6_HUMAN	K.RM[147.04]PC[160.03]AEDYLSVVLNQLC[160.03]VLHEK.T	R445			9	2689.3	673.333	673.333	5.44	5.3528	0.7335	839.8	0	0.0016	22	6.1589
1	20231017_RA68sn_1_01.79660.79660.4	4.99e-20	25/126	Albumin OS=Homo sapiens OX=9606 GN=ALB PE=1 SV=2,Isoform of P02768, Albumin OS=Homo sapiens OX=9606 GN=ALB PE=1 SV=1,Isoform of P02768, Albumin (Fragment) OS=Homo sapiens OX=9606 GN=ALB PE=1 SV=1,Isoform of P02768, Albumin OS=Homo sapiens OX=9606 GN=ALB PE=1 SV=1,Isoform of P02768, Isoform 2 of Albumin OS=Homo sapiens OX=9606 GN=ALB,Isoform of P02768, Isoform 3 of Albumin OS=Homo sapiens OX=9606 …	sp|P02768|ALBU_HUMAN,tr|D6RHD5|D6RHD5_HUMAN,tr|H0YA55|H0YA55_HUMAN,tr|C9JKR2|C9JKR2_HUMAN,sp|P02768-2|ALBU_HUMAN,sp|P02768-3|ALBU_HUMAN,tr|B7WNR0|B7WNR0_HUMAN,tr|A0A087WWT3|A0A087WWT3_HUMAN,tr|A0A0C4DGB6|A0A0C4DGB6_HUMAN	K.RM[147.04]PC[160.03]AEDYLSVVLNQLC[160.03]VLHEK.T	R445			9	2689.3	673.333	673.333	5.44	4.7697	0.7728	406.1	0	0.0003	22	6.4635
1	20231017_RA68sn_1_01.79199.79199.4	3e-19	41/126	Albumin OS=Homo sapiens OX=9606 GN=ALB PE=1 SV=2,Isoform of P02768, Albumin OS=Homo sapiens OX=9606 GN=ALB PE=1 SV=1,Isoform of P02768, Albumin (Fragment) OS=Homo sapiens OX=9606 GN=ALB PE=1 SV=1,Isoform of P02768, Albumin OS=Homo sapiens OX=9606 GN=ALB PE=1 SV=1,Isoform of P02768, Isoform 2 of Albumin OS=Homo sapiens OX=9606 GN=ALB,Isoform of P02768, Isoform 3 of Albumin OS=Homo sapiens OX=9606 …	sp|P02768|ALBU_HUMAN,tr|D6RHD5|D6RHD5_HUMAN,tr|H0YA55|H0YA55_HUMAN,tr|C9JKR2|C9JKR2_HUMAN,sp|P02768-2|ALBU_HUMAN,sp|P02768-3|ALBU_HUMAN,tr|B7WNR0|B7WNR0_HUMAN,tr|A0A087WWT3|A0A087WWT3_HUMAN,tr|A0A0C4DGB6|A0A0C4DGB6_HUMAN	K.RM[147.04]PC[160.03]AEDYLSVVLNQLC[160.03]VLHEK.T	R445			9	2689.3	673.333	673.334	5.44	5.9675	0.7541	1328.5	0	0.0055	22	6.3726
1	20231017_RA68sn_1_01.80923.80923.3	2.54e-17	29/84	Albumin OS=Homo sapiens OX=9606 GN=ALB PE=1 SV=2,Isoform of P02768, Albumin OS=Homo sapiens OX=9606 GN=ALB PE=1 SV=1,Isoform of P02768, Albumin (Fragment) OS=Homo sapiens OX=9606 GN=ALB PE=1 SV=1,Isoform of P02768, Albumin OS=Homo sapiens OX=9606 GN=ALB PE=1 SV=1,Isoform of P02768, Isoform 2 of Albumin OS=Homo sapiens OX=9606 GN=ALB,Isoform of P02768, Isoform 3 of Albumin OS=Homo sapiens OX=9606 …	sp|P02768|ALBU_HUMAN,tr|D6RHD5|D6RHD5_HUMAN,tr|H0YA55|H0YA55_HUMAN,tr|C9JKR2|C9JKR2_HUMAN,sp|P02768-2|ALBU_HUMAN,sp|P02768-3|ALBU_HUMAN,tr|B7WNR0|B7WNR0_HUMAN,tr|A0A087WWT3|A0A087WWT3_HUMAN,tr|A0A0C4DGB6|A0A0C4DGB6_HUMAN	K.RM[147.04]PC[160.03]AEDYLSVVLNQLC[160.03]VLHEK.T	R445			9	2689.3	897.442	897.442	5.44	4.9585	0.8046	764.5	0	0	22	11.3064
1	20231017_RA68sn_1_01.81879.81879.3	2.05e-16	26/84	Albumin OS=Homo sapiens OX=9606 GN=ALB PE=1 SV=2,Isoform of P02768, Albumin OS=Homo sapiens OX=9606 GN=ALB PE=1 SV=1,Isoform of P02768, Albumin (Fragment) OS=Homo sapiens OX=9606 GN=ALB PE=1 SV=1,Isoform of P02768, Albumin OS=Homo sapiens OX=9606 GN=ALB PE=1 SV=1,Isoform of P02768, Isoform 2 of Albumin OS=Homo sapiens OX=9606 GN=ALB,Isoform of P02768, Isoform 3 of Albumin OS=Homo sapiens OX=9606 …	sp|P02768|ALBU_HUMAN,tr|D6RHD5|D6RHD5_HUMAN,tr|H0YA55|H0YA55_HUMAN,tr|C9JKR2|C9JKR2_HUMAN,sp|P02768-2|ALBU_HUMAN,sp|P02768-3|ALBU_HUMAN,tr|B7WNR0|B7WNR0_HUMAN,tr|A0A087WWT3|A0A087WWT3_HUMAN,tr|A0A0C4DGB6|A0A0C4DGB6_HUMAN	K.RM[147.04]PC[160.03]AEDYLSVVLNQLC[160.03]VLHEK.T	R445			9	2689.3	897.442	897.443	5.44	4.4844	0.7626	453.5	0	0.0034	22	10.599
1	20231017_RA68sn_1_01.79662.79662.3	5.91e-16	24/84	Albumin OS=Homo sapiens OX=9606 GN=ALB PE=1 SV=2,Isoform of P02768, Albumin OS=Homo sapiens OX=9606 GN=ALB PE=1 SV=1,Isoform of P02768, Albumin (Fragment) OS=Homo sapiens OX=9606 GN=ALB PE=1 SV=1,Isoform of P02768, Albumin OS=Homo sapiens OX=9606 GN=ALB PE=1 SV=1,Isoform of P02768, Isoform 2 of Albumin OS=Homo sapiens OX=9606 GN=ALB,Isoform of P02768, Isoform 3 of Albumin OS=Homo sapiens OX=9606 …	sp|P02768|ALBU_HUMAN,tr|D6RHD5|D6RHD5_HUMAN,tr|H0YA55|H0YA55_HUMAN,tr|C9JKR2|C9JKR2_HUMAN,sp|P02768-2|ALBU_HUMAN,sp|P02768-3|ALBU_HUMAN,tr|B7WNR0|B7WNR0_HUMAN,tr|A0A087WWT3|A0A087WWT3_HUMAN,tr|A0A0C4DGB6|A0A0C4DGB6_HUMAN	K.RM[147.04]PC[160.03]AEDYLSVVLNQLC[160.03]VLHEK.T	R445			9	2689.3	897.442	897.441	5.44	4.3819	0.7249	621.4	0	-0.0027	22	10.124
1	20231017_RA68sn_1_01.80124.80124.4	2.11e-15	30/126	Albumin OS=Homo sapiens OX=9606 GN=ALB PE=1 SV=2,Isoform of P02768, Albumin OS=Homo sapiens OX=9606 GN=ALB PE=1 SV=1,Isoform of P02768, Albumin (Fragment) OS=Homo sapiens OX=9606 GN=ALB PE=1 SV=1,Isoform of P02768, Albumin OS=Homo sapiens OX=9606 GN=ALB PE=1 SV=1,Isoform of P02768, Isoform 2 of Albumin OS=Homo sapiens OX=9606 GN=ALB,Isoform of P02768, Isoform 3 of Albumin OS=Homo sapiens OX=9606 …	sp|P02768|ALBU_HUMAN,tr|D6RHD5|D6RHD5_HUMAN,tr|H0YA55|H0YA55_HUMAN,tr|C9JKR2|C9JKR2_HUMAN,sp|P02768-2|ALBU_HUMAN,sp|P02768-3|ALBU_HUMAN,tr|B7WNR0|B7WNR0_HUMAN,tr|A0A087WWT3|A0A087WWT3_HUMAN,tr|A0A0C4DGB6|A0A0C4DGB6_HUMAN	K.RM[147.04]PC[160.03]AEDYLSVVLNQLC[160.03]VLHEK.T	R445			9	2689.3	673.333	673.333	5.44	5.6134	0.739	781.3	0	-0.0009	22	6.2225
1	20231017_RA68sn_1_01.78609.78609.3	9.58e-15	16/84	Albumin OS=Homo sapiens OX=9606 GN=ALB PE=1 SV=2,Isoform of P02768, Albumin OS=Homo sapiens OX=9606 GN=ALB PE=1 SV=1,Isoform of P02768, Albumin (Fragment) OS=Homo sapiens OX=9606 GN=ALB PE=1 SV=1,Isoform of P02768, Albumin OS=Homo sapiens OX=9606 GN=ALB PE=1 SV=1,Isoform of P02768, Isoform 2 of Albumin OS=Homo sapiens OX=9606 GN=ALB,Isoform of P02768, Isoform 3 of Albumin OS=Homo sapiens OX=9606 …	sp|P02768|ALBU_HUMAN,tr|D6RHD5|D6RHD5_HUMAN,tr|H0YA55|H0YA55_HUMAN,tr|C9JKR2|C9JKR2_HUMAN,sp|P02768-2|ALBU_HUMAN,sp|P02768-3|ALBU_HUMAN,tr|B7WNR0|B7WNR0_HUMAN,tr|A0A087WWT3|A0A087WWT3_HUMAN,tr|A0A0C4DGB6|A0A0C4DGB6_HUMAN	K.RM[147.04]PC[160.03]AEDYLSVVLNQLC[160.03]VLHEK.T	R445			9	2689.3	897.442	897.442	5.44	3.6288	0.71	246.6	0	0	22	9.5116
1	20231017_RA68sn_1_01.81061.81061.4	4.98e-14	23/126	Albumin OS=Homo sapiens OX=9606 GN=ALB PE=1 SV=2,Isoform of P02768, Albumin OS=Homo sapiens OX=9606 GN=ALB PE=1 SV=1,Isoform of P02768, Albumin (Fragment) OS=Homo sapiens OX=9606 GN=ALB PE=1 SV=1,Isoform of P02768, Albumin OS=Homo sapiens OX=9606 GN=ALB PE=1 SV=1,Isoform of P02768, Isoform 2 of Albumin OS=Homo sapiens OX=9606 GN=ALB,Isoform of P02768, Isoform 3 of Albumin OS=Homo sapiens OX=9606 …	sp|P02768|ALBU_HUMAN,tr|D6RHD5|D6RHD5_HUMAN,tr|H0YA55|H0YA55_HUMAN,tr|C9JKR2|C9JKR2_HUMAN,sp|P02768-2|ALBU_HUMAN,sp|P02768-3|ALBU_HUMAN,tr|B7WNR0|B7WNR0_HUMAN,tr|A0A087WWT3|A0A087WWT3_HUMAN,tr|A0A0C4DGB6|A0A0C4DGB6_HUMAN	K.RM[147.04]PC[160.03]AEDYLSVVLNQLC[160.03]VLHEK.T	R445			9	2689.3	673.333	673.333	5.44	4.411	0.731	412.5	0	0.0014	22	6.0738
1	20231017_RA68sn_1_01.82361.82361.3	2.22e-13	29/84	Albumin OS=Homo sapiens OX=9606 GN=ALB PE=1 SV=2,Isoform of P02768, Albumin OS=Homo sapiens OX=9606 GN=ALB PE=1 SV=1,Isoform of P02768, Albumin (Fragment) OS=Homo sapiens OX=9606 GN=ALB PE=1 SV=1,Isoform of P02768, Albumin OS=Homo sapiens OX=9606 GN=ALB PE=1 SV=1,Isoform of P02768, Isoform 2 of Albumin OS=Homo sapiens OX=9606 GN=ALB,Isoform of P02768, Isoform 3 of Albumin OS=Homo sapiens OX=9606 …	sp|P02768|ALBU_HUMAN,tr|D6RHD5|D6RHD5_HUMAN,tr|H0YA55|H0YA55_HUMAN,tr|C9JKR2|C9JKR2_HUMAN,sp|P02768-2|ALBU_HUMAN,sp|P02768-3|ALBU_HUMAN,tr|B7WNR0|B7WNR0_HUMAN,tr|A0A087WWT3|A0A087WWT3_HUMAN,tr|A0A0C4DGB6|A0A0C4DGB6_HUMAN	K.RM[147.04]PC[160.03]AEDYLSVVLNQLC[160.03]VLHEK.T	R445			9	2689.3	897.442	897.442	5.44	4.7171	0.7397	606.4	0	0.0005	22	10.4644
1	20231017_RA68sn_1_01.81703.81703.4	4.21e-12	35/126	Albumin OS=Homo sapiens OX=9606 GN=ALB PE=1 SV=2,Isoform of P02768, Albumin OS=Homo sapiens OX=9606 GN=ALB PE=1 SV=1,Isoform of P02768, Albumin (Fragment) OS=Homo sapiens OX=9606 GN=ALB PE=1 SV=1,Isoform of P02768, Albumin OS=Homo sapiens OX=9606 GN=ALB PE=1 SV=1,Isoform of P02768, Isoform 2 of Albumin OS=Homo sapiens OX=9606 GN=ALB,Isoform of P02768, Isoform 3 of Albumin OS=Homo sapiens OX=9606 …	sp|P02768|ALBU_HUMAN,tr|D6RHD5|D6RHD5_HUMAN,tr|H0YA55|H0YA55_HUMAN,tr|C9JKR2|C9JKR2_HUMAN,sp|P02768-2|ALBU_HUMAN,sp|P02768-3|ALBU_HUMAN,tr|B7WNR0|B7WNR0_HUMAN,tr|A0A087WWT3|A0A087WWT3_HUMAN,tr|A0A0C4DGB6|A0A0C4DGB6_HUMAN	K.RM[147.04]PC[160.03]AEDYLSVVLNQLC[160.03]VLHEK.T	R445			9	2689.3	673.333	673.334	5.44	5.8749	0.7195	1017.5	0	0.0032	22	6.067
1	20231017_RA68sn_1_01.78887.78887.3	1.21e-11	22/84	Albumin OS=Homo sapiens OX=9606 GN=ALB PE=1 SV=2,Isoform of P02768, Albumin OS=Homo sapiens OX=9606 GN=ALB PE=1 SV=1,Isoform of P02768, Albumin (Fragment) OS=Homo sapiens OX=9606 GN=ALB PE=1 SV=1,Isoform of P02768, Albumin OS=Homo sapiens OX=9606 GN=ALB PE=1 SV=1,Isoform of P02768, Isoform 2 of Albumin OS=Homo sapiens OX=9606 GN=ALB,Isoform of P02768, Isoform 3 of Albumin OS=Homo sapiens OX=9606 …	sp|P02768|ALBU_HUMAN,tr|D6RHD5|D6RHD5_HUMAN,tr|H0YA55|H0YA55_HUMAN,tr|C9JKR2|C9JKR2_HUMAN,sp|P02768-2|ALBU_HUMAN,sp|P02768-3|ALBU_HUMAN,tr|B7WNR0|B7WNR0_HUMAN,tr|A0A087WWT3|A0A087WWT3_HUMAN,tr|A0A0C4DGB6|A0A0C4DGB6_HUMAN	K.RM[147.04]PC[160.03]AEDYLSVVLNQLC[160.03]VLHEK.T	R445			9	2689.3	897.442	897.438	5.44	4.3139	0.6904	468.5	0	-0.0096	22	9.7004
1	20231017_RA68sn_1_01.79396.79396.2	8.35e-09	23/42	Albumin OS=Homo sapiens OX=9606 GN=ALB PE=1 SV=2,Isoform of P02768, Albumin OS=Homo sapiens OX=9606 GN=ALB PE=1 SV=1,Isoform of P02768, Albumin (Fragment) OS=Homo sapiens OX=9606 GN=ALB PE=1 SV=1,Isoform of P02768, Albumin OS=Homo sapiens OX=9606 GN=ALB PE=1 SV=1,Isoform of P02768, Isoform 2 of Albumin OS=Homo sapiens OX=9606 GN=ALB,Isoform of P02768, Isoform 3 of Albumin OS=Homo sapiens OX=9606 …	sp|P02768|ALBU_HUMAN,tr|D6RHD5|D6RHD5_HUMAN,tr|H0YA55|H0YA55_HUMAN,tr|C9JKR2|C9JKR2_HUMAN,sp|P02768-2|ALBU_HUMAN,sp|P02768-3|ALBU_HUMAN,tr|B7WNR0|B7WNR0_HUMAN,tr|A0A087WWT3|A0A087WWT3_HUMAN,tr|A0A0C4DGB6|A0A0C4DGB6_HUMAN	K.RM[147.04]PC[160.03]AEDYLSVVLNQLC[160.03]VLHEK.T	R445			9	2689.3	1345.66	1345.66	5.44	3.3545	0.7062	411.6	0	0.0026	22	7.2318
0.9999	20231017_RA68sn_1_01.81244.81244.4	4.43e-14	25/126	Albumin OS=Homo sapiens OX=9606 GN=ALB PE=1 SV=2,Isoform of P02768, Albumin OS=Homo sapiens OX=9606 GN=ALB PE=1 SV=1,Isoform of P02768, Albumin (Fragment) OS=Homo sapiens OX=9606 GN=ALB PE=1 SV=1,Isoform of P02768, Albumin OS=Homo sapiens OX=9606 GN=ALB PE=1 SV=1,Isoform of P02768, Isoform 2 of Albumin OS=Homo sapiens OX=9606 GN=ALB,Isoform of P02768, Isoform 3 of Albumin OS=Homo sapiens OX=9606 …	sp|P02768|ALBU_HUMAN,tr|D6RHD5|D6RHD5_HUMAN,tr|H0YA55|H0YA55_HUMAN,tr|C9JKR2|C9JKR2_HUMAN,sp|P02768-2|ALBU_HUMAN,sp|P02768-3|ALBU_HUMAN,tr|B7WNR0|B7WNR0_HUMAN,tr|A0A087WWT3|A0A087WWT3_HUMAN,tr|A0A0C4DGB6|A0A0C4DGB6_HUMAN	K.RM[147.04]PC[160.03]AEDYLSVVLNQLC[160.03]VLHEK.T	R445			9	2689.3	673.333	673.332	5.44	4.3408	0.6912	328.2	0	-0.0031	22	5.7217
0.9999	20231017_RA68sn_1_01.81365.81365.4	6.36e-13	30/126	Albumin OS=Homo sapiens OX=9606 GN=ALB PE=1 SV=2,Isoform of P02768, Albumin OS=Homo sapiens OX=9606 GN=ALB PE=1 SV=1,Isoform of P02768, Albumin (Fragment) OS=Homo sapiens OX=9606 GN=ALB PE=1 SV=1,Isoform of P02768, Albumin OS=Homo sapiens OX=9606 GN=ALB PE=1 SV=1,Isoform of P02768, Isoform 2 of Albumin OS=Homo sapiens OX=9606 GN=ALB,Isoform of P02768, Isoform 3 of Albumin OS=Homo sapiens OX=9606 …	sp|P02768|ALBU_HUMAN,tr|D6RHD5|D6RHD5_HUMAN,tr|H0YA55|H0YA55_HUMAN,tr|C9JKR2|C9JKR2_HUMAN,sp|P02768-2|ALBU_HUMAN,sp|P02768-3|ALBU_HUMAN,tr|B7WNR0|B7WNR0_HUMAN,tr|A0A087WWT3|A0A087WWT3_HUMAN,tr|A0A0C4DGB6|A0A0C4DGB6_HUMAN	K.RM[147.04]PC[160.03]AEDYLSVVLNQLC[160.03]VLHEK.T	R445			9	2689.3	673.333	673.333	5.44	4.8468	0.6946	558	0	0	22	5.7882
0.9999	20231017_RA68sn_1_01.82140.82140.4	5.09e-10	27/126	Albumin OS=Homo sapiens OX=9606 GN=ALB PE=1 SV=2,Isoform of P02768, Albumin OS=Homo sapiens OX=9606 GN=ALB PE=1 SV=1,Isoform of P02768, Albumin (Fragment) OS=Homo sapiens OX=9606 GN=ALB PE=1 SV=1,Isoform of P02768, Albumin OS=Homo sapiens OX=9606 GN=ALB PE=1 SV=1,Isoform of P02768, Isoform 2 of Albumin OS=Homo sapiens OX=9606 GN=ALB,Isoform of P02768, Isoform 3 of Albumin OS=Homo sapiens OX=9606 …	sp|P02768|ALBU_HUMAN,tr|D6RHD5|D6RHD5_HUMAN,tr|H0YA55|H0YA55_HUMAN,tr|C9JKR2|C9JKR2_HUMAN,sp|P02768-2|ALBU_HUMAN,sp|P02768-3|ALBU_HUMAN,tr|B7WNR0|B7WNR0_HUMAN,tr|A0A087WWT3|A0A087WWT3_HUMAN,tr|A0A0C4DGB6|A0A0C4DGB6_HUMAN	K.RM[147.04]PC[160.03]AEDYLSVVLNQLC[160.03]VLHEK.T	R445			9	2689.3	673.333	673.334	5.44	4.5775	0.6512	438.7	0	0.0041	22	5.3906
0.9998	20231017_RA68sn_1_01.82114.82114.3	1.24e-14	15/84	Albumin OS=Homo sapiens OX=9606 GN=ALB PE=1 SV=2,Isoform of P02768, Albumin OS=Homo sapiens OX=9606 GN=ALB PE=1 SV=1,Isoform of P02768, Albumin (Fragment) OS=Homo sapiens OX=9606 GN=ALB PE=1 SV=1,Isoform of P02768, Albumin OS=Homo sapiens OX=9606 GN=ALB PE=1 SV=1,Isoform of P02768, Isoform 2 of Albumin OS=Homo sapiens OX=9606 GN=ALB,Isoform of P02768, Isoform 3 of Albumin OS=Homo sapiens OX=9606 …	sp|P02768|ALBU_HUMAN,tr|D6RHD5|D6RHD5_HUMAN,tr|H0YA55|H0YA55_HUMAN,tr|C9JKR2|C9JKR2_HUMAN,sp|P02768-2|ALBU_HUMAN,sp|P02768-3|ALBU_HUMAN,tr|B7WNR0|B7WNR0_HUMAN,tr|A0A087WWT3|A0A087WWT3_HUMAN,tr|A0A0C4DGB6|A0A0C4DGB6_HUMAN	K.RM[147.04]PC[160.03]AEDYLSVVLNQLC[160.03]VLHEK.T	R445			9	2689.3	897.442	897.442	5.44	2.7608	0.7244	181.5	0	0.002	22	9.0234
0.9998	20231017_RA68sn_1_01.81414.81414.3	2.87e-13	14/84	Albumin OS=Homo sapiens OX=9606 GN=ALB PE=1 SV=2,Isoform of P02768, Albumin OS=Homo sapiens OX=9606 GN=ALB PE=1 SV=1,Isoform of P02768, Albumin (Fragment) OS=Homo sapiens OX=9606 GN=ALB PE=1 SV=1,Isoform of P02768, Albumin OS=Homo sapiens OX=9606 GN=ALB PE=1 SV=1,Isoform of P02768, Isoform 2 of Albumin OS=Homo sapiens OX=9606 GN=ALB,Isoform of P02768, Isoform 3 of Albumin OS=Homo sapiens OX=9606 …	sp|P02768|ALBU_HUMAN,tr|D6RHD5|D6RHD5_HUMAN,tr|H0YA55|H0YA55_HUMAN,tr|C9JKR2|C9JKR2_HUMAN,sp|P02768-2|ALBU_HUMAN,sp|P02768-3|ALBU_HUMAN,tr|B7WNR0|B7WNR0_HUMAN,tr|A0A087WWT3|A0A087WWT3_HUMAN,tr|A0A0C4DGB6|A0A0C4DGB6_HUMAN	K.RM[147.04]PC[160.03]AEDYLSVVLNQLC[160.03]VLHEK.T	R445			9	2689.3	897.442	897.442	5.44	3.0967	0.7307	217.5	0	0.0017	22	9.3659
0.9998	20231017_RA68sn_1_01.80355.80355.3	1.94e-05	34/84	Albumin OS=Homo sapiens OX=9606 GN=ALB PE=1 SV=2,Isoform of P02768, Albumin OS=Homo sapiens OX=9606 GN=ALB PE=1 SV=1,Isoform of P02768, Albumin (Fragment) OS=Homo sapiens OX=9606 GN=ALB PE=1 SV=1,Isoform of P02768, Albumin OS=Homo sapiens OX=9606 GN=ALB PE=1 SV=1,Isoform of P02768, Isoform 2 of Albumin OS=Homo sapiens OX=9606 GN=ALB,Isoform of P02768, Isoform 3 of Albumin OS=Homo sapiens OX=9606 …	sp|P02768|ALBU_HUMAN,tr|D6RHD5|D6RHD5_HUMAN,tr|H0YA55|H0YA55_HUMAN,tr|C9JKR2|C9JKR2_HUMAN,sp|P02768-2|ALBU_HUMAN,sp|P02768-3|ALBU_HUMAN,tr|B7WNR0|B7WNR0_HUMAN,tr|A0A087WWT3|A0A087WWT3_HUMAN,tr|A0A0C4DGB6|A0A0C4DGB6_HUMAN	K.RM[147.04]PC[160.03]AEDYLSVVLNQLC[160.03]VLHEK.T	R445			9	2689.3	897.442	897.442	5.44	3.9965	0.6699	742.1	0	0.0001	22	9.2933
0.9997	20231017_RA68sn_1_01.83715.83715.4	4.52e-08	17/126	Albumin OS=Homo sapiens OX=9606 GN=ALB PE=1 SV=2,Isoform of P02768, Albumin OS=Homo sapiens OX=9606 GN=ALB PE=1 SV=1,Isoform of P02768, Albumin (Fragment) OS=Homo sapiens OX=9606 GN=ALB PE=1 SV=1,Isoform of P02768, Albumin OS=Homo sapiens OX=9606 GN=ALB PE=1 SV=1,Isoform of P02768, Isoform 2 of Albumin OS=Homo sapiens OX=9606 GN=ALB,Isoform of P02768, Isoform 3 of Albumin OS=Homo sapiens OX=9606 …	sp|P02768|ALBU_HUMAN,tr|D6RHD5|D6RHD5_HUMAN,tr|H0YA55|H0YA55_HUMAN,tr|C9JKR2|C9JKR2_HUMAN,sp|P02768-2|ALBU_HUMAN,sp|P02768-3|ALBU_HUMAN,tr|B7WNR0|B7WNR0_HUMAN,tr|A0A087WWT3|A0A087WWT3_HUMAN,tr|A0A0C4DGB6|A0A0C4DGB6_HUMAN	K.RM[147.04]PC[160.03]AEDYLSVVLNQLC[160.03]VLHEK.T	R445			9	2689.3	673.333	673.335	5.44	3.0625	0.6821	144.9	0	0.0079	22	5.527
0.9997	20231017_RA68sn_1_01.82060.82060.4	5.08e-07	14/126	Albumin OS=Homo sapiens OX=9606 GN=ALB PE=1 SV=2,Isoform of P02768, Albumin OS=Homo sapiens OX=9606 GN=ALB PE=1 SV=1,Isoform of P02768, Albumin (Fragment) OS=Homo sapiens OX=9606 GN=ALB PE=1 SV=1,Isoform of P02768, Albumin OS=Homo sapiens OX=9606 GN=ALB PE=1 SV=1,Isoform of P02768, Isoform 2 of Albumin OS=Homo sapiens OX=9606 GN=ALB,Isoform of P02768, Isoform 3 of Albumin OS=Homo sapiens OX=9606 …	sp|P02768|ALBU_HUMAN,tr|D6RHD5|D6RHD5_HUMAN,tr|H0YA55|H0YA55_HUMAN,tr|C9JKR2|C9JKR2_HUMAN,sp|P02768-2|ALBU_HUMAN,sp|P02768-3|ALBU_HUMAN,tr|B7WNR0|B7WNR0_HUMAN,tr|A0A087WWT3|A0A087WWT3_HUMAN,tr|A0A0C4DGB6|A0A0C4DGB6_HUMAN	K.RM[147.04]PC[160.03]AEDYLSVVLNQLC[160.03]VLHEK.T	R445			9	2689.3	673.333	673.332	5.44	2.6452	0.5454	92.9	0	-0.0055	22	4.2899
0.9997	20231017_RA68sn_1_01.80840.80840.3	5.18e-07	18/84	Albumin OS=Homo sapiens OX=9606 GN=ALB PE=1 SV=2,Isoform of P02768, Albumin OS=Homo sapiens OX=9606 GN=ALB PE=1 SV=1,Isoform of P02768, Albumin (Fragment) OS=Homo sapiens OX=9606 GN=ALB PE=1 SV=1,Isoform of P02768, Albumin OS=Homo sapiens OX=9606 GN=ALB PE=1 SV=1,Isoform of P02768, Isoform 2 of Albumin OS=Homo sapiens OX=9606 GN=ALB,Isoform of P02768, Isoform 3 of Albumin OS=Homo sapiens OX=9606 …	sp|P02768|ALBU_HUMAN,tr|D6RHD5|D6RHD5_HUMAN,tr|H0YA55|H0YA55_HUMAN,tr|C9JKR2|C9JKR2_HUMAN,sp|P02768-2|ALBU_HUMAN,sp|P02768-3|ALBU_HUMAN,tr|B7WNR0|B7WNR0_HUMAN,tr|A0A087WWT3|A0A087WWT3_HUMAN,tr|A0A0C4DGB6|A0A0C4DGB6_HUMAN	K.RM[147.04]PC[160.03]AEDYLSVVLNQLC[160.03]VLHEK.T	R445			9	2689.3	897.442	897.441	5.44	2.9039	0.6253	139.2	0	-0.0013	22	8.0386
0.9994	20231017_RA68sn_1_01.79986.79986.3	6.39e-06	1984-05-01	Albumin OS=Homo sapiens OX=9606 GN=ALB PE=1 SV=2,Isoform of P02768, Albumin OS=Homo sapiens OX=9606 GN=ALB PE=1 SV=1,Isoform of P02768, Albumin (Fragment) OS=Homo sapiens OX=9606 GN=ALB PE=1 SV=1,Isoform of P02768, Albumin OS=Homo sapiens OX=9606 GN=ALB PE=1 SV=1,Isoform of P02768, Isoform 2 of Albumin OS=Homo sapiens OX=9606 GN=ALB,Isoform of P02768, Isoform 3 of Albumin OS=Homo sapiens OX=9606 …	sp|P02768|ALBU_HUMAN,tr|D6RHD5|D6RHD5_HUMAN,tr|H0YA55|H0YA55_HUMAN,tr|C9JKR2|C9JKR2_HUMAN,sp|P02768-2|ALBU_HUMAN,sp|P02768-3|ALBU_HUMAN,tr|B7WNR0|B7WNR0_HUMAN,tr|A0A087WWT3|A0A087WWT3_HUMAN,tr|A0A0C4DGB6|A0A0C4DGB6_HUMAN	K.RM[147.04]PC[160.03]AEDYLSVVLNQLC[160.03]VLHEK.T	R445			9	2689.3	897.442	897.442	5.44	1.2521	0.6904	22.5	0	0.0012	22	6.77
0.9989	20231017_RA68sn_1_01.80951.80951.3	2.13e-07	1984-08-01	Albumin OS=Homo sapiens OX=9606 GN=ALB PE=1 SV=2,Isoform of P02768, Albumin OS=Homo sapiens OX=9606 GN=ALB PE=1 SV=1,Isoform of P02768, Albumin (Fragment) OS=Homo sapiens OX=9606 GN=ALB PE=1 SV=1,Isoform of P02768, Albumin OS=Homo sapiens OX=9606 GN=ALB PE=1 SV=1,Isoform of P02768, Isoform 2 of Albumin OS=Homo sapiens OX=9606 GN=ALB,Isoform of P02768, Isoform 3 of Albumin OS=Homo sapiens OX=9606 …	sp|P02768|ALBU_HUMAN,tr|D6RHD5|D6RHD5_HUMAN,tr|H0YA55|H0YA55_HUMAN,tr|C9JKR2|C9JKR2_HUMAN,sp|P02768-2|ALBU_HUMAN,sp|P02768-3|ALBU_HUMAN,tr|B7WNR0|B7WNR0_HUMAN,tr|A0A087WWT3|A0A087WWT3_HUMAN,tr|A0A0C4DGB6|A0A0C4DGB6_HUMAN	K.RM[147.04]PC[160.03]AEDYLSVVLNQLC[160.03]VLHEK.T	R445			9	2689.3	897.442	897.441	5.44	1.598	0.5648	29.1	0	-0.0022	22	5.9477
0.9987	20231017_RA68sn_1_01.79064.79064.3	2.01e-06	1984-05-01	Albumin OS=Homo sapiens OX=9606 GN=ALB PE=1 SV=2,Isoform of P02768, Albumin OS=Homo sapiens OX=9606 GN=ALB PE=1 SV=1,Isoform of P02768, Albumin (Fragment) OS=Homo sapiens OX=9606 GN=ALB PE=1 SV=1,Isoform of P02768, Albumin OS=Homo sapiens OX=9606 GN=ALB PE=1 SV=1,Isoform of P02768, Isoform 2 of Albumin OS=Homo sapiens OX=9606 GN=ALB,Isoform of P02768, Isoform 3 of Albumin OS=Homo sapiens OX=9606 …	sp|P02768|ALBU_HUMAN,tr|D6RHD5|D6RHD5_HUMAN,tr|H0YA55|H0YA55_HUMAN,tr|C9JKR2|C9JKR2_HUMAN,sp|P02768-2|ALBU_HUMAN,sp|P02768-3|ALBU_HUMAN,tr|B7WNR0|B7WNR0_HUMAN,tr|A0A087WWT3|A0A087WWT3_HUMAN,tr|A0A0C4DGB6|A0A0C4DGB6_HUMAN	K.RM[147.04]PC[160.03]AEDYLSVVLNQLC[160.03]VLHEK.T	R445			9	2689.3	897.442	897.442	5.44	1.4033	0.5746	30.2	0	0.0024	22	5.7489
0.9985	20231017_RA68sn_1_01.79935.79935.2	1.22e-06	1942-10-01	Albumin OS=Homo sapiens OX=9606 GN=ALB PE=1 SV=2,Isoform of P02768, Albumin OS=Homo sapiens OX=9606 GN=ALB PE=1 SV=1,Isoform of P02768, Albumin (Fragment) OS=Homo sapiens OX=9606 GN=ALB PE=1 SV=1,Isoform of P02768, Albumin OS=Homo sapiens OX=9606 GN=ALB PE=1 SV=1,Isoform of P02768, Isoform 2 of Albumin OS=Homo sapiens OX=9606 GN=ALB,Isoform of P02768, Isoform 3 of Albumin OS=Homo sapiens OX=9606 …	sp|P02768|ALBU_HUMAN,tr|D6RHD5|D6RHD5_HUMAN,tr|H0YA55|H0YA55_HUMAN,tr|C9JKR2|C9JKR2_HUMAN,sp|P02768-2|ALBU_HUMAN,sp|P02768-3|ALBU_HUMAN,tr|B7WNR0|B7WNR0_HUMAN,tr|A0A087WWT3|A0A087WWT3_HUMAN,tr|A0A0C4DGB6|A0A0C4DGB6_HUMAN	K.RM[147.04]PC[160.03]AEDYLSVVLNQLC[160.03]VLHEK.T	R445			9	2689.3	1345.66	1345.66	5.44	1.8768	0.5733	46.9	0	-0.0005	22	4.8231
0.9981	20231017_RA68sn_1_01.83264.83264.4	1.8e-05	10/126	Albumin OS=Homo sapiens OX=9606 GN=ALB PE=1 SV=2,Isoform of P02768, Albumin OS=Homo sapiens OX=9606 GN=ALB PE=1 SV=1,Isoform of P02768, Albumin (Fragment) OS=Homo sapiens OX=9606 GN=ALB PE=1 SV=1,Isoform of P02768, Albumin OS=Homo sapiens OX=9606 GN=ALB PE=1 SV=1,Isoform of P02768, Isoform 2 of Albumin OS=Homo sapiens OX=9606 GN=ALB,Isoform of P02768, Isoform 3 of Albumin OS=Homo sapiens OX=9606 …	sp|P02768|ALBU_HUMAN,tr|D6RHD5|D6RHD5_HUMAN,tr|H0YA55|H0YA55_HUMAN,tr|C9JKR2|C9JKR2_HUMAN,sp|P02768-2|ALBU_HUMAN,sp|P02768-3|ALBU_HUMAN,tr|B7WNR0|B7WNR0_HUMAN,tr|A0A087WWT3|A0A087WWT3_HUMAN,tr|A0A0C4DGB6|A0A0C4DGB6_HUMAN	K.RM[147.04]PC[160.03]AEDYLSVVLNQLC[160.03]VLHEK.T	R445			9	2689.3	673.333	673.335	5.44	1.8895	0.513	41.5	0	0.0083	22	3.8971
0.9977	20231017_RA68sn_1_01.78746.78746.4	9.63e-05	13/126	Albumin OS=Homo sapiens OX=9606 GN=ALB PE=1 SV=2,Isoform of P02768, Albumin OS=Homo sapiens OX=9606 GN=ALB PE=1 SV=1,Isoform of P02768, Albumin (Fragment) OS=Homo sapiens OX=9606 GN=ALB PE=1 SV=1,Isoform of P02768, Albumin OS=Homo sapiens OX=9606 GN=ALB PE=1 SV=1,Isoform of P02768, Isoform 2 of Albumin OS=Homo sapiens OX=9606 GN=ALB,Isoform of P02768, Isoform 3 of Albumin OS=Homo sapiens OX=9606 …	sp|P02768|ALBU_HUMAN,tr|D6RHD5|D6RHD5_HUMAN,tr|H0YA55|H0YA55_HUMAN,tr|C9JKR2|C9JKR2_HUMAN,sp|P02768-2|ALBU_HUMAN,sp|P02768-3|ALBU_HUMAN,tr|B7WNR0|B7WNR0_HUMAN,tr|A0A087WWT3|A0A087WWT3_HUMAN,tr|A0A0C4DGB6|A0A0C4DGB6_HUMAN	K.RM[147.04]PC[160.03]AEDYLSVVLNQLC[160.03]VLHEK.T	R445			9	2689.3	673.333	673.335	5.44	1.6516	0.4611	37.2	0	0.0065	22	3.4018
0.9976	20231017_RA68sn_1_01.83778.83778.3	8.52e-05	15/84	Albumin OS=Homo sapiens OX=9606 GN=ALB PE=1 SV=2,Isoform of P02768, Albumin OS=Homo sapiens OX=9606 GN=ALB PE=1 SV=1,Isoform of P02768, Albumin (Fragment) OS=Homo sapiens OX=9606 GN=ALB PE=1 SV=1,Isoform of P02768, Albumin OS=Homo sapiens OX=9606 GN=ALB PE=1 SV=1,Isoform of P02768, Isoform 2 of Albumin OS=Homo sapiens OX=9606 GN=ALB,Isoform of P02768, Isoform 3 of Albumin OS=Homo sapiens OX=9606 …	sp|P02768|ALBU_HUMAN,tr|D6RHD5|D6RHD5_HUMAN,tr|H0YA55|H0YA55_HUMAN,tr|C9JKR2|C9JKR2_HUMAN,sp|P02768-2|ALBU_HUMAN,sp|P02768-3|ALBU_HUMAN,tr|B7WNR0|B7WNR0_HUMAN,tr|A0A087WWT3|A0A087WWT3_HUMAN,tr|A0A0C4DGB6|A0A0C4DGB6_HUMAN	K.RM[147.04]PC[160.03]AEDYLSVVLNQLC[160.03]VLHEK.T	R445			9	2689.3	897.442	897.444	5.44	2.8467	0.5332	170.5	0	0.0085	22	6.9626
0.9968	20231017_RA68sn_1_01.81508.81508.2	4.93e-05	1942-07-01	Albumin OS=Homo sapiens OX=9606 GN=ALB PE=1 SV=2,Isoform of P02768, Albumin OS=Homo sapiens OX=9606 GN=ALB PE=1 SV=1,Isoform of P02768, Albumin (Fragment) OS=Homo sapiens OX=9606 GN=ALB PE=1 SV=1,Isoform of P02768, Albumin OS=Homo sapiens OX=9606 GN=ALB PE=1 SV=1,Isoform of P02768, Isoform 2 of Albumin OS=Homo sapiens OX=9606 GN=ALB,Isoform of P02768, Isoform 3 of Albumin OS=Homo sapiens OX=9606 …	sp|P02768|ALBU_HUMAN,tr|D6RHD5|D6RHD5_HUMAN,tr|H0YA55|H0YA55_HUMAN,tr|C9JKR2|C9JKR2_HUMAN,sp|P02768-2|ALBU_HUMAN,sp|P02768-3|ALBU_HUMAN,tr|B7WNR0|B7WNR0_HUMAN,tr|A0A087WWT3|A0A087WWT3_HUMAN,tr|A0A0C4DGB6|A0A0C4DGB6_HUMAN	K.RM[147.04]PC[160.03]AEDYLSVVLNQLC[160.03]VLHEK.T	R445			9	2689.3	1345.66	1345.66	5.44	1.3932	0.5323	35.6	0	-0.0006	22	3.7877
0.9957	20231017_RA68sn_1_01.81656.81656.4	1.73e-07	15/126	Albumin OS=Homo sapiens OX=9606 GN=ALB PE=1 SV=2,Isoform of P02768, Albumin OS=Homo sapiens OX=9606 GN=ALB PE=1 SV=1,Isoform of P02768, Albumin (Fragment) OS=Homo sapiens OX=9606 GN=ALB PE=1 SV=1,Isoform of P02768, Albumin OS=Homo sapiens OX=9606 GN=ALB PE=1 SV=1,Isoform of P02768, Isoform 2 of Albumin OS=Homo sapiens OX=9606 GN=ALB,Isoform of P02768, Isoform 3 of Albumin OS=Homo sapiens OX=9606 …	sp|P02768|ALBU_HUMAN,tr|D6RHD5|D6RHD5_HUMAN,tr|H0YA55|H0YA55_HUMAN,tr|C9JKR2|C9JKR2_HUMAN,sp|P02768-2|ALBU_HUMAN,sp|P02768-3|ALBU_HUMAN,tr|B7WNR0|B7WNR0_HUMAN,tr|A0A087WWT3|A0A087WWT3_HUMAN,tr|A0A0C4DGB6|A0A0C4DGB6_HUMAN	K.RM[147.04]PC[160.03]AEDYLSVVLNQLC[160.03]VLHEK.T	R445			9	2689.3	673.333	673.329	5.44	2.7148	0.5885	68	0	-0.0156	22	4.6708
0.9934	20231017_RA68sn_1_01.82347.82347.4	3.98e-11	22/126	Albumin OS=Homo sapiens OX=9606 GN=ALB PE=1 SV=2,Isoform of P02768, Albumin OS=Homo sapiens OX=9606 GN=ALB PE=1 SV=1,Isoform of P02768, Albumin (Fragment) OS=Homo sapiens OX=9606 GN=ALB PE=1 SV=1,Isoform of P02768, Albumin OS=Homo sapiens OX=9606 GN=ALB PE=1 SV=1,Isoform of P02768, Isoform 2 of Albumin OS=Homo sapiens OX=9606 GN=ALB,Isoform of P02768, Isoform 3 of Albumin OS=Homo sapiens OX=9606 …	sp|P02768|ALBU_HUMAN,tr|D6RHD5|D6RHD5_HUMAN,tr|H0YA55|H0YA55_HUMAN,tr|C9JKR2|C9JKR2_HUMAN,sp|P02768-2|ALBU_HUMAN,sp|P02768-3|ALBU_HUMAN,tr|B7WNR0|B7WNR0_HUMAN,tr|A0A087WWT3|A0A087WWT3_HUMAN,tr|A0A0C4DGB6|A0A0C4DGB6_HUMAN	K.RM[147.04]PC[160.03]AEDYLSVVLNQLC[160.03]VLHEK.T	R445			9	2689.3	673.333	673.327	5.44	4.0295	0.6479	290.2	0	-0.0223	22	5.3152
[truncated: 1,354 more rows]

## Sheet: RA68(SF)-sn2
probability	spectrum	expect	ions	protein_descr	protein	peptide	R residue	R residue (if >1)	R residue (if >2)	num_prots	calc_neutral_pep_mass	MZratio	MZprec	pI	xcorr	deltacn	spscore	num_missed_cleavages	massdiff	pep_length	fval			# peps		# peps	%CIT
[truncated: 2,574 more rows]

[truncated: 35 more sheets: RA68(SF)-pellet, JIA98A(SF), RA26A(SF), HC-J(SF), RA1508(HSAband), RA1518(HSAband), RA1521(HSAband), RA1469(HSAband), RA1488(HSAband), RA1(HSAband), RA1435(HSAband), RA1510(HSAband), RA1513(HSAband), RA1467(HSAband), RA1492(HSAband), RA1505(HSAband), RA1534(HSAband), HC63(HSAband), HC2(HSAband), HC60(HSAband) …]
